# Supplementary material for: Comprehensive Analysis Reveals Potential Molecular Targets in Juvenile Dermatomyositis
Source: Biochem Res Int. 2026 Mar 6;2026:1147461. doi: 10.1155/bri/1147461 (PMC12966348; doi:10.1155/bri/1147461)
Supplement: Supplementary file 1 — Supporting Information Additional supporting information can be found online in the Supporting Information section. [file BRI-2026-1147461-s001.zip › Supplementary_tables.xlsx]

## Sheet: Table S1
Table S1. GSE11971 differential expression gene results
Gene	logFC	AveExpr	t	P.Value	adj.P.Val	B	v
LGR5	-5.10038	3.35258	-19.4135	2.28716e-16	3.45956e-13	27.3839	15.6407
EMX2	-4.36558	3.09206	-19.2236	2.86742e-16	3.61438e-13	27.1682	15.5425
CRYM	-4.34463	4.09066	-5.96353	3.45793e-06	6.33228e-05	4.12165	5.46118
MPPED2	-4.32138	3.0491	-12.0218	9.35186e-12	1.57174e-09	16.994	11.0291
LGALSL	-3.99788	5.31001	-7.06382	2.38546e-07	8.20438e-06	6.8072	6.62243
MASP1	-3.60916	4.18102	-12.2085	6.75723e-12	1.18849e-09	17.3178	11.1702
AQP4	-3.49689	3.65023	-6.05471	2.75663e-06	5.47948e-05	4.34887	5.55962
FAM149A	-3.48114	4.56384	-14.5212	1.5967e-13	4.60956e-11	21.0288	12.7968
AKR1B10	-3.4185	3.29976	-14.5013	1.64562e-13	4.60956e-11	20.9991	12.7837
KALRN	-3.3847	4.26093	-9.94463	4.51703e-10	4.43666e-08	13.1137	9.34515
PTGIS	-3.15863	3.44165	-6.45419	1.03174e-06	2.47044e-05	5.33514	5.98643
TYRP1	-3.14135	2.95384	-6.39651	1.18776e-06	2.77962e-05	5.19371	5.92527
BDH1	-3.03237	4.906	-13.9115	4.08664e-13	9.65851e-11	20.1017	12.3886
GADD45GIP1	-2.84525	4.90581	-6.61105	7.04816e-07	1.80696e-05	5.71795	6.15192
RITA1	-2.84144	3.90179	-10.5537	1.37568e-10	1.70561e-08	14.3062	9.86148
ITGBL1	-2.81914	4.50831	-5.36302	1.56706e-05	0.000198854	2.60993	4.80491
MYOC	-2.78127	4.37623	-6.68195	5.93864e-07	1.59836e-05	5.89009	6.22631
SPOCK1	-2.76475	3.96515	-8.80299	4.75589e-09	3.18308e-07	10.7475	8.32277
RYR3	-2.75879	6.70944	-5.50244	1.10054e-05	0.000150513	2.96292	4.95839
SERPINA5	-2.69273	3.40398	-6.18316	2.00605e-06	4.2027e-05	4.66766	5.69766
ACAP1	-2.69211	2.94497	-16.5428	8.7588e-15	4.41619e-12	23.8713	14.0576
MYLK3	-2.66565	6.63522	-4.33868	0.00021556	0.00157515	0.00709696	3.66643
IRS2	-2.66127	8.28265	-4.73055	7.88733e-05	0.000703442	1.00152	4.10307
IMPA2	-2.60241	8.91817	-5.06687	3.33275e-05	0.000356011	1.85762	4.4772
SLC16A7	-2.59955	3.34581	-8.33548	1.30984e-08	7.28406e-07	9.72802	7.88278
FABP3	-2.54192	8.83307	-3.02649	0.00575192	0.0204907	-3.18199	2.24019
CPTP	-2.51215	7.46679	-10.2833	2.31885e-10	2.61754e-08	13.7827	9.63473
CARD10	-2.49534	4.06706	-4.59373	0.000112053	0.000935381	0.653586	3.95058
FHL3	-2.47524	9.74515	-6.74236	5.13467e-07	1.44901e-05	6.0363	6.28949
BHLHE41	-2.41989	9.10437	-4.84976	5.80983e-05	0.000543894	1.30495	4.23584
ST6GALNAC2	-2.39089	5.5626	-7.30823	1.3434e-07	5.10605e-06	7.38489	6.87179
ENDOG	-2.38277	8.13844	-7.19119	1.76689e-07	6.48689e-06	7.10918	6.75279
RANBP1	-2.35446	7.76302	-6.64021	6.56836e-07	1.70125e-05	5.7888	6.18254
TNMD	-2.35087	4.04743	-2.19036	0.0382606	0.0918937	-4.9387	1.41725
PCOLCE2	-2.30976	4.74005	-2.47619	0.0205745	0.0565014	-4.37496	1.68667
UBE2D4	-2.30948	8.76221	-9.96824	4.30989e-10	4.34609e-08	13.1608	9.36553
ANKRD6	-2.30337	4.25437	-8.48705	9.40147e-09	5.59869e-07	10.0618	8.0268
TFRC	-2.2895	10.1093	-7.87122	3.68656e-08	1.82232e-06	8.6864	7.43338
TCF15	-2.28842	4.68488	-5.1765	2.51915e-05	0.000291766	2.13641	4.59875
FBXO40	-2.25899	8.85828	-2.7278	0.0116219	0.0359348	-3.84514	1.93472
ZNF787	-2.25824	3.5204	-9.16263	2.2248e-09	1.66596e-07	11.5117	8.65271
C1orf21	-2.25359	6.34485	-4.84378	5.89956e-05	0.000551525	1.28972	4.22918
SLC47A1	-2.22693	5.5439	-3.66168	0.00120575	0.00593305	-1.67928	2.91874
SNPH	-2.22631	2.88201	-13.2208	1.23313e-12	2.66461e-10	19.0085	11.909
DBP	-2.22353	6.00951	-7.40804	1.06497e-07	4.21697e-06	7.61862	6.97266
GPN2	-2.18122	4.12195	-7.51678	8.28083e-08	3.51842e-06	7.87183	7.08193
NDNF	-2.17688	2.79697	-6.8891	3.61283e-07	1.10177e-05	6.38972	6.44215
PPA2	-2.15321	8.33613	-6.8373	4.08894e-07	1.21273e-05	6.26524	6.38839
ID1	-2.15168	9.18762	-5.25505	2.06212e-05	0.000249932	2.336	4.68569
UBE2M	-2.14818	8.25197	-4.91081	4.96849e-05	0.000481277	1.46038	4.30378
MPST	-2.14447	6.53075	-8.90019	3.86663e-09	2.68288e-07	10.9558	8.41267
HYAL1	-2.12049	2.84769	-5.01055	3.84897e-05	0.000400409	1.71428	4.41466
TM6SF1	-2.11498	8.31109	-4.00089	0.000511071	0.0030646	-0.841577	3.29152
PFKFB1	-2.11219	4.62109	-5.8096	5.07883e-06	8.55483e-05	3.73654	5.29424
P2RY2	-2.10538	7.09849	-7.45667	9.51463e-08	3.86877e-06	7.73204	7.02161
RGCC	-2.09714	8.70266	-3.71195	0.00106256	0.00533965	-1.55635	2.97365
ADRB2	-2.09176	5.43397	-6.31241	1.45946e-06	3.2949e-05	4.9869	5.83581
BTD	-2.08852	2.74156	-7.26286	1.49365e-07	5.62012e-06	7.27822	6.82575
CFD	-2.05898	9.4135	-4.23863	0.000278528	0.00192199	-0.245409	3.55513
TACO1	-2.04817	6.66127	-8.42686	1.07208e-08	6.23702e-07	9.92963	7.96977
DNAJC11	-2.04796	5.35035	-5.40257	1.41737e-05	0.00018324	2.71018	4.84852
AUH	-2.04489	8.55021	-5.4883	1.14064e-05	0.000155435	2.92716	4.94285
DKK2	-2.0218	4.10256	-2.25775	0.0331533	0.0824527	-4.80978	1.47947
TIMP4	-2.00485	2.66211	-5.07534	3.26139e-05	0.000352369	1.87917	4.4866
GUF1	-1.99293	5.04122	-3.27395	0.00315787	0.0128196	-2.60937	2.50061
PXMP2	-1.9912	6.1575	-5.73207	6.16893e-06	9.82224e-05	3.54187	5.20979
NARS2	-1.98361	7.32067	-4.041	0.000461437	0.00283728	-0.741435	3.33589
GNAL	-1.97671	6.48574	-5.99887	3.16679e-06	6.00261e-05	4.20981	5.49938
CA2	-1.95732	7.20082	-2.40773	0.0239406	0.0637791	-4.51391	1.62087
KERA	-1.95707	3.2285	-2.30532	0.0299302	0.076052	-4.71725	1.52389
F8	-1.9478	6.11719	-3.42681	0.00216678	0.00954976	-2.2469	2.66418
CLCN1	-1.94779	6.23474	-4.64565	9.80719e-05	0.000839997	0.785568	4.00846
FHL2	-1.94474	8.32615	-5.73827	6.07368e-06	9.71147e-05	3.55745	5.21655
ECI1	-1.94017	9.32009	-6.26544	1.63796e-06	3.56999e-05	4.87108	5.7857
COPZ2	-1.93324	8.32939	-6.05416	2.76039e-06	5.47948e-05	4.3475	5.55903
FAM114A1	-1.9302	8.14624	-6.67243	6.07672e-07	1.62973e-05	5.86699	6.21633
TMEM160	-1.92926	5.78195	-5.84359	4.66464e-06	7.98159e-05	3.82174	5.33118
COQ7	-1.92694	4.13629	-5.51837	1.05709e-05	0.000146963	3.00318	4.97589
SDC2	-1.92567	8.07399	-3.72419	0.0010303	0.0052119	-1.52634	2.98704
PHF10	-1.91715	8.03418	-8.97124	3.32633e-09	2.37331e-07	11.1072	8.47803
PIAS2	-1.89125	6.70153	-5.92601	3.79681e-06	6.82073e-05	4.02796	5.42058
PPL	-1.8745	5.37419	-3.19268	0.0038509	0.0148367	-2.79948	2.41444
NENF	-1.86877	8.78674	-10.213	2.66004e-10	2.87399e-08	13.6451	9.57511
GLUD2	-1.86801	6.61456	-4.18168	0.000322205	0.00215959	-0.388733	3.49187
PLEKHF1	-1.86615	6.85098	-3.42199	0.00219281	0.00964197	-2.25842	2.659
MRPS12	-1.86442	7.63267	-4.20785	0.000301349	0.00204742	-0.32291	3.52093
CEP112	-1.85375	4.96576	-4.91199	4.95359e-05	0.000480924	1.46337	4.30508
SOX9	-1.84374	3.8596	-4.87317	5.47158e-05	0.000521652	1.36453	4.26189
AAMDC	-1.83127	9.40545	-6.01006	3.07989e-06	5.95735e-05	4.2377	5.51146
TRIM24	-1.8308	6.93954	-7.01881	2.65376e-07	8.8028e-06	6.69999	6.57614
LMCD1	-1.82087	9.90032	-3.62149	0.00133372	0.00643964	-1.77724	2.87494
FIG4	-1.81906	5.82023	-9.24594	1.87028e-09	1.44336e-07	11.6862	8.72809
BAG1	-1.81271	9.26336	-3.57323	0.00150498	0.00709171	-1.89443	2.82247
IGFBP6	-1.80824	7.20135	-3.80156	0.000847531	0.00448289	-1.33607	3.07184
VWA8	-1.8035	9.41165	-6.55491	8.07545e-07	2.02234e-05	5.58124	6.09283
ZNHIT3	-1.8033	7.63793	-4.09533	0.000401731	0.00256396	-0.605478	3.39606
DNPH1	-1.79508	4.14866	-3.86805	0.000716234	0.00394816	-1.17177	3.14495
FKBP5	-1.79287	4.7882	-3.26148	0.00325573	0.0131044	-2.63865	2.48735
SMAD6	-1.78558	2.60793	-6.57509	7.68978e-07	1.94508e-05	5.63041	6.11409
C3orf18	-1.78347	4.96939	-7.52556	8.11482e-08	3.48707e-06	7.89221	7.09072
MAP6D1	-1.77081	4.0375	-6.64594	6.47806e-07	1.68363e-05	5.80271	6.18855
YKT6	-1.76897	5.47454	-4.28524	0.000247194	0.00174234	-0.127878	3.60696
SYNGR1	-1.75128	5.53863	-4.83973	5.96121e-05	0.000555229	1.2794	4.22467
BCKDHB	-1.75011	2.57887	-4.93004	4.72978e-05	0.000466988	1.50933	4.32516
MSX1	-1.74421	5.25993	-5.86939	4.37332e-06	7.61643e-05	3.88633	5.35919
NDUFS7	-1.74011	9.53582	-5.34708	1.6318e-05	0.000205005	2.56952	4.78733
PPP1R26	-1.73203	3.82099	-7.89203	3.51734e-08	1.76639e-06	8.7337	7.45379
CTNNBIP1	-1.72746	5.93556	-3.71409	0.00105683	0.00531791	-1.55109	2.97599
C14orf132	-1.72473	3.89849	-3.28793	0.00305145	0.0124882	-2.57646	2.51549
ADIRF	-1.72161	5.99836	-3.71307	0.00105956	0.00532809	-1.5536	2.97487
ACADL	-1.7216	3.3904	-4.8497	5.81074e-05	0.000543894	1.30479	4.23577
APOO	-1.70943	8.4021	-7.73326	5.0415e-08	2.38305e-06	8.37132	7.29744
NR2F6	-1.70558	8.08232	-6.72357	5.37206e-07	1.48281e-05	5.99087	6.26986
NOL3	-1.70488	8.3393	-5.36861	1.54495e-05	0.000197039	2.62412	4.81109
LRP1B	-1.70263	3.62812	-3.07085	0.005171	0.0187835	-3.08076	2.28643
COQ3	-1.70231	6.15502	-4.95395	4.44886e-05	0.000445652	1.57021	4.35175
CTH	-1.69874	2.62041	-5.69003	6.85639e-06	0.000106906	3.43613	5.1639
POU6F1	-1.69517	5.46515	-6.9232	3.33066e-07	1.0409e-05	6.4715	6.47747
MAPKAP1	-1.69459	5.78438	-7.03441	2.55746e-07	8.52817e-06	6.73717	6.59219
YAP1	-1.69349	5.28748	-3.69309	0.00111421	0.00554381	-1.60252	2.95303
UBAP2	-1.69328	9.66352	-5.99448	3.20155e-06	6.02322e-05	4.19886	5.49464
HBB	-1.68293	10.0439	-1.56062	0.131465	0.233293	-6.00366	0.881191
COQ6	-1.67761	4.18502	-6.39936	1.1795e-06	2.77036e-05	5.20072	5.9283
PLA2G12A	-1.66379	6.75349	-3.6255	0.00132036	0.00638893	-1.76747	2.87931
TLE2	-1.66249	6.85396	-6.22461	1.81111e-06	3.88029e-05	4.77024	5.74205
PAIP2B	-1.65687	8.21366	-3.32404	0.00279253	0.0116814	-2.49127	2.554
COA1	-1.6514	7.00741	-6.49066	9.44027e-07	2.31808e-05	5.42437	6.02502
DNAJC24	-1.64906	7.7204	-5.4819	1.15927e-05	0.000156843	2.91097	4.93582
NDN	-1.64467	7.42399	-5.52511	1.03923e-05	0.000145013	3.02021	4.98329
ETFDH	-1.64435	7.88808	-3.06629	0.00522802	0.0189275	-3.09119	2.28166
KIF22	-1.63987	5.13974	-5.51017	1.07925e-05	0.00014922	2.98244	4.96688
ADIPOQ	-1.63526	4.69044	-1.49198	0.148496	0.25507	-6.10263	0.828286
FHOD3	-1.63174	8.00445	-3.4661	0.00196555	0.00881699	-2.1528	2.70652
ESR1	-1.63117	4.50116	-4.85905	5.6732e-05	0.000535356	1.32858	4.24617
FRAT1	-1.62742	3.70557	-6.20569	1.89759e-06	4.03132e-05	4.72343	5.7218
TRMT61B	-1.6236	6.51525	-6.73168	5.26823e-07	1.46484e-05	6.01049	6.27834
HDAC4	-1.62319	7.59757	-3.71596	0.00105188	0.00529654	-1.54652	2.97803
UPF1	-1.62207	3.36002	-4.48758	0.000147139	0.00115797	0.384114	3.83227
LACTB2	-1.61722	7.17073	-2.54543	0.0176203	0.0499858	-4.23208	1.75399
ZNF205	-1.61107	4.59571	-8.41912	1.09038e-08	6.29507e-07	9.91259	7.96242
ING2	-1.611	7.41425	-4.93332	4.69016e-05	0.000464158	1.51769	4.32881
SLC19A2	-1.60559	9.22821	-3.20453	0.00374136	0.0145331	-2.77187	2.42697
ACOX2	-1.60532	3.11486	-4.17385	0.000328725	0.00219044	-0.408431	3.48317
GSTM4	-1.60407	6.6289	-3.7767	0.000902464	0.00469451	-1.3973	3.04457
GTF2I	-1.60327	7.42064	-3.39889	0.00232185	0.0101153	-2.31357	2.63416
GTF2F2	-1.60095	6.28031	-7.83568	3.99521e-08	1.95672e-06	8.60547	7.39846
LMO1	-1.5991	4.36887	-4.43886	0.000166727	0.00128538	0.260617	3.77799
GADD45G	-1.59772	4.15605	-3.03314	0.00566104	0.0202433	-3.16686	2.2471
PPP1R1A	-1.5974	11.7308	-4.8699	5.51761e-05	0.000523584	1.35621	4.25825
MRPS34	-1.59695	5.11736	-7.15567	1.92076e-07	6.95057e-06	7.02517	6.71653
CBR1	-1.59166	5.22586	-7.4737	9.14704e-08	3.73941e-06	7.7717	7.03872
TPMT	-1.5876	2.7394	-8.73298	5.52486e-09	3.60211e-07	10.5967	8.25768
TPRKB	-1.58602	8.31508	-4.92873	4.74565e-05	0.000467945	1.50599	4.3237
MYL10	-1.5845	7.16312	-8.27957	1.48143e-08	7.94612e-07	9.60412	7.82932
XPO4	-1.58268	6.54071	-2.60328	0.0154598	0.0451614	-4.11096	1.81079
PRX	-1.57635	5.7332	-6.24413	1.72613e-06	3.72993e-05	4.81846	5.76293
ARHGEF10	-1.57599	4.47821	-3.96112	0.000565502	0.00330707	-0.940695	3.24757
SIX1	-1.57102	7.84995	-5.70826	6.54923e-06	0.000102977	3.482	5.18381
MRPL23	-1.57	9.58055	-4.56371	0.000121025	0.000993824	0.577346	3.91712
TXNL4A	-1.56871	9.71096	-8.98716	3.21625e-09	2.31662e-07	11.141	8.49265
EPM2A	-1.56465	9.03758	-4.40047	0.000183981	0.00139284	0.16338	3.73523
ST3GAL6	-1.56333	4.1979	-2.79202	0.0100123	0.0320182	-3.70547	1.99947
EIF2D	-1.56187	7.71443	-8.37989	1.18819e-08	6.70615e-07	9.82613	7.92512
SDHAF1	-1.56138	6.66687	-5.52243	1.0463e-05	0.000145731	3.01343	4.98034
PDCD5	-1.55992	7.62258	-5.63429	7.88932e-06	0.000118152	3.29574	5.10296
AK6	-1.5598	8.79665	-5.88242	4.23314e-06	7.41728e-05	3.91897	5.37334
ABCB4	-1.5568	2.5941	-5.21834	2.26425e-05	0.00026841	2.24275	4.64508
MRPL34	-1.55646	7.89814	-4.96494	4.32548e-05	0.00043852	1.59818	4.36397
APIP	-1.54938	5.8715	-3.69815	0.00110012	0.00548465	-1.59014	2.95856
PITX2	-1.54858	8.74328	-4.62641	0.000103038	0.000874608	0.736638	3.987
AKR7A2	-1.5427	7.34722	-6.8342	4.11941e-07	1.21699e-05	6.25778	6.38517
FTH1	-1.54179	13.1884	-5.38425	1.48484e-05	0.000190983	2.66374	4.82832
COQ2	-1.53898	8.79878	-5.61586	8.26435e-06	0.000121839	3.24929	5.08279
GRSF1	-1.53859	9.85472	-3.41279	0.00224335	0.00981285	-2.2804	2.6491
BCCIP	-1.53846	6.21627	-5.05307	3.45243e-05	0.000365697	1.82249	4.46187
HEBP2	-1.53645	10.3984	-6.0573	2.73902e-06	5.46575e-05	4.3553	5.5624
FXN	-1.53564	6.62531	-5.29023	1.88551e-05	0.000231872	2.42531	4.72457
ACADSB	-1.53528	4.99542	-5.4849	1.15048e-05	0.000156214	2.91857	4.93912
KCNMA1	-1.53176	7.32696	-4.11831	0.000378843	0.00246362	-0.547876	3.42154
PLIN1	-1.53077	2.93356	-2.30941	0.0296669	0.0755202	-4.70924	1.52773
AGTR1	-1.53048	7.61648	-2.63524	0.014375	0.0427017	-4.04339	1.84239
OXCT1	-1.53003	7.81799	-4.79469	6.69081e-05	0.000617105	1.16476	4.17452
TSR3	-1.52513	8.52892	-4.52468	0.000133777	0.00107405	0.478243	3.87362
POLR1D	-1.52266	9.21658	-4.66083	9.43247e-05	0.000814358	0.824168	4.02537
ZNF672	-1.52172	6.45549	-4.90517	5.04088e-05	0.000487522	1.446	4.29749
NIPSNAP3B	-1.51902	7.16488	-2.41444	0.0235895	0.0630956	-4.50039	1.62728
C16orf95	-1.51177	3.77116	-5.72583	6.26648e-06	9.93571e-05	3.52617	5.20298
PIGH	-1.51096	6.41089	-3.77667	0.000902527	0.00469451	-1.39737	3.04454
UBE2D1	-1.51069	10.1978	-4.12964	0.000368039	0.00239955	-0.519457	3.43411
RPS6KA5	-1.50925	6.05315	-4.53345	0.000130798	0.00105574	0.500516	3.8834
OPLAH	-1.50638	4.74098	-6.74466	5.10633e-07	1.44641e-05	6.04186	6.29189
MRPL12	-1.50579	8.69827	-6.14489	2.20491e-06	4.51918e-05	4.57284	5.65661
TUSC2	-1.50564	6.72206	-7.7632	4.70938e-08	2.25424e-06	8.43991	7.32704
NDUFA8	-1.50383	9.98073	-7.47994	9.01604e-08	3.72614e-06	7.78622	7.04498
METTL22	-1.50247	7.37859	-4.02786	0.000477156	0.00291969	-0.774279	3.32134
RCAN2	-1.49889	9.76919	-5.34032	1.66005e-05	0.000208208	2.55239	4.77988
UBE2D2	-1.4968	9.43211	-5.41843	1.36149e-05	0.000177533	2.75035	4.86599
SCRIB	-1.49457	7.4778	-5.88208	4.23676e-06	7.41728e-05	3.91811	5.37297
TST	-1.4925	7.52222	-5.61874	8.20453e-06	0.000121193	3.25655	5.08595
FBP2	-1.49229	8.53067	-2.2068	0.0369527	0.0896992	-4.90748	1.43235
MAGI2	-1.48648	2.97741	-4.2741	0.000254347	0.00178444	-0.155979	3.59457
HOOK2	-1.48446	7.9225	-10.1908	2.77836e-10	2.95954e-08	13.6014	9.55621
PID1	-1.48405	2.79587	-6.62216	6.86124e-07	1.76502e-05	5.74496	6.1636
TLE1	-1.48162	7.63891	-3.59692	0.00141839	0.00675519	-1.83696	2.84821
ARIH1	-1.47941	8.97821	-6.82013	4.26045e-07	1.25377e-05	6.22393	6.37054
CXCL2	-1.47913	4.70714	-2.34776	0.0272988	0.0704404	-4.63366	1.56386
EIF3F	-1.47599	11.2501	-7.03404	2.55969e-07	8.52817e-06	6.73629	6.59181
C2orf68	-1.47348	5.05075	-4.91515	4.91357e-05	0.000478267	1.47143	4.3086
ITGAE	-1.47195	8.68164	-4.42926	0.000170885	0.00131208	0.23629	3.7673
PTGER3	-1.47096	4.25394	-3.69284	0.00111492	0.00554381	-1.60314	2.95276
MRPL13	-1.46749	7.25411	-2.97674	0.00647779	0.0225352	-3.29475	2.18857
FEZ2	-1.46745	10.6941	-6.93516	3.23719e-07	1.02439e-05	6.50012	6.48983
ANKMY2	-1.46628	7.96288	-3.88748	0.0006818	0.00381394	-1.12363	3.16634
RASL12	-1.46181	4.0436	-5.30442	1.81868e-05	0.000224383	2.46132	4.74024
BCAT2	-1.45962	7.50779	-6.48912	9.47577e-07	2.31926e-05	5.4206	6.02339
GHR	-1.45927	9.5336	-3.0756	0.00511227	0.0186154	-3.06989	2.29139
RHOBTB1	-1.45752	9.85782	-3.36826	0.00250433	0.0106946	-2.38645	2.60131
MN1	-1.45394	8.26542	-2.64149	0.0141715	0.0422145	-4.03012	1.84859
AP1S2	-1.44267	9.7438	-5.43195	1.31562e-05	0.000172445	2.78457	4.88087
THAP11	-1.43985	7.56872	-5.68844	6.88393e-06	0.000106906	3.43212	5.16216
SLC6A1	-1.43695	2.55203	-5.10324	3.03703e-05	0.00033333	1.95014	4.51755
TFDP2	-1.43577	5.99451	-3.81175	0.000825961	0.00438984	-1.31093	3.08304
ZNF423	-1.4321	8.70683	-5.20351	2.35146e-05	0.000275722	2.20507	4.62866
CYC1	-1.42945	11.4075	-5.46807	1.20058e-05	0.000161566	2.87598	4.92061
IRS1	-1.42893	8.37073	-3.35279	0.00260169	0.0110495	-2.42317	2.58475
FDX1	-1.42883	9.38115	-4.31235	0.000230608	0.00165631	-0.0594342	3.63713
ZIC1	-1.42827	5.81488	-4.49996	0.000142539	0.00112882	0.415507	3.84607
GOT2	-1.42792	10.2124	-4.61544	0.000105979	0.000893556	0.708765	3.97478
EMC8	-1.42514	7.00655	-4.10723	0.000389712	0.00249779	-0.575655	3.40926
METTL7A	-1.41663	10.9831	-5.60024	8.59634e-06	0.000125753	3.2099	5.06569
MRPL16	-1.41629	8.62882	-7.07352	2.33142e-07	8.15587e-06	6.83025	6.63238
DAPK2	-1.41128	5.50747	-3.84267	0.000763786	0.00413198	-1.23455	3.11703
TFE3	-1.41123	6.85507	-5.27946	1.93792e-05	0.000236974	2.39796	4.71266
RALY	-1.40879	7.60573	-6.95979	3.05286e-07	9.70117e-06	6.55908	6.51529
HEBP1	-1.40645	7.92748	-4.79198	6.73747e-05	0.000619143	1.15786	4.1715
GLI3	-1.39514	5.1432	-7.19728	1.74183e-07	6.42606e-06	7.12355	6.759
PPP2R3C	-1.39427	7.0286	-2.23849	0.034546	0.0852991	-4.84689	1.4616
DEXI	-1.3899	8.77679	-5.17085	2.55567e-05	0.000295092	2.12206	4.59249
MACROD1	-1.38726	9.90572	-5.15568	2.65652e-05	0.000302242	2.0835	4.57569
MSRB2	-1.38722	10.69	-6.91723	3.37839e-07	1.04289e-05	6.45719	6.47129
MED28	-1.38669	6.61559	-4.56056	0.000122007	0.00099972	0.569346	3.91361
CCNG1	-1.38654	10.8269	-3.76075	0.000939553	0.00484049	-1.43655	3.02708
RRAS2	-1.38623	9.32635	-3.56363	0.00154154	0.00723692	-1.91769	2.81204
CSNK2A2	-1.38525	7.21009	-4.85162	5.78218e-05	0.000543238	1.30968	4.23791
ACACB	-1.38401	8.75566	-3.27029	0.00318626	0.0128845	-2.61795	2.49672
ZNF133	-1.38198	4.18732	-7.47465	9.12699e-08	3.73941e-06	7.77391	7.03967
ZFHX3	-1.38119	4.60164	-2.91522	0.00749656	0.025413	-3.43296	2.12514
GAMT	-1.38091	9.8051	-3.43332	0.00213215	0.00942456	-2.23135	2.67118
TIMM44	-1.38082	6.47868	-5.50707	1.08774e-05	0.00014947	2.97462	4.96348
ARVCF	-1.37839	7.53446	-6.39547	1.19079e-06	2.77962e-05	5.19115	5.92416
UAP1	-1.37618	8.81535	-5.05578	3.42857e-05	0.000364189	1.8294	4.46489
SNTA1	-1.37567	8.69284	-4.93292	4.69497e-05	0.000464158	1.51667	4.32837
ARHGEF6	-1.37476	9.78272	-5.77476	5.54222e-06	9.11214e-05	3.64911	5.25632
EIF3G	-1.37302	10.1198	-7.13217	2.03007e-07	7.27652e-06	6.96948	6.69249
APOOL	-1.37145	8.8011	-5.57588	9.14139e-06	0.000131688	3.14842	5.03899
CLPP	-1.37088	7.82572	-6.21573	1.85119e-06	3.95495e-05	4.74827	5.73255
UBL3	-1.36994	9.33178	-6.98827	2.85315e-07	9.30103e-06	6.62712	6.54468
CGRRF1	-1.36994	7.65779	-3.61283	0.00136296	0.00654066	-1.79829	2.86552
PTPN3	-1.36813	8.0667	-2.75945	0.0108003	0.0339353	-3.77651	1.96657
LMOD1	-1.36517	8.2268	-2.55708	0.0171638	0.0489663	-4.20781	1.76539
CDYL	-1.36039	7.51079	-3.19586	0.00382117	0.0147542	-2.79207	2.4178
NDUFAF4	-1.35798	7.86737	-3.18247	0.00394771	0.0151402	-2.82323	2.40365
ALAS1	-1.35718	9.00681	-5.76513	5.67784e-06	9.23473e-05	3.62491	5.24582
RNF128	-1.35485	6.25439	-3.32055	0.0028166	0.0117691	-2.49952	2.55027
SLC41A3	-1.34886	6.08275	-5.07329	3.27851e-05	0.000353714	1.87395	4.48432
TBX1	-1.34694	4.62092	-2.51234	0.0189793	0.0530648	-4.30065	1.72172
SNAP29	-1.34256	7.30739	-5.85916	4.48656e-06	7.747e-05	3.86072	5.34809
NUAK1	-1.34118	8.88033	-5.15302	2.67461e-05	0.000303725	2.07674	4.57274
FARS2	-1.3393	5.52214	-5.00063	3.94792e-05	0.000407563	1.68903	4.40363
HARS2	-1.33845	4.53322	-8.24286	1.6065e-08	8.55632e-07	9.52253	7.79412
FECH	-1.33833	6.61338	-2.36734	0.0261575	0.0680058	-4.59477	1.5824
TESK1	-1.33798	7.98658	-5.0804	3.21953e-05	0.00035035	1.89203	4.49221
MAPK12	-1.33389	9.27725	-5.14428	2.73492e-05	0.000309644	2.05452	4.56306
CDKN1C	-1.33345	9.5981	-3.76629	0.000926506	0.00478305	-1.42293	3.03315
AFG3L2	-1.33194	7.46807	-4.50623	0.000140263	0.0011143	0.431423	3.85306
OSBPL1A	-1.32867	10.0838	-5.4711	1.19138e-05	0.000160614	2.88367	4.92395
PGPEP1	-1.32865	5.42706	-5.50889	1.08274e-05	0.000149331	2.97922	4.96548
ZNF839	-1.32841	5.16584	-4.46189	0.000157164	0.0012254	0.318969	3.80365
DEF8	-1.32835	3.36004	-7.08928	2.24619e-07	7.97557e-06	6.86771	6.64855
EIF2S3	-1.3273	5.6377	-1.84309	0.0774715	0.155581	-5.55924	1.11086
SPR	-1.326	5.70782	-5.13819	2.77776e-05	0.000314024	2.03903	4.55631
MTMR14	-1.32503	7.11029	-8.50775	8.98722e-09	5.45678e-07	10.1071	8.04637
TNS4	-1.32494	2.56711	-6.454	1.03221e-06	2.47044e-05	5.33468	5.98623
FASTKD5	-1.32319	5.71296	-5.10686	3.0091e-05	0.000331689	1.95934	4.52156
FAF1	-1.32221	8.09621	-6.52643	8.6537e-07	2.14583e-05	5.51177	6.0628
PHF20	-1.32161	9.57751	-4.08736	0.000409989	0.00259694	-0.625454	3.38723
DUSP7	-1.31962	7.04454	-4.98313	4.12873e-05	0.000423111	1.64448	4.38418
IDI1	-1.31809	10.0937	-3.2861	0.00306522	0.0125377	-2.58078	2.51354
GJA4	-1.3166	3.6782	-5.86252	4.44902e-06	7.69976e-05	3.86914	5.35174
ENOPH1	-1.31634	7.77724	-5.89995	4.05188e-06	7.24452e-05	3.96281	5.39234
ELAVL3	-1.31197	5.86124	-8.91017	3.78563e-09	2.67577e-07	10.9771	8.42186
AGTPBP1	-1.31094	7.79103	-3.84699	0.000755493	0.00409591	-1.22389	3.12177
GCAT	-1.30864	4.20116	-3.7486	0.000968792	0.00494065	-1.46641	3.01377
NIT2	-1.30074	7.51484	-4.93719	4.64394e-05	0.000462133	1.52753	4.33311
COX6A2	-1.30064	11.4832	-3.78321	0.000887744	0.00464458	-1.38127	3.05171
ADAMTS5	-1.30061	4.42356	-2.39596	0.0245685	0.0650349	-4.53757	1.60962
GSTM3	-1.29984	8.59229	-4.05221	0.000448443	0.00277655	-0.713421	3.34829
MCCC2	-1.29888	7.20763	-6.7364	5.20876e-07	1.46446e-05	6.0219	6.28327
REV1	-1.29442	8.74193	-5.67616	7.09989e-06	0.000109139	3.40121	5.14875
MCAT	-1.29219	4.93877	-4.88116	5.36059e-05	0.000513191	1.3849	4.27079
PNPLA4	-1.28765	6.33783	-4.08527	0.000412177	0.00260426	-0.630677	3.38492
HSPG2	-1.28734	9.79856	-3.01356	0.00593277	0.021026	-3.21139	2.22674
EFHD1	-1.28448	8.06151	-3.80388	0.00084256	0.00446238	-1.33033	3.0744
LPL	-1.2838	10.4199	-2.31123	0.0295506	0.0753257	-4.70568	1.52943
MCUR1	-1.28243	9.67335	-5.6357	7.86122e-06	0.000117965	3.29931	5.10451
PRKAB2	-1.27261	3.87988	-2.02768	0.0536243	0.118933	-5.23887	1.27064
CMC4	-1.27187	8.12825	-6.01212	3.06415e-06	5.94312e-05	4.24283	5.51369
PTGES2	-1.27097	6.36128	-4.14903	0.000350254	0.00231725	-0.470789	3.45562
SUGP1	-1.26866	5.54247	-9.65694	8.0476e-10	7.07721e-08	12.5337	9.09433
COX7C	-1.26734	12.5647	-6.17222	2.06095e-06	4.25873e-05	4.64058	5.68593
GRB10	-1.26704	9.91325	-3.98932	0.00052635	0.00313447	-0.870435	3.27873
PDCD2	-1.26694	5.57009	-5.20478	2.34387e-05	0.00027526	2.20829	4.63007
ITGB5	-1.26204	7.58195	-7.51828	8.25229e-08	3.51842e-06	7.8753	7.08343
TBX3	-1.26189	5.30555	-3.92338	0.000622422	0.00355542	-1.03454	3.20592
SOBP	-1.25532	8.90329	-4.92546	4.78555e-05	0.000468216	1.49767	4.32007
CAV3	-1.25357	8.42107	-3.29498	0.00299914	0.0123141	-2.55985	2.523
PPM1D	-1.25302	5.79062	-4.24464	0.000274272	0.00190479	-0.23025	3.56182
BCAR3	-1.25208	6.69229	-4.35008	0.000209353	0.00153276	0.0359079	3.67912
MYOM2	-1.25206	10.9482	-4.07974	0.000418031	0.00262577	-0.644519	3.37879
GPD1L	-1.25123	10.2327	-3.60013	0.00140702	0.00671798	-1.82916	2.8517
ECHDC3	-1.25053	6.62097	-3.62108	0.0013351	0.00643964	-1.77825	2.87449
MAPK9	-1.25034	6.87563	-1.99967	0.0567642	0.12397	-5.28892	1.24593
IGBP1	-1.24474	8.34049	-5.77134	5.58998e-06	9.15088e-05	3.64052	5.25259
EFNB2	-1.2424	7.06085	-2.346	0.0274038	0.0706631	-4.63716	1.56219
MBP	-1.24177	7.95932	-2.27625	0.0318642	0.0799034	-4.77395	1.4967
NDUFB5	-1.24033	10.6258	-3.87808	0.000698241	0.00388009	-1.14692	3.15599
MAN2A2	-1.23743	7.85368	-5.16983	2.56234e-05	0.000295412	2.11947	4.59136
TWF2	-1.23732	8.17755	-3.66683	0.00119027	0.00586835	-1.66673	2.92435
SRM	-1.2373	8.47552	-6.81041	4.36082e-07	1.27339e-05	6.20052	6.36043
ICAM3	-1.23691	2.95348	-3.48235	0.00188777	0.00852622	-2.11378	2.72405
EMD	-1.23563	5.07677	-5.05519	3.43381e-05	0.000364234	1.82788	4.46422
AKR1C1	-1.23257	9.16762	-3.28235	0.00309352	0.0126262	-2.5896	2.50955
IFT81	-1.22992	2.56508	-5.24404	2.12077e-05	0.000255404	2.30803	4.67351
CA4	-1.22779	3.89049	-2.13797	0.0427097	0.0998497	-5.0371	1.36947
ACAA2	-1.22686	8.19085	-4.03955	0.000463143	0.00284545	-0.745052	3.33429
GAS1	-1.22043	9.57712	-3.29555	0.00299496	0.0123036	-2.55852	2.52361
KLHDC2	-1.21982	10.7748	-3.59955	0.00140909	0.00672362	-1.83059	2.85106
MYL6B	-1.21728	11.9012	-2.16702	0.040188	0.0953388	-4.98273	1.3959
REPIN1	-1.21672	10.1626	-5.75468	5.82856e-06	9.4191e-05	3.59868	5.23444
GDE1	-1.21653	8.06437	-1.68319	0.105066	0.195718	-5.81798	0.978537
NMT2	-1.21508	4.42169	-3.58528	0.00146032	0.00692437	-1.86522	2.83555
DECR2	-1.21137	8.14207	-5.8029	5.1649e-06	8.58508e-05	3.71971	5.28694
PPIF	-1.20956	9.22447	-5.0834	3.19496e-05	0.000348177	1.89966	4.49553
GLRX5	-1.20911	10.9471	-5.79394	5.28217e-06	8.74159e-05	3.69723	5.27719
EIF3H	-1.20809	10.5798	-4.58981	0.000113185	0.000941526	0.643633	3.94621
RABEPK	-1.20637	6.07939	-5.23139	2.19021e-05	0.000261917	2.2759	4.65951
CD79A	-1.20574	2.90194	-4.32964	0.000220614	0.00160433	-0.015757	3.65637
TBC1D17	-1.2025	8.61202	-4.92747	4.76096e-05	0.000468007	1.50279	4.32231
TOMM40	-1.20163	8.70402	-6.23262	1.77573e-06	3.81529e-05	4.79003	5.75062
KCNS3	-1.20021	8.36919	-4.08242	0.000415185	0.0026167	-0.637813	3.38176
ST3GAL2	-1.19845	2.5198	-4.32668	0.000222296	0.00161037	-0.023244	3.65307
DOK5	-1.19774	8.71269	-4.96044	4.37553e-05	0.000441818	1.58673	4.35897
XPA	-1.19748	6.9924	-3.35251	0.00260348	0.0110495	-2.42384	2.58445
KATNA1	-1.19744	5.90106	-4.54268	0.000127736	0.00103655	0.523949	3.89369
ANXA3	-1.19725	3.86963	-3.26303	0.00324339	0.0130617	-2.63501	2.489
RNF126	-1.19672	6.66901	-4.19135	0.000314341	0.00212264	-0.364431	3.5026
CRTAP	-1.19654	5.124	-5.73838	6.07201e-06	9.71147e-05	3.55772	5.21667
CDC34	-1.19488	7.70219	-4.23029	0.00028453	0.00195449	-0.266395	3.54587
ABHD17B	-1.19353	3.13312	-2.54886	0.0174848	0.0497507	-4.22494	1.75734
PPP1R3D	-1.19302	4.60767	-3.89774	0.000664281	0.00374642	-1.09819	3.17765
RPL3L	-1.18895	10.5346	-3.7049	0.00108159	0.00542443	-1.57362	2.96594
RFK	-1.18854	8.30266	-4.01694	0.000490612	0.00297793	-0.80154	3.30926
CUL2	-1.1879	7.52379	-2.83187	0.00912207	0.0297628	-3.61798	2.03991
FASTKD1	-1.18771	8.40585	-4.11602	0.000381061	0.00247194	-0.55361	3.41901
DCUN1D2	-1.1872	7.47806	-3.5591	0.0015591	0.0073012	-1.92866	2.80713
MRPS16	-1.17972	7.78421	-4.4052	0.000181761	0.0013788	0.175365	3.7405
CHPT1	-1.17905	8.53101	-4.75741	7.36216e-05	0.000662924	1.06987	4.13299
MAOA	-1.17756	4.31652	-1.20314	0.240443	0.364643	-6.47731	0.618987
SCN1B	-1.17624	8.24331	-3.66918	0.00118326	0.0058414	-1.66098	2.92692
METTL9	-1.17536	10.3461	-4.83065	6.10159e-05	0.000566908	1.25628	4.21456
MPC1	-1.17529	9.49526	-4.97257	4.24178e-05	0.000432936	1.61761	4.37245
CLUH	-1.17512	8.50202	-4.97204	4.24753e-05	0.000432939	1.61626	4.37186
TXNRD2	-1.17504	5.04673	-7.80612	4.27204e-08	2.05793e-06	8.53803	7.36936
BRAP	-1.17279	5.77229	-6.76104	4.90924e-07	1.41173e-05	6.08143	6.30899
GSR	-1.17167	2.96246	-3.00935	0.00599271	0.021169	-3.22093	2.22238
CXCL14	-1.1686	9.20017	-1.94802	0.0629801	0.133873	-5.37987	1.2008
COL16A1	-1.16635	6.50268	-3.50342	0.00179133	0.00817608	-2.06308	2.74682
PDGFC	-1.16609	8.46955	-3.15604	0.00420936	0.0159576	-2.88456	2.37578
VEGFB	-1.16366	5.69543	-5.95523	3.5301e-06	6.41611e-05	4.10095	5.45221
NDUFB4	-1.16335	12.2918	-5.57648	9.12749e-06	0.000131688	3.14994	5.03965
C6orf120	-1.16122	7.64696	-2.10096	0.0461283	0.105941	-5.10565	1.33603
LAMTOR5	-1.15846	10.0913	-6.00073	3.1522e-06	6.00261e-05	4.21443	5.50139
RABEP1	-1.15722	6.5455	-2.26499	0.0326433	0.0815622	-4.79578	1.48621
LTBP4	-1.1572	4.72281	-3.22988	0.00351717	0.0138806	-2.71269	2.45381
PARVB	-1.15618	7.58105	-3.25587	0.0033007	0.0132572	-2.65181	2.48139
ZDHHC14	-1.15546	4.13403	-4.58692	0.000114028	0.000946497	0.636286	3.94299
NDUFA2	-1.14969	10.543	-5.68463	6.95026e-06	0.000107495	3.42253	5.158
EGLN1	-1.14738	8.31175	-3.01132	0.00596459	0.0210993	-3.21646	2.22442
DENND1B	-1.14599	6.04305	-3.44079	0.00209299	0.00926775	-2.21347	2.67923
MFF	-1.14583	6.97912	-2.4602	0.0213191	0.0582079	-4.40762	1.67123
PINK1	-1.14555	10.4951	-5.10651	3.0118e-05	0.000331689	1.95845	4.52117
MRPL48	-1.14374	6.25505	-4.69142	8.72051e-05	0.00075983	0.90195	4.05946
OSGEPL1	-1.14312	4.01157	-4.79279	6.72363e-05	0.000619143	1.1599	4.1724
MAVS	-1.14264	7.95239	-5.00301	3.92399e-05	0.000406536	1.69508	4.40627
MAPK14	-1.14164	7.51909	-4.71657	8.17548e-05	0.000721484	0.965936	4.08749
CASP9	-1.14073	7.23456	-4.38815	0.000189885	0.00142188	0.132209	3.72151
LRP3	-1.13846	3.0369	-6.30475	1.48714e-06	3.33747e-05	4.96804	5.82765
CCNB1IP1	-1.13725	6.8773	-3.08461	0.00500252	0.0183571	-3.04922	2.30081
TCEA2	-1.13721	2.92012	-4.79241	6.73016e-05	0.000619143	1.15894	4.17197
TP53I11	-1.13513	5.19431	-4.33404	0.000218141	0.00158941	-0.00464376	3.66126
OXSM	-1.13259	7.19999	-4.5708	0.000118845	0.000981246	0.595338	3.92502
CBR3	-1.12966	3.8234	-4.1471	0.00035198	0.00232086	-0.47562	3.45348
SSR3	-1.12874	4.21044	-2.60652	0.0153465	0.0449812	-4.10413	1.81399
FBLN1	-1.12704	8.02091	-3.05651	0.00535236	0.0192945	-3.11356	2.27146
PEX7	-1.12525	6.84364	-2.97647	0.00648201	0.0225395	-3.29536	2.18829
HNRNPM	-1.1242	9.97201	-3.32642	0.00277621	0.011626	-2.48563	2.55655
TLN2	-1.12403	5.77451	-2.89287	0.00790303	0.0264355	-3.48282	2.10221
SETMAR	-1.12235	5.11046	-4.06329	0.000435952	0.0027159	-0.685709	3.36056
HERC2	-1.12191	7.95369	-3.94825	0.000584305	0.00339408	-0.972712	3.23336
PCCA	-1.12139	6.45853	-4.11002	0.000386944	0.00248943	-0.568655	3.41235
PSEN2	-1.12046	4.72279	-6.5925	7.37203e-07	1.87726e-05	5.67281	6.13241
MYOM1	-1.11926	11.0388	-3.75565	0.000951734	0.00488153	-1.4491	3.02148
ADARB1	-1.11909	6.00552	-2.6094	0.0152462	0.044762	-4.09804	1.81684
FOXO4	-1.11862	5.65022	-5.54552	9.86976e-06	0.000139263	3.07178	5.00569
HMBS	-1.11811	5.68097	-4.87208	5.4868e-05	0.000521652	1.36177	4.26068
FAM171A1	-1.11597	5.76379	-2.96504	0.00666072	0.0230338	-3.32113	2.17648
NDUFB6	-1.11481	10.6787	-6.04041	2.85624e-06	5.65057e-05	4.31328	5.54421
PDGFD	-1.11477	4.51838	-2.97265	0.00654111	0.0227033	-3.30396	2.18435
HBS1L	-1.11307	7.2818	-1.78919	0.0859799	0.168201	-5.64847	1.0656
KLHL21	-1.11276	9.09785	-3.25908	0.0032749	0.0131605	-2.64428	2.4848
E2F1	-1.10894	2.4363	-6.43618	1.07806e-06	2.57205e-05	5.29103	5.96736
HSDL2	-1.10853	9.82109	-3.96089	0.000565827	0.00330707	-0.941258	3.24732
TEFM	-1.10634	3.66609	-4.05806	0.0004418	0.00274329	-0.69878	3.35477
GPRC5B	-1.10433	7.2278	-3.45913	0.0019999	0.008934	-2.16953	2.69899
ARSD	-1.10267	2.60808	-5.87858	4.27399e-06	7.46516e-05	3.90935	5.36917
PPP1R3A	-1.10193	9.53355	-2.635	0.0143828	0.042708	-4.04389	1.84216
RNF130	-1.10002	8.28301	-3.29643	0.00298847	0.0122924	-2.55643	2.52455
DOCK4	-1.09967	7.59615	-2.25778	0.0331514	0.0824527	-4.80973	1.4795
PMVK	-1.09859	5.51732	-4.2945	0.000241398	0.00170945	-0.104499	3.61727
SIRT2	-1.09741	9.54211	-4.8879	5.26887e-05	0.000507623	1.40204	4.27828
ALAD	-1.09361	7.03765	-6.65112	6.39746e-07	1.67419e-05	5.8153	6.19399
ESRRA	-1.09356	7.92682	-7.04566	2.49019e-07	8.44544e-06	6.76398	6.60377
MLF1	-1.09175	9.77363	-2.40269	0.0242075	0.0642843	-4.52405	1.61605
MYH7B	-1.09147	3.00453	-2.40555	0.0240556	0.0639707	-4.51829	1.61878
MCF2L	-1.08851	3.22333	-3.84652	0.000756382	0.00409779	-1.22504	3.12126
MRPS15	-1.08776	8.80711	-4.46404	0.000156298	0.00122016	0.324433	3.80605
PRDX2	-1.08694	11.7988	-6.65985	6.26391e-07	1.65643e-05	5.8365	6.20315
EBAG9	-1.08581	8.62453	-3.28311	0.00308775	0.0126094	-2.58781	2.51036
ADCY2	-1.0857	10.3619	-4.42504	0.000172745	0.00132502	0.225597	3.76259
TIMM13	-1.08567	7.94889	-4.56251	0.0001214	0.000995822	0.574284	3.91578
HAGH	-1.0849	8.92555	-4.74211	7.65703e-05	0.000685327	1.03091	4.11594
NFU1	-1.08379	9.53562	-3.18424	0.00393076	0.0150905	-2.81911	2.40552
ARHGAP6	-1.08362	7.38081	-3.03408	0.00564826	0.0202071	-3.16471	2.24808
PRKRA	-1.08186	9.64206	-3.28864	0.00304618	0.0124733	-2.5748	2.51624
NDUFS4	-1.08138	10.9146	-4.07351	0.000424733	0.00265915	-0.660126	3.37188
C11orf68	-1.08068	7.3967	-6.43051	1.0931e-06	2.59972e-05	5.27712	5.96134
SOCS2	-1.07997	4.53404	-3.23458	0.00347699	0.013788	-2.70168	2.4588
FZD7	-1.0799	8.18301	-2.55141	0.0173846	0.0494843	-4.21963	1.75983
TICAM1	-1.07786	2.5988	-6.55499	8.07381e-07	2.02234e-05	5.58145	6.09292
ZZEF1	-1.07758	7.84894	-4.53274	0.000131037	0.00105654	0.498707	3.88261
CRYZ	-1.07752	6.73662	-2.27739	0.0317862	0.0797607	-4.77173	1.49776
ACAA1	-1.07682	8.54092	-4.88316	5.33325e-05	0.000513173	1.38998	4.27301
SH2B2	-1.07639	9.37042	-3.89415	0.000670351	0.00377222	-1.10708	3.1737
NFATC1	-1.07436	8.11791	-4.98917	4.06537e-05	0.00041775	1.65986	4.3909
ADSL	-1.07225	10.4707	-4.77808	6.98205e-05	0.000635442	1.12247	4.15602
MLYCD	-1.06537	8.34301	-2.74315	0.0112163	0.0349667	-3.81191	1.95015
RCL1	-1.06381	4.11196	-5.51579	1.06402e-05	0.000147654	2.99665	4.97305
MUC8	-1.06352	6.78383	-6.79636	4.51025e-07	1.31196e-05	6.16665	6.3458
ALDH5A1	-1.06278	8.36333	-3.23988	0.00343227	0.0136839	-2.68928	2.46442
PPP1CC	-1.06188	10.7947	-5.42344	1.34432e-05	0.000175598	2.76302	4.8715
COX6B1	-1.06098	11.7745	-4.24307	0.000275375	0.00190545	-0.234202	3.56008
TMEM120B	-1.06053	2.76033	-4.56444	0.000120799	0.000993049	0.579193	3.91794
AP5S1	-1.05495	5.91163	-4.37044	0.000198707	0.0014748	0.0873938	3.70179
EPAS1	-1.05404	9.94904	-2.76305	0.0107105	0.0337095	-3.7687	1.97019
MRPL19	-1.05242	8.20387	-3.05842	0.00532786	0.0192245	-3.10919	2.27345
NPR1	-1.05216	5.71113	-4.10521	0.000391725	0.00250644	-0.580714	3.40702
COLGALT2	-1.04873	6.26616	-2.89138	0.00793088	0.0265062	-3.48614	2.10068
ABHD11	-1.04633	4.27257	-4.38126	0.000193273	0.00144154	0.114754	3.71383
TACC2	-1.04549	10.7863	-3.56832	0.0015236	0.00717047	-1.90634	2.81713
USP25	-1.04471	10.3974	-4.11851	0.00037865	0.00246362	-0.547376	3.42176
RPIA	-1.04466	7.4912	-4.11691	0.000380199	0.00247031	-0.551386	3.41999
ADO	-1.04329	7.81081	-3.94538	0.000588592	0.00341374	-0.979866	3.23019
AURKAIP1	-1.0413	9.99959	-5.50662	1.08896e-05	0.00014947	2.97349	4.96299
TRDN	-1.03829	11.0081	-2.81307	0.00953228	0.030822	-3.65933	2.0208
MAOB	-1.03777	8.37843	-2.4086	0.023895	0.0637229	-4.51217	1.62169
GULP1	-1.03645	7.00306	-2.34654	0.0273713	0.0706033	-4.63608	1.56271
CMC2	-1.03543	9.32648	-5.36715	1.5507e-05	0.00019744	2.62041	4.80947
ARHGEF40	-1.03499	7.07696	-3.23324	0.00348838	0.0138189	-2.70482	2.45738
ACAT1	-1.03294	11.3538	-2.82083	0.00936091	0.030424	-3.64228	2.02868
MRPS17	-1.03204	7.57572	-3.85273	0.000744588	0.00405715	-1.20969	3.12808
CADM1	-1.03186	6.56561	-2.20703	0.0369351	0.0896992	-4.90706	1.43256
DNAJB6	-1.03029	10.2037	-3.00845	0.00600561	0.0211948	-3.22297	2.22144
RAI2	-1.03	5.4507	-3.30761	0.0029076	0.0120362	-2.53008	2.53647
SAFB	-1.02739	8.6635	-3.99617	0.00051725	0.00308758	-0.85335	3.2863
PLCL2	-1.02639	9.21833	-3.12467	0.00454148	0.0169115	-2.95706	2.3428
MRC2	-1.0257	8.22042	-2.11501	0.0448021	0.103589	-5.07971	1.3487
NRG1	-1.02539	6.8181	-6.11196	2.39204e-06	4.81143e-05	4.49114	5.62123
GGCX	-1.02483	6.65279	-4.20961	0.000299994	0.00204034	-0.318476	3.52289
FOXJ1	-1.02413	2.77042	-5.68854	6.88219e-06	0.000106906	3.43237	5.16227
KLF2	-1.02401	9.78667	-4.08866	0.000408625	0.00259264	-0.622182	3.38868
TBC1D8	-1.02387	8.65231	-2.79815	0.00987019	0.0316709	-3.69206	2.00567
MRPS30	-1.02387	7.00399	-3.26837	0.00320128	0.0129265	-2.62247	2.49468
MRPL33	-1.02346	10.7887	-4.61755	0.000105406	0.00089071	0.714134	3.97713
GTF2IRD1	-1.02298	8.9372	-4.78526	6.85475e-05	0.000626116	1.14074	4.16401
NDUFAB1	-1.02266	11.7457	-3.84228	0.000764542	0.00413312	-1.23552	3.1166
HOPX	-1.02227	5.78836	-2.62922	0.0145738	0.0432333	-4.05615	1.83643
COG7	-1.01927	5.76902	-2.64809	0.0139594	0.0417787	-4.01609	1.85513
DHRS3	-1.01922	6.57794	-3.85921	0.000732449	0.00401414	-1.19364	3.13522
MNAT1	-1.01885	7.35814	-4.05001	0.000450964	0.00278875	-0.718919	3.34586
HSPB6	-1.01803	11.7064	-1.83723	0.0783601	0.156982	-5.56905	1.1059
DIP2C	-1.01785	9.13665	-3.71892	0.00104405	0.00526763	-1.53925	2.98128
SGCB	-1.01754	8.8746	-3.34288	0.00266601	0.011258	-2.44667	2.57414
UBE2G1	-1.01497	11.0785	-2.23011	0.0351685	0.0865254	-4.86298	1.45385
NDUFB11	-1.01459	10.5961	-4.92558	4.78403e-05	0.000468216	1.49799	4.32021
NUP37	-1.01376	7.02527	-2.36897	0.0260644	0.0678979	-4.59152	1.58395
MRPS28	-1.0123	9.62429	-3.72489	0.00102847	0.00520638	-1.52461	2.98781
FAM110B	-1.01092	4.80611	-6.52854	8.60943e-07	2.14188e-05	5.51692	6.06503
NINJ2	-1.01002	2.53577	-5.13523	2.79887e-05	0.00031453	2.03149	4.55302
HOMER3	-1.00852	8.03763	-3.02321	0.00579735	0.0206234	-3.18946	2.23677
TTC27	-1.00809	5.35145	-5.22849	2.20643e-05	0.000262791	2.26854	4.65631
ARMC8	-1.00448	8.1206	-3.37737	0.00244865	0.0105223	-2.3648	2.61107
OSER1	-1.00388	6.7845	-3.10828	0.00472494	0.0174657	-2.99483	2.3256
AATK	-1.0018	2.62377	-2.91243	0.00754607	0.0255351	-3.43918	2.12228
SCNN1A	-1.00089	7.20745	-8.79619	4.82551e-09	3.20135e-07	10.7329	8.31646
TRAP1	-1.00066	9.05311	-5.24417	2.12008e-05	0.000255404	2.30835	4.67365
PTPRB	-0.998418	4.23435	-2.09372	0.0468242	0.107215	-5.11894	1.32953
TMX4	-0.998234	10.1944	-3.17036	0.00406557	0.0155057	-2.85135	2.39088
CPT2	-0.997401	6.3803	-2.39827	0.0244437	0.0648203	-4.53292	1.61183
ADCY9	-0.997385	9.25322	-4.54125	0.000128208	0.00103927	0.520297	3.89208
HSPA14	-0.997182	7.60278	-4.04788	0.000453422	0.00280166	-0.724251	3.3435
PCBP4	-0.99703	7.47604	-3.9838	0.000533795	0.00316635	-0.884194	3.27263
PDGFRL	-0.996876	6.37599	-1.63045	0.115822	0.211585	-5.89925	0.93621
CARS2	-0.996691	6.59702	-8.53138	8.53721e-09	5.29237e-07	10.1588	8.06868
PHB2	-0.993963	11.7016	-5.22895	2.20387e-05	0.000262791	2.2697	4.65681
NDUFV1	-0.993619	9.34716	-4.65018	9.69401e-05	0.000834082	0.797068	4.0135
NDUFS6	-0.993384	10.1939	-4.96085	4.37094e-05	0.000441818	1.58778	4.35943
FADD	-0.993024	4.63501	-3.13444	0.00443547	0.0166231	-2.93452	2.35306
ZNF32	-0.988606	7.83938	-3.8568	0.000736935	0.00402705	-1.1996	3.13257
DPM3	-0.988013	6.33227	-3.85475	0.000740786	0.00404226	-1.2047	3.13031
DDHD2	-0.987333	6.57913	-2.57353	0.016538	0.0475577	-4.17344	1.78152
GEMIN4	-0.98675	3.84365	-4.63251	0.000101435	0.00086294	0.752167	3.99381
KRT31	-0.986715	3.60701	-2.42386	0.023105	0.062097	-4.4814	1.63629
PPP3CC	-0.985824	7.68637	-3.25348	0.00332011	0.0133209	-2.65743	2.47885
SMTN	-0.984935	7.20979	-4.4966	0.000143772	0.0011354	0.406992	3.84232
CMAS	-0.984365	4.9643	-2.79117	0.0100321	0.0320543	-3.70733	1.99861
PTGER4	-0.982814	8.07653	-1.77312	0.0886676	0.171713	-5.67469	1.05223
ETV7	-0.982545	6.07942	-5.23104	2.19217e-05	0.000261917	2.27501	4.65913
CTCF	-0.981686	8.57293	-3.35192	0.00260725	0.0110592	-2.42523	2.58382
CRADD	-0.979745	3.81933	-3.06752	0.00521261	0.0188807	-3.08838	2.28294
PRR16	-0.978716	6.91607	-1.83781	0.0782725	0.156856	-5.56809	1.10639
NDUFA7	-0.978133	9.85525	-3.80972	0.000830215	0.00440935	-1.31594	3.08081
CLN3	-0.976801	3.6725	-4.04179	0.000460507	0.00283386	-0.739455	3.33676
GPAA1	-0.97569	7.69909	-5.11478	2.94884e-05	0.000326656	1.97949	4.53035
BAG2	-0.972972	7.82937	-1.53081	0.138654	0.242236	-6.04709	0.858068
CUEDC1	-0.972824	6.29645	-2.2611	0.0329164	0.0820254	-4.80331	1.48259
NDUFA3	-0.972038	11.03	-4.29362	0.000241942	0.0017117	-0.106719	3.61629
RPL15	-0.9717	11.5749	-5.97677	3.34578e-06	6.18683e-05	4.15469	5.4755
ALDH2	-0.967069	10.8076	-3.44613	0.00206548	0.00917817	-2.20069	2.68498
ALDH6A1	-0.967023	8.16289	-2.65688	0.0136815	0.041077	-3.99738	1.86387
LYRM1	-0.966986	8.64261	-4.05939	0.000440302	0.00273624	-0.69545	3.35625
YARS2	-0.966852	6.8081	-6.18648	1.98966e-06	4.17995e-05	4.67589	5.70122
KEAP1	-0.966727	9.70587	-4.10987	0.000387091	0.00248943	-0.569029	3.41219
RRP15	-0.966184	6.53933	-2.40441	0.0241161	0.0640866	-4.52059	1.61769
STUB1	-0.966029	7.75884	-5.66184	7.3605e-06	0.000112007	3.36515	5.13309
KDM1A	-0.965607	7.91586	-5.63761	7.82358e-06	0.000117634	3.30411	5.10659
ZNF302	-0.96452	8.70256	-2.97479	0.00650785	0.0225982	-3.29914	2.18656
NME4	-0.964269	7.17662	-2.60546	0.0153834	0.045005	-4.10635	1.81295
LIPT1	-0.964216	7.0883	-2.92731	0.00728503	0.0248072	-3.40591	2.13757
SDHB	-0.96357	10.7244	-2.56234	0.0169613	0.0484972	-4.19683	1.77054
PREB	-0.963538	7.43981	-2.72529	0.0116894	0.0361141	-3.85056	1.93221
APOBEC2	-0.963536	11.9786	-4.75496	7.40857e-05	0.000666243	1.06364	4.13027
ANK3	-0.961083	11.3778	-3.93254	0.000608108	0.00349743	-1.01178	3.21602
BANP	-0.961043	7.3671	-3.81274	0.000823895	0.00438502	-1.30848	3.08413
NPEPL1	-0.960717	7.9379	-6.73441	5.23378e-07	1.46484e-05	6.01708	6.28118
EIF1B	-0.96032	10.2779	-3.06932	0.00519006	0.0188351	-3.08426	2.28483
RRAD	-0.960207	10.7209	-1.91366	0.0674402	0.140317	-5.43942	1.17108
RBFOX1	-0.958533	9.86231	-3.6057	0.00138755	0.00664599	-1.81564	2.85775
PHYH	-0.958507	11.3385	-2.91287	0.00753835	0.0255318	-3.43821	2.12272
EN1	-0.958312	6.82583	-3.76688	0.000925137	0.00477924	-1.42149	3.03379
UTP18	-0.957049	8.17289	-2.59724	0.0156734	0.0456618	-4.12368	1.80484
PPM1B	-0.956413	9.51997	-3.22259	0.00358027	0.0140444	-2.72973	2.44608
GALNT1	-0.956302	9.92026	-4.96681	4.30486e-05	0.000437016	1.60293	4.36604
MYH6	-0.955694	10.0878	-2.08621	0.0475566	0.108596	-5.13272	1.32279
TMEM230	-0.953685	9.51689	-2.20708	0.0369309	0.0896992	-4.90696	1.43261
USP46	-0.953017	6.84732	-1.63115	0.115673	0.211467	-5.89818	0.936769
FAM89B	-0.95213	9.18719	-4.28375	0.000248137	0.00174735	-0.131627	3.60531
SURF1	-0.951455	9.62884	-4.81439	6.36126e-05	0.000589586	1.2149	4.19646
RCOR3	-0.951421	7.64244	-2.23297	0.0349547	0.0860276	-4.85749	1.45649
TFB2M	-0.95091	7.76392	-2.65259	0.0138164	0.0414329	-4.00652	1.8596
SAP30	-0.95057	4.93099	-2.85513	0.00863763	0.0285144	-3.56662	2.06361
PSIP1	-0.949428	8.21497	-3.47542	0.00192055	0.00865622	-2.13042	2.71657
FMOD	-0.946153	6.60997	-3.07367	0.00513604	0.0186839	-3.0743	2.28937
PXMP4	-0.945918	3.23241	-6.21282	1.86454e-06	3.97226e-05	4.74106	5.72943
COX7B	-0.944613	11.4301	-4.50816	0.00013957	0.00110996	0.436318	3.85521
LRRC2	-0.943039	9.87641	-1.55226	0.133449	0.235812	-6.01591	0.874685
EP400	-0.941893	7.6043	-7.9971	2.77679e-08	1.43842e-06	8.97168	7.55646
CDK7	-0.938126	5.58657	-2.62191	0.0148184	0.0437268	-4.07162	1.8292
FDFT1	-0.937969	10.2759	-4.3853	0.000191278	0.00142973	0.124992	3.71833
AKR7A3	-0.934785	2.71594	-7.30643	1.34908e-07	5.10605e-06	7.38065	6.86996
CES2	-0.934391	8.70527	-2.86189	0.00850143	0.0281124	-3.55164	2.07051
OBSCN	-0.93188	5.94451	-3.51348	0.00174704	0.00798843	-2.03886	2.7577
PNPLA2	-0.931068	8.454	-3.37139	0.00248505	0.0106424	-2.37901	2.60467
FAM50B	-0.930777	4.02539	-3.13656	0.00441276	0.0165544	-2.92962	2.35529
CTF1	-0.928956	5.28118	-3.88633	0.000683795	0.00382228	-1.12649	3.16507
IDH2	-0.925196	11.9455	-5.66293	7.34027e-06	0.000111924	3.3679	5.13429
CUL5	-0.925194	10.8201	-3.78878	0.000875345	0.00460058	-1.36756	3.05782
SETBP1	-0.924163	7.726	-3.05128	0.00541997	0.0195196	-3.12549	2.266
AGPS	-0.923496	5.3043	-1.56287	0.130933	0.232726	-6.00034	0.882949
BZW2	-0.922884	11.146	-3.40945	0.00226195	0.00987711	-2.28837	2.64552
COL4A3	-0.921447	8.45556	-1.2963	0.206973	0.326853	-6.36405	0.684086
MSRA	-0.921226	7.71167	-4.00012	0.000512081	0.0030646	-0.843511	3.29066
IMP3	-0.919618	9.10726	-3.86741	0.000717387	0.00395164	-1.17335	3.14425
RNF121	-0.917727	4.64802	-2.75255	0.0109746	0.0343975	-3.79152	1.95961
IDE	-0.912498	8.30804	-3.47716	0.00191227	0.00862917	-2.12624	2.71845
FH	-0.911722	10.2587	-4.57121	0.000118719	0.000981246	0.596381	3.92548
RRAGC	-0.911426	7.77554	-3.62203	0.0013319	0.00643651	-1.77592	2.87553
LSM3	-0.911419	9.43927	-3.42735	0.0021639	0.00954263	-2.24562	2.66476
MLXIPL	-0.910811	4.46322	-2.81389	0.00951399	0.0308023	-3.65753	2.02164
ZNF358	-0.90987	6.67447	-5.19805	2.38441e-05	0.000278721	2.1912	4.62262
ACADS	-0.907363	7.22539	-6.65446	6.346e-07	1.66695e-05	5.82341	6.1975
KLF4	-0.907091	8.547	-1.75614	0.0915844	0.175845	-5.70218	1.03818
SLC25A3	-0.906236	12.5538	-3.90492	0.000652283	0.00369253	-1.08037	3.18556
GSTO1	-0.905706	10.0819	-3.85152	0.00074687	0.00406665	-1.21268	3.12676
DNAJA3	-0.903538	8.39664	-3.4202	0.00220257	0.00967366	-2.26271	2.65707
KAZALD1	-0.902421	3.08989	-3.65341	0.00123106	0.00604187	-1.69947	2.90972
UBFD1	-0.902199	6.33925	-1.63319	0.115242	0.211046	-5.89508	0.938391
PIN4	-0.902175	9.77713	-5.85196	4.56809e-06	7.85192e-05	3.84269	5.34027
ALDH1L1	-0.901602	7.17051	-1.79661	0.0847641	0.166446	-5.63632	1.07179
ZFAND3	-0.899442	7.63721	-3.90735	0.00064828	0.00367262	-1.07435	3.18824
ACADVL	-0.899189	10.5664	-4.00178	0.000509917	0.00306072	-0.839362	3.2925
LRRC20	-0.899075	8.79038	-2.64695	0.0139958	0.0418379	-4.01852	1.854
MGAT4B	-0.898871	6.23127	-3.2258	0.00355233	0.0139638	-2.72222	2.44949
DLAT	-0.898163	9.10531	-3.45378	0.00202662	0.00902512	-2.18235	2.69323
EMC6	-0.89784	9.48838	-3.84744	0.000754631	0.00409539	-1.22278	3.12227
DUSP26	-0.897349	9.83778	-4.0313	0.000472986	0.00289652	-0.765674	3.32515
SSPN	-0.896719	10.3096	-3.18668	0.00390749	0.0150317	-2.81343	2.4081
RXRA	-0.894092	9.50219	-4.36022	0.000203981	0.00150361	0.0615508	3.69041
PSTPIP2	-0.893394	2.64347	-2.7832	0.0102201	0.0325589	-3.72475	1.99054
ID4	-0.89313	4.67094	-2.0135	0.055194	0.121417	-5.26427	1.25811
DUSP1	-0.893043	10.837	-2.44906	0.0218524	0.059392	-4.4303	1.6605
ACOT11	-0.892219	6.30359	-2.81743	0.00943551	0.0306054	-3.64974	2.02523
CISD1	-0.890155	10.8426	-3.39759	0.00232929	0.0101244	-2.31665	2.63278
APBA2	-0.889895	2.55135	-5.13578	2.79493e-05	0.00031453	2.03289	4.55363
KAT8	-0.889865	9.54343	-3.56209	0.00154748	0.00726028	-1.92141	2.81038
PTEN	-0.889818	7.03522	-3.98832	0.000527695	0.00314001	-0.872936	3.27762
PRLH	-0.889661	2.47778	-6.70608	5.60318e-07	1.52435e-05	5.94853	6.25157
PTDSS2	-0.88952	3.36472	-4.33771	0.000216099	0.00157757	0.00463053	3.66535
URI1	-0.888602	9.76544	-3.14631	0.00430976	0.0162648	-2.90707	2.36555
NREP	-0.887738	10.5925	-2.70445	0.0122655	0.037526	-3.89551	1.91131
PHLDA3	-0.887376	4.88566	-3.37105	0.00248715	0.0106454	-2.37983	2.6043
TPST2	-0.886729	4.84365	-2.67749	0.01305	0.0394948	-3.95336	1.88439
PMEPA1	-0.885982	6.88217	-2.32619	0.0286087	0.0732705	-4.67628	1.5435
CCNF	-0.885935	3.11856	-4.07079	0.000427686	0.00267488	-0.666926	3.36888
POPDC3	-0.885565	10.338	-3.35662	0.00257725	0.0109627	-2.41409	2.58884
CLIP4	-0.883771	6.25387	-4.88148	5.35624e-05	0.000513191	1.3857	4.27114
LGR4	-0.881777	5.56202	-3.05723	0.00534312	0.0192704	-3.11191	2.2722
MRPL9	-0.881405	9.27463	-3.46393	0.00197617	0.00885414	-2.158	2.70418
FERMT2	-0.880837	9.59514	-3.72394	0.00103094	0.0052119	-1.52695	2.98677
MCCC1	-0.880346	5.86534	-3.65166	0.00123648	0.0060645	-1.70373	2.90781
LPAR1	-0.879532	7.0826	-2.33806	0.027881	0.0717225	-4.65286	1.55469
COMMD3	-0.879058	9.42491	-5.81124	5.05808e-06	8.53889e-05	3.74064	5.29601
E4F1	-0.878395	5.94774	-3.96411	0.000561218	0.00329076	-0.933252	3.25087
LRRC61	-0.877942	4.30859	-4.33549	0.000217334	0.00158505	-0.000987312	3.66287
RAB21	-0.877701	9.67754	-2.48065	0.0203714	0.0560412	-4.36583	1.69098
LSM8	-0.877397	7.31628	-4.29877	0.000238775	0.00169918	-0.0937336	3.62201
DCHS1	-0.877222	6.74772	-1.73841	0.0947185	0.180397	-5.73069	1.02357
ATRAID	-0.876796	10.0403	-5.09525	3.0997e-05	0.000338772	1.9298	4.50868
RPS7	-0.873016	12.2115	-5.51243	1.07308e-05	0.000148639	2.98817	4.96937
ACYP1	-0.871464	7.63528	-2.9457	0.006974	0.0238987	-3.36464	2.15652
MPHOSPH6	-0.869693	7.43606	-4.45301	0.000160783	0.00124657	0.296477	3.79376
MTERF3	-0.867924	8.30719	-2.81235	0.00954823	0.0308604	-3.66091	2.02008
C12orf29	-0.867853	6.21309	-2.75862	0.0108212	0.0339871	-3.77833	1.96572
SPG21	-0.867143	8.8756	-3.1561	0.00420872	0.0159576	-2.88442	2.37585
CKMT2	-0.866751	11.1765	-3.3079	0.00290551	0.0120342	-2.52939	2.53678
SOCS5	-0.863135	6.80807	-3.35022	0.00261823	0.0110871	-2.42927	2.58199
MRPS33	-0.860763	9.68684	-3.29636	0.00298898	0.0122924	-2.55659	2.52448
UBE2E3	-0.860192	10.8366	-2.81652	0.00945572	0.0306531	-3.65176	2.02431
GCDH	-0.85967	5.82063	-3.77275	0.000911522	0.00473478	-1.40704	3.04023
MRPS2	-0.859656	6.2293	-2.67914	0.0130008	0.039393	-3.94983	1.88603
FARP1	-0.857124	6.73057	-2.29118	0.0308571	0.0778759	-4.74489	1.51064
C1QBP	-0.855736	10.1548	-3.20648	0.00372362	0.0144756	-2.76732	2.42903
COL14A1	-0.855693	6.71723	-1.53355	0.137978	0.241446	-6.04312	0.860189
NXPE3	-0.855391	6.25675	-1.74944	0.092759	0.177469	-5.71299	1.03264
RPL38	-0.854603	12.8565	-5.21883	2.26146e-05	0.00026841	2.24398	4.64561
MPC2	-0.854033	10.2142	-2.43492	0.0225475	0.0609459	-4.45902	1.6469
CHMP2B	-0.853507	8.33501	-1.62751	0.116449	0.212525	-5.90372	0.933865
PGAM2	-0.851615	10.2912	-2.40473	0.0240992	0.0640641	-4.51995	1.618
PDZRN3	-0.850453	8.52408	-2.36342	0.0263825	0.0684642	-4.60257	1.57868
SPRY2	-0.849515	8.59602	-3.71805	0.00104636	0.00527225	-1.5414	2.98032
RUSC2	-0.849228	6.94621	-3.07066	0.00517335	0.0187835	-3.08119	2.28623
DNAAF2	-0.847893	5.48367	-3.01068	0.00597376	0.0211218	-3.21792	2.22375
EXTL1	-0.847801	3.49267	-3.96358	0.000561971	0.00329076	-0.934564	3.25029
UFSP2	-0.847247	8.68872	-2.38947	0.0249208	0.0658087	-4.55058	1.60344
RASGRP2	-0.846703	4.49226	-5.16648	2.58436e-05	0.000296594	2.11094	4.58765
MDH1	-0.84607	11.9352	-4.05943	0.000440263	0.00273624	-0.695361	3.35629
POLR3K	-0.845057	5.88327	-2.62051	0.0148659	0.0438157	-4.07459	1.82781
ZNF688	-0.842491	6.09042	-5.10579	3.01735e-05	0.000331689	1.95662	4.52037
USP2	-0.84174	6.38932	-0.934821	0.359022	0.484607	-6.76073	0.444879
S100A1	-0.84161	10.0999	-1.42838	0.165834	0.276317	-6.19102	0.780327
MAP2K6	-0.840868	7.64751	-2.00782	0.0558344	0.122505	-5.27441	1.2531
IER5	-0.840719	9.8674	-3.7798	0.000895423	0.00467363	-1.38967	3.04797
ATG5	-0.840465	7.38679	-2.29249	0.0307704	0.0777278	-4.74234	1.51187
PDP1	-0.840145	6.64632	-1.62291	0.117433	0.214062	-5.9107	0.930211
GOLGA4	-0.838384	9.93035	-3.17908	0.00398038	0.0152501	-2.83111	2.40008
CLIC5	-0.838351	10.9668	-2.58337	0.016174	0.0466707	-4.15283	1.79118
DHX32	-0.837221	8.49844	-3.15353	0.00423499	0.0160355	-2.89036	2.37315
RBFA	-0.836436	5.06615	-3.20209	0.0037637	0.0146123	-2.77756	2.42439
CEP63	-0.836432	7.26206	-2.92754	0.007281	0.0248046	-3.40539	2.13781
AKAP7	-0.835271	7.52534	-1.6849	0.10473	0.195237	-5.81529	0.979928
ATF1	-0.834898	8.82718	-1.95222	0.062454	0.132941	-5.37255	1.20444
DLD	-0.834258	10.8915	-1.99551	0.0572433	0.124764	-5.2963	1.24228
NDUFS1	-0.834189	10.5211	-3.66693	0.00118996	0.00586835	-1.66647	2.92447
MBNL2	-0.834123	9.94074	-3.18823	0.00389277	0.0149904	-2.80983	2.40974
DCXR	-0.833024	8.94507	-2.70288	0.01231	0.0375861	-3.89889	1.90974
FLII	-0.83221	10.4939	-5.12442	2.87716e-05	0.000320471	2.00401	4.54104
CCDC71	-0.831832	3.78582	-4.11338	0.000383637	0.00247775	-0.560226	3.41608
PDSS1	-0.831806	4.74936	-3.93176	0.000609311	0.00350169	-1.01372	3.21516
SDHA	-0.830807	10.479	-3.53151	0.00167023	0.00769771	-1.99534	2.77722
NDUFA6	-0.829765	11.4627	-3.41807	0.00221422	0.0097079	-2.2678	2.65478
PEX10	-0.828965	4.0958	-4.22748	0.000286586	0.00196505	-0.273483	3.54274
UQCRFS1	-0.827912	12.361	-2.74596	0.0111436	0.0347685	-3.80582	1.95298
SLC25A12	-0.827005	10.0502	-1.99069	0.0578039	0.125841	-5.30485	1.23804
PSMA7	-0.82674	11.3921	-4.94115	4.59706e-05	0.000458675	1.53762	4.33752
PPCS	-0.825519	7.11896	-4.55203	0.000124708	0.00102074	0.547686	3.90411
UXT	-0.825134	8.95309	-4.1351	0.000362942	0.00237862	-0.505755	3.44016
ACKR3	-0.823619	8.45443	-2.17237	0.0397392	0.0944524	-4.97268	1.40078
GTF2A2	-0.823016	9.8857	-3.14776	0.00429465	0.0162159	-2.90372	2.36707
DMTN	-0.821604	4.2058	-3.03196	0.00567705	0.0202651	-3.16954	2.24588
MAPK1	-0.819579	8.95512	-1.41152	0.170692	0.282791	-6.2139	0.767787
ZNF134	-0.819578	5.42354	-3.33526	0.0027165	0.0114456	-2.46472	2.56599
NDUFB2	-0.819452	11.5333	-3.62922	0.0013081	0.00634468	-1.75842	2.88336
HIC2	-0.817485	4.06264	-3.06818	0.00520432	0.0188688	-3.08687	2.28364
C1orf115	-0.816854	5.45952	-2.1983	0.0376241	0.0908818	-4.92365	1.42453
YBX1	-0.815737	12.9654	-5.1579	2.64152e-05	0.000301324	2.08914	4.57815
ADI1	-0.8157	10.2553	-3.49577	0.00182578	0.00829333	-2.0815	2.73855
MGST3	-0.815127	11.9045	-3.86233	0.000726685	0.00398833	-1.18592	3.13865
HSF1	-0.814964	2.54444	-3.18323	0.00394041	0.0151199	-2.82146	2.40446
SATB1	-0.814715	10.6966	-3.21853	0.00361588	0.0141327	-2.73921	2.44179
SDR39U1	-0.813572	8.78029	-2.9693	0.00659362	0.0228331	-3.31154	2.18088
C1QTNF3	-0.81286	4.98752	-3.26712	0.00321107	0.0129453	-2.6254	2.49335
RRAGD	-0.81276	10.8122	-4.61904	0.000105004	0.000888304	0.71792	3.9788
REM1	-0.812384	5.37215	-4.49647	0.00014382	0.0011354	0.406664	3.84218
NECAB3	-0.812339	7.2371	-3.29997	0.00296267	0.0122107	-2.5481	2.52832
ZNF248	-0.812229	2.89331	-3.75215	0.000960153	0.00489989	-1.45768	3.01766
ACOX1	-0.81172	5.16361	-3.36635	0.00251615	0.010727	-2.39099	2.59926
ME1	-0.810991	8.65091	-2.82863	0.00919142	0.0299117	-3.6251	2.03662
GNA12	-0.8105	4.77005	-2.96975	0.00658645	0.0228292	-3.31051	2.18135
DPT	-0.809476	7.91147	-1.4277	0.166025	0.276574	-6.19193	0.779826
CES3	-0.807789	6.27328	-2.74491	0.0111707	0.0348389	-3.8081	1.95192
GATM	-0.807708	7.96635	-2.2474	0.0338951	0.0839386	-4.82975	1.46986
AGPAT2	-0.807449	3.0088	-4.31613	0.000228383	0.00164344	-0.0498764	3.64134
MRPS35	-0.807438	8.88615	-2.98591	0.00633774	0.0221601	-3.27403	2.19807
MNT	-0.807326	7.16482	-2.38818	0.0249911	0.0659023	-4.55315	1.60221
FLT1	-0.806739	7.5378	-2.80597	0.00969179	0.0312443	-3.67493	2.0136
CDV3	-0.806166	11.5548	-4.64073	9.93175e-05	0.000848201	0.773065	4.00297
OSBP	-0.804547	8.4641	-2.79694	0.0098982	0.0317204	-3.69472	2.00444
RRAGA	-0.804237	10.2405	-3.89192	0.000674159	0.00378801	-1.11262	3.17124
DVL2	-0.803544	5.54674	-5.41058	1.38888e-05	0.000180483	2.73045	4.85733
ZNF710	-0.803515	6.64686	-4.40947	0.000179785	0.00136655	0.186157	3.74525
KRT10	-0.803433	8.3402	-3.91302	0.000639014	0.00363833	-1.06027	3.19449
MRPL57	-0.801045	11.0836	-3.75402	0.000955633	0.00488621	-1.45308	3.01971
BCL2	-0.80031	7.2516	-2.10523	0.0457212	0.105335	-5.09777	1.33988
HSPBP1	-0.800245	4.62274	-5.48725	1.14366e-05	0.000155566	2.92452	4.9417
NARF	-0.800213	7.9071	-4.74015	7.69552e-05	0.000687958	1.02594	4.11376
PHKA1	-0.799958	8.44511	-1.72361	0.0974032	0.183889	-5.7543	1.01143
KCNN2	-0.799821	2.77307	-2.26244	0.0328223	0.0818178	-4.80072	1.48383
SCCPDH	-0.799174	6.99487	-3.55353	0.00158093	0.00738974	-1.94213	2.80109
SDHC	-0.799026	9.25904	-4.10328	0.000393659	0.00251669	-0.585552	3.40488
SHARPIN	-0.798728	5.93847	-3.63063	0.00130349	0.00632752	-1.75499	2.88489
SMPDL3A	-0.79798	9.43205	-2.17642	0.0394013	0.0937671	-4.96503	1.40449
CDKN2C	-0.797922	5.48745	-2.46912	0.0209007	0.0571896	-4.38942	1.67984
PSME4	-0.796842	9.7317	-2.7914	0.0100267	0.0320507	-3.70682	1.99884
TOMM22	-0.795843	5.83049	-1.46896	0.154592	0.262443	-6.13499	0.810812
PELO	-0.795377	7.03814	-2.19026	0.038268	0.0918937	-4.93888	1.41716
NR4A1	-0.794869	7.2296	-3.48223	0.00188833	0.00852622	-2.11407	2.72392
FOXO3	-0.794802	9.6115	-2.66941	0.0132943	0.0400895	-3.97064	1.87634
COX5B	-0.79463	12.4186	-5.106	3.01572e-05	0.000331689	1.95716	4.52061
EBP	-0.793963	5.24279	-4.08657	0.000410812	0.00259925	-0.627422	3.38636
LIN7B	-0.792798	5.2543	-1.97385	0.0597998	0.128814	-5.33459	1.2233
FUT5	-0.792364	2.87458	-6.31893	1.43629e-06	3.26206e-05	5.00296	5.84276
RPL14	-0.792065	13.226	-4.0063	0.000504081	0.00303532	-0.828082	3.2975
PGRMC2	-0.791809	8.99684	-3.21254	0.00366905	0.0142963	-2.75318	2.43545
C1orf50	-0.791161	4.03922	-3.12661	0.00452027	0.0168574	-2.95259	2.34484
SETD6	-0.790114	4.43706	-2.43401	0.0225928	0.0610441	-4.46086	1.64603
DCAF6	-0.790091	11.1676	-3.04833	0.00545859	0.01964	-3.13225	2.26292
ZER1	-0.790085	4.96694	-2.58971	0.0159431	0.0461807	-4.1395	1.79743
DCTN3	-0.789853	9.49635	-3.87474	0.000704191	0.00390741	-1.15521	3.15231
ATXN2	-0.789644	6.60166	-5.00569	3.89715e-05	0.000404309	1.70191	4.40925
PNRC1	-0.78837	8.95967	-3.78309	0.000888015	0.00464458	-1.38157	3.05158
MRPL40	-0.788178	9.93954	-3.91974	0.000628192	0.00358297	-1.04357	3.20191
EIF2S2	-0.787614	10.3531	-2.39605	0.0245636	0.0650349	-4.53739	1.60971
PLCB4	-0.787428	2.56794	-2.52655	0.0183841	0.0517644	-4.27127	1.73556
HERC1	-0.785744	9.25731	-2.51689	0.0187866	0.0527015	-4.29125	1.72615
PPARA	-0.785271	3.87979	-2.16509	0.0403519	0.0955783	-4.98637	1.39414
GSPT1	-0.78513	9.13879	-3.75498	0.000953329	0.00488153	-1.45073	3.02076
FAM172A	-0.784762	2.47754	-3.34529	0.00265024	0.0111976	-2.44097	2.57671
POLR2I	-0.784693	10.4381	-3.122	0.00457094	0.0169877	-2.96323	2.33999
ZNF706	-0.782638	10.1936	-4.58076	0.000115843	0.000958559	0.620653	3.93613
CEBPG	-0.781991	7.67306	-1.30316	0.204659	0.324358	-6.35543	0.688969
QRICH1	-0.781649	7.61648	-3.93937	0.000597644	0.003453	-0.994801	3.22356
FADS2	-0.780636	4.50922	-3.2746	0.00315281	0.012806	-2.60783	2.5013
RAMP1	-0.779629	8.29818	-2.81369	0.00951851	0.0308038	-3.65798	2.02143
ITSN2	-0.779218	8.46503	-4.42345	0.000173452	0.00132775	0.221565	3.76082
SFTPC	-0.777961	2.47823	-5.07945	3.22738e-05	0.000350699	1.8896	4.49115
ETFA	-0.777933	10.8996	-2.91977	0.00741624	0.0251771	-3.42278	2.12982
GORASP2	-0.777594	8.69525	-3.01004	0.00598294	0.0211444	-3.21938	2.22309
TCFL5	-0.776955	4.58752	-1.92773	0.0655817	0.137471	-5.41513	1.18322
LAPTM4B	-0.776673	12.0944	-3.22922	0.0035228	0.013891	-2.71423	2.45311
NDRG1	-0.775784	7.89292	-3.62904	0.0013087	0.00634468	-1.75886	2.88316
PRRC2A	-0.775264	7.77389	-4.11187	0.000385124	0.00248312	-0.564027	3.4144
NSMAF	-0.774448	7.75959	-4.36189	0.000203113	0.00149868	0.065757	3.69226
ACO2	-0.773933	11.3946	-3.17673	0.00400311	0.0153139	-2.83655	2.3976
ALKBH4	-0.773719	3.00917	-4.01532	0.00049264	0.00298784	-0.805583	3.30747
NDUFB3	-0.773255	10.9291	-3.86619	0.000719617	0.00396104	-1.17638	3.1429
SMAD7	-0.773169	4.28	-1.56548	0.130323	0.231859	-5.99651	0.88498
INPP5A	-0.772622	8.98038	-3.54829	0.00160176	0.00745023	-1.95481	2.7954
DET1	-0.771736	5.61098	-2.37322	0.0258238	0.0674164	-4.58306	1.58798
INTS8	-0.771644	8.57053	-3.75514	0.000952939	0.00488153	-1.45033	3.02093
HNRNPA0	-0.770977	9.38661	-3.3062	0.00291766	0.0120712	-2.53339	2.53497
TMEM97	-0.77071	4.95681	-2.33427	0.0281114	0.0722415	-4.66034	1.55112
PLCB1	-0.769502	6.70122	-2.48225	0.0202987	0.0558862	-4.36255	1.69253
HECTD4	-0.76844	7.60028	-2.60554	0.0153808	0.045005	-4.1062	1.81302
POLR2L	-0.767988	11.0077	-2.80388	0.00973907	0.0313577	-3.6795	2.01148
SIRT5	-0.767865	7.99911	-2.76711	0.01061	0.0335046	-3.75986	1.97428
SART1	-0.767561	7.46671	-2.66306	0.0134893	0.0405482	-3.9842	1.87001
JTB	-0.76693	10.1499	-4.47118	0.000153463	0.00120149	0.342517	3.814
KLC1	-0.766848	10.901	-4.03835	0.000464563	0.00285186	-0.748056	3.33295
GYG1	-0.765523	12.3103	-3.35776	0.00257002	0.0109381	-2.41139	2.59006
GDPD5	-0.764904	5.27006	-3.27952	0.00311504	0.0126934	-2.59626	2.50654
FBXO3	-0.763107	9.5289	-1.9128	0.0675557	0.140479	-5.44091	1.17034
ABHD17A	-0.763026	9.72968	-3.08591	0.00498692	0.0183177	-3.04625	2.30217
ACOT8	-0.762503	3.8835	-3.83301	0.000782698	0.0042132	-1.25843	3.10641
RPS15A	-0.762458	13.2722	-5.13691	2.78685e-05	0.000314112	2.03578	4.55489
NDUFA4	-0.760898	12.298	-4.11566	0.000381418	0.00247194	-0.554529	3.4186
EXT2	-0.760357	2.88012	-3.15278	0.00424274	0.0160359	-2.89211	2.37235
CEP57	-0.760078	7.07423	-2.20925	0.0367615	0.089369	-4.90282	1.43461
MED16	-0.759679	7.09288	-2.90737	0.007637	0.0257621	-3.45049	2.11708
CKB	-0.759176	7.71789	-1.21122	0.237388	0.36095	-6.46778	0.624541
SORT1	-0.758966	7.83921	-1.82065	0.0809219	0.160802	-5.59665	1.09193
COX10	-0.758768	8.80105	-3.31885	0.00282839	0.0118052	-2.50353	2.54846
PAM16	-0.757261	6.95	-2.95143	0.00687986	0.0236579	-3.35178	2.16242
COL7A1	-0.757235	4.27427	-2.72714	0.0116398	0.0359754	-3.84658	1.93405
NDUFA1	-0.757085	12.1107	-4.08471	0.000412768	0.00260581	-0.632084	3.38429
MOB4	-0.756678	9.07121	-3.42064	0.00220015	0.00966864	-2.26165	2.65755
HEY1	-0.756073	8.5003	-1.96432	0.0609572	0.130827	-5.35136	1.21497
LIAS	-0.753989	5.53551	-1.61416	0.119326	0.216464	-5.92394	0.923264
BCKDK	-0.753314	7.22008	-3.47005	0.00194637	0.00875174	-2.14332	2.71077
RORC	-0.752999	3.30671	-2.26993	0.0322995	0.0808342	-4.78622	1.4908
ENO3	-0.750932	13.1159	-2.60532	0.0153885	0.045005	-4.10666	1.8128
STAMBP	-0.749448	8.88817	-3.23158	0.00350255	0.0138544	-2.7087	2.45562
FBXW4	-0.749021	8.20539	-3.75696	0.000948582	0.00487373	-1.44587	3.02293
PLBD1	-0.74873	8.11201	-2.12239	0.0441197	0.102385	-5.06605	1.35537
THNSL2	-0.748548	5.49942	-1.61462	0.119225	0.216391	-5.92324	0.923632
SGCE	-0.747341	7.71282	-2.1885	0.0384111	0.0921648	-4.94223	1.41554
SMARCD3	-0.746542	8.96689	-3.14581	0.00431501	0.0162765	-2.90824	2.36502
ART3	-0.746526	9.5969	-2.11273	0.0450157	0.104051	-5.08394	1.34664
FBXL4	-0.745796	5.06886	-2.05044	0.0511872	0.114637	-5.19784	1.29084
DEGS1	-0.744593	7.97255	-2.56778	0.0167543	0.0480518	-4.18547	1.77587
MOAP1	-0.744415	9.55973	-3.39689	0.00233333	0.0101361	-2.31832	2.63202
SLC25A4	-0.744329	12.5073	-2.18754	0.0384891	0.0922933	-4.94404	1.41466
CD79B	-0.743067	4.28783	-2.49005	0.0199488	0.0552242	-4.34655	1.70008
COX5A	-0.742502	12.7626	-3.84914	0.000751373	0.00408235	-1.21855	3.12414
NDUFB7	-0.74219	9.20567	-3.53517	0.00165507	0.0076418	-1.98651	2.78118
TRMU	-0.741909	3.61146	-3.90449	0.000653002	0.00369383	-1.08145	3.18509
NR3C2	-0.740316	6.81088	-2.28114	0.0315312	0.0792524	-4.76445	1.50126
SLC25A15	-0.740099	2.60909	-3.69085	0.00112051	0.00556797	-1.60801	2.95058
PYROXD1	-0.739532	8.64868	-2.76439	0.0106773	0.0336468	-3.76578	1.97154
SNRNP25	-0.739071	9.32986	-2.55888	0.0170945	0.048787	-4.20407	1.76714
RBM38	-0.738959	9.52722	-3.61609	0.00135188	0.00650399	-1.79037	2.86906
MAPKAPK5	-0.738133	7.1114	-2.75804	0.0108358	0.0340189	-3.7796	1.96514
TRMT1L	-0.738027	7.60694	-3.18031	0.00396846	0.0152121	-2.82824	2.40138
POLH	-0.737883	4.11296	-3.29135	0.00302599	0.0124041	-2.56841	2.51913
ITPK1	-0.737534	7.6493	-4.05553	0.000444661	0.00275879	-0.705112	3.35197
KIF1B	-0.737087	7.16724	-2.72311	0.0117485	0.0362373	-3.85527	1.93002
HSF4	-0.736656	5.08819	-3.37256	0.00247787	0.0106236	-2.37623	2.60592
TRPV6	-0.735848	3.84111	-3.08214	0.00503242	0.0184252	-3.0549	2.29822
DUSP13	-0.735497	9.75576	-3.01133	0.00596441	0.0210993	-3.21644	2.22443
RWDD1	-0.735394	10.2706	-3.87775	0.000698838	0.00388055	-1.14775	3.15562
HADHB	-0.735361	11.9992	-2.57327	0.0165477	0.0475677	-4.17398	1.78126
TMEM11	-0.734938	8.56676	-2.5618	0.016982	0.0485025	-4.19796	1.77001
IFRD2	-0.733777	8.41928	-3.20081	0.00377544	0.0146429	-2.78054	2.42303
FABP4	-0.733752	9.99847	-1.26717	0.217032	0.338576	-6.40027	0.663476
RPL11	-0.733467	11.7837	-3.97666	0.000543588	0.00320683	-0.901999	3.26473
DIAPH2	-0.732384	7.17232	-2.05004	0.0512296	0.114698	-5.19857	1.29048
ANKLE2	-0.730259	7.11534	-2.73565	0.0114128	0.0354185	-3.82816	1.94261
KNOP1	-0.729455	2.43757	-4.41994	0.000175022	0.00133718	0.212667	3.75691
SUPT4H1	-0.728775	7.73619	-2.05305	0.0509144	0.114297	-5.19312	1.29316
PTPN4	-0.72807	7.41313	-1.46907	0.154563	0.262443	-6.13483	0.810894
MRPL15	-0.727056	10.1624	-2.22846	0.0352919	0.0866319	-4.86613	1.45232
ATP2B2	-0.726443	6.56894	-2.73209	0.0115073	0.0356386	-3.83587	1.93903
REEP2	-0.724605	4.63214	-4.50221	0.000141716	0.00112348	0.421232	3.84858
RPL31	-0.724197	13.1814	-6.11659	2.36474e-06	4.76921e-05	4.50265	5.62622
EVI5	-0.721506	2.50963	-3.48963	0.00185392	0.00839089	-2.09629	2.73191
PHF1	-0.721345	8.04961	-4.01957	0.000487336	0.0029628	-0.794973	3.31217
MTRF1	-0.721096	4.05132	-2.29056	0.0308985	0.0779075	-4.7461	1.51006
ZDHHC7	-0.720794	9.47115	-3.46299	0.00198083	0.00886449	-2.16028	2.70315
IQSEC2	-0.720504	3.24231	-3.88154	0.000692149	0.00385189	-1.13835	3.1598
SNX13	-0.720201	7.41512	-1.65327	0.11106	0.204731	-5.86433	0.954444
DCTPP1	-0.719844	8.22211	-3.79845	0.000854221	0.00451466	-1.34374	3.06843
PFAS	-0.719136	3.30642	-4.33144	0.000219601	0.0015985	-0.0112196	3.65837
ASMTL	-0.71873	8.25667	-1.31384	0.201093	0.320385	-6.34191	0.696602
OXSR1	-0.718021	7.60301	-1.89536	0.0699265	0.143769	-5.47082	1.15536
HAX1	-0.7163	10.3965	-3.50318	0.0017924	0.00817608	-2.06366	2.74656
EGFR	-0.716015	6.80395	-1.44565	0.160972	0.26994	-6.16733	0.79325
EIF4EBP2	-0.715591	5.51461	-3.50963	0.00176388	0.00805569	-2.04814	2.75353
CEP85	-0.715444	6.51596	-2.9056	0.00766909	0.0258358	-3.45445	2.11526
LMBRD1	-0.714077	8.5492	-1.90415	0.068722	0.14224	-5.45576	1.1629
SFXN1	-0.713963	5.05474	-2.44537	0.0220317	0.0597225	-4.4378	1.65695
NRAP	-0.712999	10.3636	-0.815023	0.422927	0.544443	-6.86591	0.373734
PCCB	-0.712173	7.22877	-2.40637	0.0240128	0.0639242	-4.51666	1.61956
NMRK1	-0.711637	8.03786	-2.33212	0.0282426	0.07248	-4.66457	1.5491
RCN3	-0.711544	5.86484	-1.46141	0.156636	0.264487	-6.14551	0.805109
ZBED5	-0.710512	9.16857	-3.83332	0.000782086	0.0042129	-1.25766	3.10675
CEBPD	-0.710424	11.2174	-1.45302	0.158933	0.267411	-6.15716	0.798785
SLC25A46	-0.710037	8.91087	-2.15745	0.041004	0.096729	-5.00071	1.38717
MRPS7	-0.708414	7.96026	-1.47279	0.153565	0.261226	-6.12963	0.813709
GPS2	-0.708381	8.68349	-4.52486	0.000133716	0.00107405	0.478691	3.87382
EIF3K	-0.707401	11.4356	-3.70613	0.00107824	0.00541123	-1.5706	2.96728
PPP1R2	-0.70714	9.96758	-1.45428	0.158585	0.267003	-6.1554	0.799738
NLRX1	-0.706565	7.89172	-4.32818	0.000221442	0.00160726	-0.0194512	3.65474
RTCA	-0.70552	8.48806	-2.19962	0.0375191	0.090715	-4.92114	1.42575
CACYBP	-0.705256	9.79954	-3.56518	0.00153557	0.00721783	-1.91392	2.81373
TFIP11	-0.705191	6.18689	-2.83498	0.00905566	0.0295844	-3.6111	2.04308
SRRD	-0.70449	7.56066	-2.01127	0.0554446	0.121897	-5.26826	1.25614
CUX1	-0.704364	9.0339	-3.24179	0.00341634	0.0136347	-2.68482	2.46644
NNT	-0.704359	9.65609	-1.48407	0.150569	0.25752	-6.1138	0.822264
TMEM80	-0.702705	6.53828	-2.94718	0.00694962	0.0238475	-3.36133	2.15804
PUM1	-0.701465	10.5132	-3.76703	0.000924782	0.00477924	-1.42111	3.03396
PGM1	-0.701231	11.6691	-2.01515	0.0550095	0.121152	-5.26133	1.25956
TMED5	-0.700419	9.96322	-2.10516	0.0457284	0.105335	-5.09791	1.33981
POFUT2	-0.700286	5.99284	-4.58946	0.000113287	0.000941526	0.642742	3.94582
SLC4A7	-0.699876	7.4423	-2.54613	0.0175925	0.0499632	-4.23062	1.75467
TPSAB1	-0.69863	4.05619	-3.16497	0.00411908	0.0156782	-2.86385	2.3852
GGTLC2	-0.698596	2.45679	-3.15429	0.00422719	0.0160172	-2.8886	2.37395
SPATA5L1	-0.696432	7.39213	-2.90624	0.00765747	0.0258081	-3.45302	2.11591
TIMM17A	-0.69543	10.27	-3.22706	0.00354146	0.0139355	-2.71929	2.45082
CD320	-0.695399	3.08085	-2.79356	0.00997633	0.0319167	-3.7021	2.00103
CASZ1	-0.69516	5.10975	-4.28677	0.000246228	0.00173877	-0.12402	3.60866
IDH3A	-0.694596	9.07902	-1.14652	0.262678	0.387484	-6.54247	0.580577
UBE2Q1	-0.69332	8.72236	-4.1494	0.000349919	0.00231725	-0.46985	3.45603
TFDP1	-0.692727	7.70185	-2.22985	0.0351878	0.0865303	-4.86347	1.45361
SLC30A5	-0.692618	6.2161	-2.15341	0.0413522	0.0973898	-5.00826	1.3835
ANKRD46	-0.692129	9.04937	-2.08184	0.0479876	0.109335	-5.14072	1.31887
MRPL4	-0.6917	5.45591	-3.70404	0.00108393	0.00542758	-1.57572	2.965
ICMT	-0.691279	9.33058	-1.78286	0.0870307	0.169488	-5.65883	1.06033
RER1	-0.690622	8.13334	-3.23441	0.00347846	0.013788	-2.70209	2.45861
PTP4A1	-0.690133	10.0713	-2.77047	0.0105274	0.0332716	-3.75253	1.97768
TEAD1	-0.68919	6.53771	-1.33663	0.19365	0.311545	-6.31276	0.712983
TMA7	-0.688223	12.09	-3.94095	0.000595248	0.00344636	-0.990871	3.2253
ABLIM1	-0.688186	9.40458	-2.12753	0.0436504	0.101578	-5.05652	1.36001
MIOS	-0.687424	8.42108	-3.10785	0.00472988	0.0174754	-2.99582	2.32515
ATP2A2	-0.686201	13.322	-3.41961	0.00220581	0.00967956	-2.26413	2.65643
HIGD1B	-0.685498	2.62802	-3.32525	0.00278424	0.0116531	-2.48841	2.55529
COX7A1	-0.685237	13.3044	-3.0222	0.00581142	0.0206526	-3.19176	2.23572
IER3	-0.684393	6.98394	-1.39853	0.174509	0.287287	-6.23137	0.758182
RECK	-0.684125	7.06795	-1.7464	0.0932941	0.178223	-5.71786	1.03015
SNRPD2	-0.684115	11.2927	-4.16842	0.000333316	0.00221129	-0.422068	3.47714
CHCHD3	-0.683594	9.49059	-2.78431	0.0101938	0.0325299	-3.72234	1.99166
NSA2	-0.683492	10.5917	-3.37073	0.00248908	0.0106476	-2.38058	2.60396
TNIK	-0.682531	6.73574	-1.95749	0.0617983	0.131805	-5.36333	1.20902
SNTB1	-0.682356	2.71611	-1.63775	0.11428	0.209629	-5.88812	0.94203
CAMK2G	-0.681453	8.78668	-2.31067	0.0295863	0.0753543	-4.70677	1.52891
IFNGR2	-0.680502	9.09489	-3.07883	0.0050727	0.0185103	-3.06249	2.29476
APPL1	-0.680456	8.19795	-1.64117	0.113564	0.208619	-5.88289	0.944759
FXYD1	-0.680442	10.925	-2.74993	0.0110416	0.0345502	-3.79721	1.95697
PREP	-0.678181	7.84215	-2.09764	0.0464464	0.106511	-5.11175	1.33305
COA3	-0.677645	9.31358	-3.49906	0.00181089	0.00824551	-2.07358	2.74211
MKKS	-0.676784	6.88672	-2.22046	0.0358973	0.087833	-4.88144	1.44494
COPS4	-0.676758	10.4445	-1.70928	0.100063	0.187972	-5.777	0.999727
LYPLA1	-0.674895	10.0817	-2.16187	0.0406254	0.0960669	-4.99241	1.3912
SMARCC2	-0.674886	7.82144	-2.72379	0.0117302	0.0362099	-3.85381	1.93069
RNF139	-0.674568	8.58613	-3.1711	0.0040583	0.0154992	-2.84964	2.39166
SNUPN	-0.674506	8.06013	-3.2497	0.00335094	0.0134304	-2.66629	2.47483
PRICKLE3	-0.674023	2.88778	-3.63424	0.00129174	0.00628257	-1.74619	2.88883
SEC24B	-0.674008	9.22912	-1.93848	0.0641918	0.13561	-5.39648	1.19252
ADK	-0.673887	7.77026	-2.40205	0.0242417	0.0643524	-4.52534	1.61544
HLF	-0.673481	5.66869	-3.07432	0.00512806	0.0186639	-3.07282	2.29005
IPO7	-0.673344	10.3669	-3.22851	0.00352895	0.013908	-2.7159	2.45235
GOT1	-0.673056	10.7978	-2.30683	0.0298329	0.0758661	-4.7143	1.52531
ETFB	-0.672701	9.02704	-2.6971	0.012475	0.0379976	-3.91132	1.90396
CEBPE	-0.671164	3.95512	-3.35268	0.0026024	0.0110495	-2.42344	2.58463
OXA1L	-0.671024	9.92401	-2.32422	0.028731	0.0735089	-4.68015	1.54165
LAMTOR2	-0.670788	6.86147	-3.07875	0.00507364	0.0185103	-3.06266	2.29468
MRPS18A	-0.669872	8.07549	-3.15075	0.00426368	0.016107	-2.89681	2.37022
DCTN6	-0.669768	8.98514	-1.42145	0.167815	0.278941	-6.20044	0.77517
FUS	-0.668716	9.8618	-4.20755	0.000301576	0.00204742	-0.323652	3.5206
NFS1	-0.668634	3.93701	-3.13766	0.00440102	0.0165186	-2.92708	2.35645
PLN	-0.668495	12.5757	-1.98237	0.0587829	0.127446	-5.31957	1.23075
ENPP4	-0.668255	8.23907	-1.4362	0.163617	0.273225	-6.18032	0.786172
DPP8	-0.667439	9.39231	-3.78015	0.000894633	0.00467363	-1.38881	3.04835
RAD23A	-0.667188	11.1224	-2.67319	0.0131796	0.0398391	-3.96257	1.8801
UQCC1	-0.66711	8.00294	-2.60752	0.0153118	0.0449197	-4.10203	1.81497
LCMT2	-0.665415	4.55965	-2.0495	0.0512862	0.114791	-5.19955	1.29
NXT1	-0.664101	5.23744	-3.68549	0.00113571	0.00563237	-1.62111	2.94473
TXN2	-0.664094	8.48303	-2.96099	0.00672522	0.023225	-3.33026	2.17229
LSM7	-0.663849	7.04633	-3.38378	0.00241017	0.0103923	-2.34954	2.61795
SEPHS1	-0.663661	5.77078	-3.2528	0.00332564	0.0133361	-2.65902	2.47812
BNIP3	-0.662951	10.7734	-2.15607	0.0411223	0.0969778	-5.00328	1.38592
ZNF428	-0.662123	5.90627	-3.33695	0.00270524	0.0114109	-2.46072	2.56779
TMEM70	-0.662012	10.4165	-1.51399	0.142849	0.24762	-6.07129	0.845124
CIB1	-0.661441	7.35954	-2.09054	0.0471331	0.107792	-5.12478	1.32667
ME2	-0.661182	9.37749	-2.47039	0.0208417	0.0571107	-4.38682	1.68107
LAGE3	-0.660461	4.66128	-2.64927	0.0139215	0.0416984	-4.01357	1.85631
HOXA4	-0.660309	5.0203	-2.69972	0.0123998	0.0378143	-3.90567	1.90659
NDUFA10	-0.659594	10.1881	-2.59067	0.0159084	0.0461331	-4.13748	1.79837
SUCLG2	-0.659439	9.69839	-2.06242	0.0499448	0.112621	-5.17612	1.30151
RANGRF	-0.659277	5.57442	-4.01832	0.000488893	0.00296988	-0.7981	3.31079
CLCN4	-0.65813	8.62611	-2.1752	0.0395027	0.0939789	-4.96734	1.40337
SUN2	-0.657776	7.22005	-4.38523	0.000191311	0.00142973	0.12482	3.71826
COPS3	-0.656913	8.79898	-1.78233	0.0871188	0.169552	-5.65969	1.05989
GABARAPL1	-0.656857	8.08085	-1.98256	0.0587608	0.127446	-5.31924	1.23091
FAM3A	-0.655491	4.72311	-4.3242	0.000223713	0.00161599	-0.0295097	3.65031
DBI	-0.655435	11.1486	-3.15316	0.00423877	0.0160355	-2.89122	2.37276
PTS	-0.654905	9.51013	-3.74322	0.000982042	0.00499475	-1.47964	3.00787
SERBP1	-0.654679	12.3638	-3.31325	0.00286757	0.0119358	-2.51675	2.54249
EOGT	-0.65464	7.21711	-1.96476	0.0609034	0.130781	-5.35059	1.21536
NTRK2	-0.654241	4.8982	-0.832178	0.413363	0.535686	-6.85168	0.383669
ARMC6	-0.653149	3.93983	-4.85532	5.72768e-05	0.000538786	1.31909	4.24202
SNF8	-0.652024	7.91637	-2.41505	0.0235578	0.0630459	-4.49916	1.62786
YY1AP1	-0.651091	9.49226	-3.36711	0.00251145	0.010713	-2.38919	2.60008
DHRS11	-0.65093	4.21186	-1.36293	0.185325	0.301163	-6.27856	0.732065
DONSON	-0.649757	6.42039	-3.03984	0.00557086	0.019968	-3.1516	2.25408
ACADM	-0.649585	10.6502	-2.04264	0.0520117	0.116037	-5.21195	1.2839
MRPL46	-0.649269	7.8818	-2.23625	0.0347113	0.0855676	-4.85119	1.45953
TRIM13	-0.648879	6.77239	-1.92969	0.0653269	0.137076	-5.41174	1.18491
ELAVL1	-0.648762	8.78421	-2.17011	0.0399285	0.0947831	-4.97693	1.39872
ACOT13	-0.648688	8.70549	-2.21629	0.0362166	0.0884996	-4.8894	1.44109
EXTL2	-0.648424	5.24792	-3.01191	0.00595628	0.0210896	-3.21514	2.22503
SLC2A5	-0.64792	9.27755	-2.90939	0.0076006	0.0256622	-3.44598	2.11915
SIRT3	-0.647345	5.13361	-3.39858	0.00232361	0.0101172	-2.3143	2.63384
SRSF8	-0.647205	8.59577	-3.3601	0.00255522	0.0108813	-2.40583	2.59257
NCAPH2	-0.646676	3.84908	-2.85335	0.00867379	0.0286088	-3.57055	2.06179
HLTF	-0.646671	7.67183	-2.18091	0.0390306	0.0931488	-4.95657	1.40859
FKBP3	-0.646341	11.4389	-4.07408	0.000424112	0.00265746	-0.658691	3.37252
RPL10A	-0.64558	11.553	-2.98124	0.00640873	0.0223566	-3.28459	2.19323
LDB3	-0.645553	13.1984	-2.51649	0.0188037	0.0527084	-4.29208	1.72576
SMYD2	-0.644869	8.99392	-2.00499	0.0561551	0.123138	-5.27945	1.25061
PDLIM2	-0.643711	8.64471	-3.21386	0.00365731	0.014274	-2.75012	2.43684
POP7	-0.642529	5.50589	-3.23942	0.00343616	0.0136849	-2.69037	2.46393
SGCG	-0.64246	11.0259	-2.84634	0.00881761	0.0290008	-3.58603	2.05465
PDE4DIP	-0.641864	11.8126	-1.80866	0.0828191	0.163583	-5.61649	1.08187
ECSIT	-0.641147	7.48683	-2.90402	0.00769773	0.0259043	-3.45797	2.11364
HINT1	-0.640991	11.6835	-3.54778	0.00160381	0.00745061	-1.95605	2.79485
MTHFD1	-0.640854	8.43425	-3.01987	0.00584381	0.0207302	-3.19704	2.2333
PAIP1	-0.639642	10.1563	-2.39992	0.0243555	0.0646092	-4.52962	1.6134
MFAP5	-0.638687	8.12929	-1.05381	0.302274	0.428343	-6.64305	0.5196
RDX	-0.638416	10.2137	-1.80133	0.0839964	0.165477	-5.62855	1.07574
NFATC4	-0.638223	5.59662	-2.37429	0.0257633	0.0673299	-4.58092	1.589
CCDC28B	-0.636594	7.25701	-2.01813	0.0546774	0.120561	-5.256	1.26219
EXOSC8	-0.636044	8.68366	-1.70948	0.100026	0.187968	-5.77669	0.999888
CCDC85B	-0.635908	8.90752	-2.37761	0.0255765	0.0669813	-4.57428	1.59216
UBTF	-0.635665	6.04833	-2.65429	0.0137628	0.0412891	-4.0029	1.86129
RPS16	-0.635414	12.3598	-2.73511	0.0114271	0.0354484	-3.82933	1.94206
PRPS1	-0.634109	7.53655	-2.30368	0.0300366	0.0762469	-4.72047	1.52235
PPM1A	-0.632221	9.59611	-2.42778	0.022906	0.0617385	-4.47347	1.64005
HSD17B12	-0.63162	9.73193	-3.08735	0.00496966	0.018272	-3.04294	2.30367
FAIM	-0.631131	3.54174	-2.88504	0.00805043	0.0268336	-3.50025	2.09418
TUBGCP3	-0.630721	7.59484	-3.10343	0.00478069	0.0176286	-3.00601	2.32051
HMGCL	-0.62992	9.09615	-2.56801	0.0167457	0.0480455	-4.18499	1.7761
CUTC	-0.629305	10.6668	-2.00341	0.0563359	0.123417	-5.28227	1.24921
CNKSR1	-0.629096	7.99429	-1.80086	0.0840731	0.165541	-5.62933	1.07534
MYOZ3	-0.628497	10.4277	-1.44892	0.160065	0.268714	-6.16282	0.795705
PIGP	-0.628429	9.75533	-2.23345	0.0349188	0.0859672	-4.85656	1.45694
RPL35A	-0.627285	11.7776	-3.8443	0.000760642	0.00411792	-1.23052	3.11882
RGS3	-0.627216	9.30253	-2.38178	0.0253441	0.0666157	-4.56596	1.59612
ECHDC1	-0.627055	6.21814	-2.45489	0.021572	0.0587712	-4.41845	1.66611
NDUFB8	-0.626978	10.9092	-2.77939	0.0103113	0.0327664	-3.73308	1.98669
MTIF2	-0.626916	8.66963	-1.97954	0.0591189	0.127905	-5.32457	1.22827
KLHDC10	-0.626824	8.84546	-2.54388	0.0176819	0.0501417	-4.2353	1.75247
RPS21	-0.626776	12.7643	-4.26686	0.000259104	0.00181277	-0.174229	3.58653
NUDT6	-0.626743	2.77198	-1.80184	0.0839142	0.165358	-5.62772	1.07616
WDR62	-0.626465	6.94039	-1.47463	0.153073	0.260507	-6.12706	0.815101
SLC29A1	-0.62611	5.83604	-0.860878	0.397669	0.520791	-6.82725	0.400479
RPP30	-0.625661	7.70676	-3.27736	0.00313156	0.012747	-2.60134	2.50424
PLIN2	-0.625157	9.31814	-1.98318	0.0586873	0.127361	-5.31815	1.23146
FGGY	-0.625037	2.91615	-2.19192	0.0381341	0.0916746	-4.93573	1.41869
EIF3L	-0.624095	12.2901	-2.99153	0.00625334	0.0219209	-3.26132	2.20389
WDR83OS	-0.62332	9.03802	-2.92583	0.00731049	0.0248827	-3.40921	2.13605
KHDRBS3	-0.622601	8.23755	-3.82011	0.000808682	0.00431925	-1.2903	3.09222
TRMT61A	-0.622037	2.75624	-5.28583	1.90676e-05	0.000234104	2.41413	4.7197
COX6C	-0.621809	12.9322	-4.13326	0.000364653	0.00238776	-0.510375	3.43812
GCLM	-0.620385	8.88123	-1.48237	0.151016	0.258167	-6.11618	0.820978
RHEB	-0.62001	11.2983	-2.71758	0.0118996	0.0366287	-3.86722	1.92447
TSPAN8	-0.61966	7.34466	-0.90539	0.374094	0.500049	-6.78782	0.427019
GPRC5C	-0.61734	7.49013	-4.22415	0.000289038	0.00197664	-0.281868	3.53904
PPWD1	-0.616844	6.1934	-2.17833	0.039243	0.0935081	-4.96143	1.40624
MPDZ	-0.616517	8.21458	-2.28301	0.0314046	0.0789867	-4.76081	1.50301
NGRN	-0.616159	12.3677	-3.08081	0.0050486	0.0184724	-3.05795	2.29683
RPL6	-0.615996	12.5838	-4.54663	0.000126449	0.00102883	0.533968	3.89809
RUFY1	-0.615701	7.3718	-4.26153	0.000262664	0.0018359	-0.187671	3.5806
BTBD1	-0.615442	11.8368	-2.47993	0.0204038	0.0560734	-4.3673	1.69029
PFKL	-0.614258	7.82005	-2.5484	0.0175029	0.0497648	-4.2259	1.75689
BCL7B	-0.613879	7.53207	-2.92995	0.00723952	0.0246744	-3.39998	2.14029
NAAA	-0.613025	5.83742	-2.8691	0.00835845	0.0277259	-3.53566	2.07787
UROD	-0.612294	9.70127	-2.72266	0.0117607	0.0362453	-3.85624	1.92957
PPP2R3A	-0.611636	11.1593	-2.25248	0.0335291	0.0831684	-4.81995	1.47458
PIGZ	-0.611607	4.45801	-2.62956	0.0145624	0.0432242	-4.05542	1.83677
HTR4	-0.610533	4.83326	-4.6865	8.83128e-05	0.000765074	0.889438	4.05398
NDEL1	-0.610505	9.23911	-3.18724	0.00390215	0.0150188	-2.81213	2.4087
SNRPG	-0.609871	11.0403	-3.38917	0.0023783	0.0103078	-2.33672	2.62373
GGCT	-0.60986	9.04381	-4.08162	0.000416037	0.00261989	-0.639826	3.38087
IMMT	-0.608872	9.71565	-2.0785	0.0483198	0.109917	-5.14683	1.31588
STAG1	-0.608672	8.85761	-3.87244	0.000708301	0.00391716	-1.16089	3.14978
GOLGA5	-0.608623	8.20097	-2.84629	0.0088186	0.0290008	-3.58614	2.0546
UQCR10	-0.607789	12.1838	-3.14403	0.00433366	0.0163306	-2.91236	2.36315
DHFR	-0.607152	7.02299	-1.81999	0.0810245	0.160921	-5.59773	1.09138
VPS13D	-0.606819	7.33826	-2.83139	0.00913235	0.0297793	-3.61904	2.03942
PPP2R2D	-0.606039	5.16276	-3.6454	0.00125606	0.0061367	-1.719	2.90099
POMT1	-0.605908	2.86111	-3.41203	0.00224757	0.00982565	-2.28221	2.64829
PPP2CA	-0.60454	10.0808	-1.86318	0.0744918	0.150596	-5.52548	1.12789
FAH	-0.604403	4.43299	-3.50153	0.00179981	0.00820491	-2.06764	2.74477
CCDC92	-0.603358	9.83255	-3.02397	0.00578673	0.0205953	-3.18772	2.23757
RPA3	-0.602996	6.70864	-1.89529	0.069936	0.143769	-5.47093	1.1553
MRPL11	-0.602478	6.28052	-3.44129	0.0020904	0.00926168	-2.21227	2.67977
CHCHD7	-0.602295	6.69485	-2.48844	0.0200205	0.0554025	-4.34985	1.69853
LTBP3	-0.602038	8.2145	-2.38615	0.025103	0.0661281	-4.55723	1.60027
ZFPL1	-0.601842	4.45216	-2.41316	0.0236563	0.0632059	-4.50298	1.62605
HDAC7	-0.601835	4.75382	-2.20648	0.0369775	0.0897213	-4.90809	1.43206
MZB1	-0.601047	3.67308	-3.64928	0.00124392	0.00608915	-1.70956	2.90521
IARS2	-0.601031	9.88416	-2.36743	0.0261527	0.0680058	-4.5946	1.58248
SMARCAL1	-0.600232	5.53574	-3.7322	0.00100971	0.00511827	-1.50669	2.9958
CCNJ	-0.599752	4.36622	-2.83844	0.00898266	0.0294222	-3.60349	2.04659
PCTP	-0.599302	4.11191	-2.32928	0.0284175	0.0728796	-4.67018	1.54641
ZDHHC3	-0.599184	6.20621	-2.84092	0.00893043	0.0292908	-3.598	2.04913
NOL7	-0.598726	10.0248	-2.4447	0.0220645	0.0597685	-4.43917	1.65631
SERPINB6	-0.598531	9.49207	-1.92043	0.0665403	0.138904	-5.42775	1.17692
CTDNEP1	-0.596067	10.0358	-4.32508	0.00022321	0.00161442	-0.027293	3.65129
PAPOLA	-0.595662	9.4998	-1.39053	0.176895	0.290523	-6.24207	0.752283
RPS24	-0.595049	13.6279	-4.30706	0.000233753	0.00167096	-0.0727854	3.63124
ADM	-0.594862	7.86651	-1.25147	0.222604	0.345202	-6.41948	0.652468
EIF4EBP1	-0.594572	8.67502	-1.70133	0.101566	0.190181	-5.78954	0.993253
CDK8	-0.593519	5.91977	-1.72032	0.0980072	0.184764	-5.75951	1.00874
GRHPR	-0.592881	9.05592	-2.52281	0.018539	0.0521423	-4.27901	1.73191
FAM162A	-0.592042	10.9354	-2.47472	0.0206419	0.0566455	-4.37797	1.68525
RCHY1	-0.591481	8.62503	-1.01905	0.318157	0.443952	-6.67876	0.497359
STOML2	-0.591215	8.15143	-1.69893	0.102023	0.190848	-5.79331	0.991303
ANKRD28	-0.589437	8.53579	-1.92758	0.065601	0.137473	-5.41539	1.18309
PARD3	-0.588853	8.26885	-2.4478	0.0219135	0.0594874	-4.43287	1.65929
ZCCHC14	-0.588742	7.18381	-2.56344	0.0169192	0.0484148	-4.19454	1.77162
NIPA2	-0.588256	8.45929	-2.46394	0.021143	0.0577691	-4.40001	1.67483
C18orf25	-0.587995	3.73749	-1.66404	0.10887	0.201661	-5.84772	0.963093
CD6	-0.58718	3.07371	-2.67857	0.0130177	0.0394283	-3.95104	1.88547
PIN1	-0.585875	4.9749	-3.22013	0.00360179	0.0140995	-2.73547	2.44348
ABCB7	-0.585472	6.65414	-1.88185	0.0718121	0.146708	-5.49384	1.1438
GPC4	-0.585173	7.01768	-3.33261	0.00273424	0.0115011	-2.47098	2.56316
EXOSC7	-0.584887	8.65823	-2.68491	0.0128295	0.0389522	-3.93747	1.89179
POLR2C	-0.584747	8.32934	-2.06669	0.0495086	0.112005	-5.16836	1.30532
NDUFAF3	-0.583218	9.06533	-3.08286	0.0050237	0.0184252	-3.05324	2.29898
GPN3	-0.583168	9.00943	-1.62588	0.116796	0.213005	-5.90619	0.932571
VEZF1	-0.582992	9.01039	-1.9451	0.0633491	0.134178	-5.38496	1.19826
UBAP1	-0.581756	7.5122	-2.59187	0.0158652	0.0460432	-4.13496	1.79955
TMEM161A	-0.581366	7.11494	-3.4037	0.00229437	0.0100071	-2.30209	2.63934
ARHGEF10L	-0.580822	8.10659	-3.45949	0.00199809	0.0089312	-2.16866	2.69938
PSME3	-0.580307	6.97197	-1.70467	0.100932	0.189229	-5.78428	0.995971
CTDSP2	-0.579768	9.0318	-4.00322	0.000508058	0.00305198	-0.835783	3.29409
ART1	-0.5794	3.22873	-2.6273	0.0146376	0.0433455	-4.06021	1.83453
NBAS	-0.5782	7.61176	-2.79778	0.00987875	0.0316841	-3.69287	2.0053
DERL1	-0.578023	8.64051	-2.18571	0.0386372	0.0925019	-4.94749	1.41299
RALBP1	-0.577812	9.40379	-2.03528	0.0527999	0.117449	-5.22522	1.27737
COX4I1	-0.577809	11.8902	-4.10728	0.000389662	0.00249779	-0.575529	3.40931
JMJD6	-0.577685	6.12206	-2.5946	0.0157674	0.0458825	-4.12923	1.80224
PGK1	-0.57717	11.6747	-1.94593	0.0632439	0.13409	-5.38351	1.19898
DECR1	-0.576743	10.3556	-2.91395	0.00751914	0.0254782	-3.4358	2.12383
MUS81	-0.576718	7.60955	-2.73337	0.0114732	0.0355621	-3.83309	1.94032
MRPL35	-0.576357	7.46353	-1.59512	0.12353	0.222337	-5.95253	0.908227
ANAPC15	-0.575734	5.11635	-2.85042	0.00873354	0.0287783	-3.57701	2.05881
IKBKB	-0.575133	8.9538	-2.57285	0.0165633	0.0475763	-4.17486	1.78085
PPP1R13B	-0.574394	6.55699	-4.02101	0.000485555	0.00295435	-0.791385	3.31376
METTL5	-0.574034	10.7996	-2.00828	0.0557822	0.122426	-5.27359	1.2535
CDC14B	-0.572941	5.60231	-2.70357	0.0122904	0.0375632	-3.8974	1.91043
KDELR2	-0.572599	9.96411	-1.65445	0.110818	0.204518	-5.86251	0.955391
EIF3J	-0.572507	9.93228	-2.27865	0.0317001	0.0795976	-4.76928	1.49894
CTNNBL1	-0.57242	6.9052	-4.88265	5.34028e-05	0.000513191	1.38867	4.27244
TGFBR3	-0.571326	8.5532	-1.86332	0.0744722	0.150596	-5.52525	1.12801
NFIX	-0.570729	6.10322	-1.15297	0.260071	0.384464	-6.53519	0.584907
NDRG3	-0.570713	7.5492	-1.79118	0.0856531	0.167692	-5.64523	1.06726
KPNA4	-0.57069	8.63554	-2.19977	0.0375069	0.0907147	-4.92085	1.42589
HYI	-0.569852	4.05082	-4.35855	0.000204859	0.00150568	0.0573149	3.68855
MGMT	-0.569586	6.00284	-3.70344	0.00108556	0.00542996	-1.57718	2.96435
TAF10	-0.56923	10.2138	-2.05155	0.051071	0.114478	-5.19583	1.29183
PRDM10	-0.567931	5.00733	-1.73449	0.0954225	0.181372	-5.73695	1.02035
ZRSR2	-0.567799	7.4673	-2.35635	0.0267928	0.0693951	-4.61663	1.57198
EHD1	-0.56771	8.44074	-1.9451	0.0633489	0.134178	-5.38496	1.19826
HCFC1R1	-0.567132	10.7984	-1.40518	0.172546	0.28502	-6.22244	0.763095
UQCR11	-0.56687	11.5914	-3.34192	0.00267231	0.0112783	-2.44894	2.57311
GIN1	-0.566453	7.59295	-1.48992	0.149033	0.255703	-6.10554	0.826716
PDK4	-0.566065	9.37193	-0.573547	0.571512	0.673893	-7.03601	0.242974
NXN	-0.566063	11.2862	-2.59401	0.0157885	0.0459086	-4.13047	1.80166
PMPCB	-0.565888	9.50807	-3.00264	0.00608958	0.0214611	-3.23615	2.21541
POLR3D	-0.565715	5.69549	-1.99832	0.0569189	0.124164	-5.29131	1.24474
SMAD3	-0.565574	7.83411	-2.28066	0.0315635	0.0793072	-4.76537	1.50081
CHIC2	-0.565445	7.16466	-0.916681	0.368263	0.494264	-6.77752	0.433842
DNAJB5	-0.564126	6.30375	-1.53025	0.138792	0.242365	-6.0479	0.857636
BSG	-0.563219	7.81802	-1.49445	0.147852	0.254252	-6.09912	0.830174
CDIPT	-0.562818	9.8173	-2.94177	0.00703939	0.0240682	-3.37347	2.15247
ATG3	-0.562667	9.16616	-1.41152	0.170689	0.282791	-6.21389	0.767793
SORBS3	-0.562363	8.30984	-2.61969	0.0148938	0.043873	-4.07633	1.827
DEK	-0.562132	10.3439	-1.70673	0.100542	0.188639	-5.78102	0.997651
AGL	-0.561392	12.1332	-2.50552	0.0192713	0.0537224	-4.31473	1.71509
ASCC2	-0.561353	6.89032	-2.48044	0.0203809	0.0560412	-4.36626	1.69078
HMCES	-0.560724	4.77552	-3.10973	0.00470846	0.0174132	-2.9915	2.32712
GOLGA8N	-0.560647	9.58604	-2.06576	0.0496034	0.112085	-5.17005	1.30449
WRAP73	-0.560201	3.43698	-4.17318	0.000329282	0.00219222	-0.410094	3.48243
TMEM223	-0.560171	7.75772	-2.22658	0.0354335	0.0869231	-4.86974	1.45059
SAC3D1	-0.559432	6.80244	-1.96128	0.0613301	0.131102	-5.35669	1.21233
MCFD2	-0.559082	9.52686	-1.89019	0.070643	0.144947	-5.47964	1.15093
RPL30	-0.558614	13.2843	-3.85307	0.000743938	0.00405652	-1.20884	3.12846
SOX17	-0.557896	2.60414	-1.92032	0.0665548	0.138904	-5.42794	1.17682
AP3D1	-0.557595	8.77185	-3.15708	0.00419867	0.0159411	-2.88214	2.37689
KCMF1	-0.557297	9.97412	-2.69205	0.0126207	0.0383644	-3.92216	1.89892
DGAT1	-0.556794	4.04961	-3.98561	0.000531345	0.00315677	-0.879689	3.27462
CBR4	-0.55669	7.31177	-2.19019	0.0382739	0.0918937	-4.93902	1.4171
MXRA7	-0.556404	10.4874	-2.94084	0.0070549	0.0241104	-3.37555	2.15151
USP39	-0.55624	7.1888	-3.46041	0.00199356	0.0089162	-2.16647	2.70037
RNF44	-0.556226	7.3159	-2.37774	0.0255697	0.0669813	-4.57404	1.59227
NFKB1	-0.555572	5.18264	-1.24349	0.225477	0.34823	-6.42916	0.646898
EIF5B	-0.555494	10.54	-2.12387	0.0439843	0.102166	-5.06331	1.3567
ZBTB1	-0.554692	7.42899	-1.5385	0.136767	0.239993	-6.03594	0.864018
ZC3H7B	-0.554589	4.55853	-2.87281	0.00828564	0.0275206	-3.52741	2.08167
RANBP3	-0.554548	5.48041	-2.84607	0.00882334	0.0290008	-3.58665	2.05437
IGFBP3	-0.554225	9.54213	-1.97511	0.0596488	0.128709	-5.33238	1.2244
TTN	-0.553643	13.9271	-2.71373	0.0120058	0.0368805	-3.87552	1.92061
PPP1R15A	-0.553486	6.67152	-2.05728	0.0504747	0.113579	-5.18545	1.29693
RPL23A	-0.553221	13.5285	-4.4813	0.00014953	0.00117434	0.36818	3.82527
PDGFRA	-0.552692	9.71045	-2.07858	0.0483117	0.109917	-5.14668	1.31595
PCBP1	-0.552293	10.4691	-2.58694	0.0160435	0.0463826	-4.14532	1.7947
GLO1	-0.550636	10.8734	-2.59994	0.0155777	0.045488	-4.118	1.8075
MAP2K1	-0.549884	9.76563	-1.70041	0.10174	0.190414	-5.79098	0.992507
ECHDC2	-0.549599	9.3085	-2.31065	0.0295872	0.0753543	-4.7068	1.5289
NR2C1	-0.548957	8.10369	-1.55365	0.133117	0.235419	-6.01387	0.875767
MET	-0.548768	8.7765	-2.14981	0.0416655	0.0979838	-5.015	1.38022
RAB2A	-0.547737	10.5321	-1.98877	0.058029	0.126186	-5.30826	1.23635
BLVRB	-0.545873	8.19347	-1.8638	0.0744016	0.150535	-5.52443	1.12842
MEF2D	-0.545593	6.8403	-2.38858	0.0249691	0.0658888	-4.55235	1.6026
UBL4A	-0.54455	6.63724	-3.65871	0.00121479	0.00597362	-1.68653	2.9155
LTB	-0.544538	2.51894	-1.94694	0.0631165	0.134013	-5.38176	1.19986
AMN	-0.544435	4.65096	-1.91911	0.0667149	0.139114	-5.43003	1.17578
SNRNP35	-0.544408	6.62881	-3.04396	0.0055161	0.0198187	-3.14221	2.25837
TERF2	-0.54427	8.31757	-1.94671	0.0631455	0.134013	-5.38216	1.19966
PCBP2	-0.543189	10.6702	-2.94604	0.00696838	0.0238902	-3.36388	2.15687
ARL6IP5	-0.54293	11.9102	-3.15333	0.0042371	0.0160355	-2.89084	2.37293
TRIM44	-0.542898	8.85181	-3.46524	0.00196977	0.0088307	-2.15487	2.70558
FAU	-0.542112	11.5262	-3.14044	0.00437154	0.0164324	-2.92066	2.35937
VEGFC	-0.541497	4.70397	-1.91246	0.0676014	0.140536	-5.44149	1.17004
MDH2	-0.541218	12.3177	-2.35298	0.0269901	0.0697391	-4.62331	1.5688
PRKG1	-0.541176	2.97494	-1.00216	0.326081	0.451345	-6.69572	0.486675
CBX7	-0.541124	8.62903	-2.55559	0.0172214	0.0491101	-4.21091	1.76393
CSTF2T	-0.540633	5.82695	-1.09421	0.284523	0.410815	-6.60016	0.545882
SRF	-0.54058	6.95794	-3.31366	0.00286472	0.0119358	-2.5158	2.54292
APC	-0.539941	8.17211	-1.37691	0.181018	0.295481	-6.26016	0.742278
RPL24	-0.53985	13.17	-3.39795	0.00232721	0.0101211	-2.31579	2.63317
CAPN3	-0.539779	11.9203	-2.18517	0.0386818	0.0925564	-4.94852	1.41249
PLCB3	-0.539349	2.42354	-3.09679	0.00485787	0.0178871	-3.02127	2.31355
PNISR	-0.539211	9.37112	-2.22046	0.0358974	0.087833	-4.88144	1.44494
SDHD	-0.537093	10.6296	-2.35602	0.0268118	0.0694207	-4.61728	1.57167
PBLD	-0.536818	2.95744	-2.74172	0.0112535	0.0350392	-3.81501	1.94871
PEX2	-0.536726	7.3982	-1.14137	0.264771	0.389812	-6.54825	0.577129
SLC1A3	-0.535896	6.37613	-1.29589	0.207112	0.326876	-6.36457	0.683795
ARPC5L	-0.535466	9.52427	-1.93897	0.0641299	0.135555	-5.39564	1.19294
TUBA4A	-0.535329	11.0626	-1.541	0.13616	0.239382	-6.03232	0.865949
TXNRD1	-0.534961	8.73662	-2.3035	0.0300483	0.0762469	-4.72083	1.52218
C17orf75	-0.53456	2.34746	-3.13019	0.00448126	0.0167532	-2.94432	2.3486
WDR3	-0.533919	7.17688	-2.4872	0.0200761	0.0554693	-4.3524	1.69732
ARL8B	-0.533551	10.1685	-2.70391	0.0122807	0.0375571	-3.89666	1.91078
ROGDI	-0.533064	7.89722	-3.08266	0.00502608	0.0184252	-3.05369	2.29877
VDAC2	-0.532987	11.767	-2.90524	0.0076755	0.0258459	-3.45524	2.11489
PRSS23	-0.532771	8.52848	-1.38925	0.177281	0.290816	-6.24378	0.751337
GMPR	-0.532604	9.23611	-2.43781	0.0224037	0.0605789	-4.45316	1.64968
MEIS1	-0.532516	4.17436	-2.71894	0.0118622	0.0365286	-3.86428	1.92583
PPP4C	-0.531951	8.18885	-2.08291	0.0478822	0.109142	-5.13877	1.31983
TMEM63A	-0.531842	4.83713	-2.08377	0.047797	0.109013	-5.13719	1.3206
JAM2	-0.531527	7.21493	-0.851465	0.402774	0.525837	-6.83535	0.394939
TGFBRAP1	-0.531464	4.29358	-3.5831	0.0014683	0.00694918	-1.87051	2.83318
SAMD4A	-0.530162	10.5644	-1.73341	0.0956169	0.181636	-5.73867	1.01947
MRPS14	-0.529925	7.51887	-1.56398	0.130674	0.232319	-5.99872	0.883811
TALDO1	-0.529078	9.17537	-2.7475	0.011104	0.0346879	-3.80249	1.95452
MYH7	-0.528776	11.573	-1.83497	0.0787057	0.157474	-5.57283	1.10399
TRMT2A	-0.528595	2.61578	-2.7079	0.0121682	0.0372736	-3.88807	1.91477
XRCC1	-0.528109	4.98369	-3.07896	0.00507103	0.0185103	-3.06217	2.2949
ACO1	-0.52805	4.55423	-1.29165	0.208554	0.328286	-6.36988	0.680781
ZHX2	-0.528023	8.73285	-1.87609	0.0726298	0.147676	-5.50363	1.13889
GTF3A	-0.527924	11.5688	-2.82421	0.00928698	0.0302097	-3.63483	2.03213
SUCLA2	-0.527664	10.1004	-1.59249	0.124122	0.223189	-5.95647	0.906152
COX7A2	-0.526734	11.1817	-2.91973	0.00741698	0.0251771	-3.42288	2.12977
CALCR	-0.526246	2.41666	-2.51634	0.01881	0.0527084	-4.29239	1.72561
CCDC69	-0.526166	8.73542	-1.46504	0.155652	0.263708	-6.14047	0.807844
AGPAT3	-0.526101	3.30389	-3.96894	0.00055437	0.00326026	-0.92123	3.2562
IPO5	-0.525064	10.2355	-1.86537	0.0741731	0.150153	-5.52178	1.12975
SRPK2	-0.524692	8.14558	-1.48625	0.149995	0.256945	-6.11072	0.823924
CASD1	-0.524098	7.12812	-1.0222	0.316695	0.442483	-6.67557	0.499359
DIMT1	-0.523524	7.58776	-3.03924	0.00557889	0.0199873	-3.15297	2.25345
PLEC	-0.521325	10.005	-2.18573	0.0386363	0.0925019	-4.94747	1.413
CITED2	-0.52013	9.76897	-0.998514	0.32781	0.453489	-6.69935	0.484378
EIF5	-0.51995	11.7154	-2.54655	0.0175758	0.0499534	-4.22974	1.75508
CNIH1	-0.519588	8.91134	-1.79543	0.0849566	0.166674	-5.63826	1.0708
SLC25A32	-0.519401	6.85883	-1.90883	0.0680887	0.141393	-5.44773	1.16693
PANK4	-0.518808	6.99656	-2.35814	0.0266885	0.0691723	-4.61308	1.57368
HSPE1	-0.518401	9.77972	-1.48551	0.150189	0.257055	-6.11176	0.823363
CCP110	-0.518005	4.85946	-2.66276	0.0134983	0.0405592	-3.98482	1.86972
GPN1	-0.517933	6.72972	-2.52069	0.0186275	0.0523507	-4.2834	1.72985
CELF1	-0.517826	10.8806	-2.77273	0.0104723	0.0331527	-3.74761	1.97996
SCP2	-0.516212	10.0788	-2.63545	0.0143681	0.0426978	-4.04294	1.8426
ENPP1	-0.515419	3.56582	-1.51634	0.142255	0.246931	-6.06792	0.846932
GTF2B	-0.514804	6.45466	-2.70515	0.0122458	0.037496	-3.89401	1.91201
C1D	-0.514776	8.4396	-1.06817	0.295877	0.422451	-6.62797	0.528888
ROCK2	-0.514278	9.44079	-1.96149	0.0613037	0.131102	-5.35631	1.21251
DVL1	-0.514149	9.85375	-2.7992	0.00984598	0.0316066	-3.68975	2.00674
SMG5	-0.514106	6.10322	-2.95367	0.00684331	0.0235898	-3.34674	2.16473
EIF5A	-0.513951	8.81437	-2.058	0.0504003	0.113479	-5.18415	1.29757
LYVE1	-0.513918	3.64061	-0.844225	0.406728	0.529994	-6.84152	0.390696
NMD3	-0.513612	5.68458	-1.16152	0.256645	0.380515	-6.52548	0.590667
CPOX	-0.513532	5.51195	-2.54012	0.0178321	0.0504732	-4.24312	1.7488
POMZP3	-0.513434	4.39288	-0.717375	0.47994	0.594365	-6.94154	0.318813
SAFB2	-0.512307	7.22666	-1.28929	0.20936	0.329091	-6.37283	0.679107
ATF4	-0.512136	11.3423	-2.91097	0.00757226	0.0256123	-3.44245	2.12077
ZNF443	-0.511141	3.86998	-2.75037	0.0110302	0.0345288	-3.79625	1.95742
RABEP2	-0.510555	2.72573	-2.01284	0.0552681	0.121545	-5.26545	1.25753
EFCAB2	-0.509851	2.56887	-1.30636	0.203586	0.323404	-6.35139	0.691252
RPL27	-0.50982	13.2103	-4.24376	0.00027489	0.00190545	-0.232467	3.56084
RFNG	-0.509486	4.48674	-2.02397	0.0540309	0.119603	-5.24553	1.26736
RBL2	-0.509011	8.95208	-2.48305	0.0202628	0.0558279	-4.36092	1.6933
MIIP	-0.507542	7.44882	-3.37186	0.00248213	0.0106359	-2.37788	2.60518
SCML1	-0.507522	7.64747	-1.90067	0.0691968	0.142919	-5.46173	1.15991
UBL5	-0.506916	9.26693	-3.32127	0.00281161	0.0117547	-2.49781	2.55104
POLG	-0.506796	8.39829	-4.06488	0.000434184	0.00270712	-0.681721	3.36233
SNX7	-0.506703	5.86411	-1.03649	0.310116	0.436599	-6.66098	0.508475
RBM42	-0.506609	7.73485	-1.72771	0.0966527	0.182975	-5.74777	1.01479
COASY	-0.506438	5.58401	-2.36084	0.0265317	0.0688131	-4.60771	1.57624
RPS29	-0.506372	13.4791	-3.26353	0.00323947	0.0130528	-2.63385	2.48953
TMEM50B	-0.505933	7.59054	-1.03545	0.310591	0.436941	-6.66205	0.507812
SIGIRR	-0.504856	5.5923	-2.98494	0.00635239	0.0221908	-3.27622	2.19706
NDUFC1	-0.504702	12.5504	-2.56263	0.0169504	0.0484856	-4.19624	1.77082
THBD	-0.504386	5.91691	-2.59258	0.0158398	0.0460048	-4.13348	1.80025
ISCA1	-0.504324	9.18678	-1.28844	0.209652	0.329441	-6.3739	0.6785
EML2	-0.504257	5.80994	-2.59329	0.0158143	0.0459661	-4.13198	1.80095
MPRIP	-0.503985	10.2053	-2.38693	0.0250601	0.0660381	-4.55567	1.60102
PDK2	-0.503978	8.68939	-1.20538	0.239592	0.363717	-6.47467	0.620527
PPARD	-0.503501	4.65666	-3.03882	0.00558452	0.0199885	-3.15393	2.25301
ABHD6	-0.501025	2.45768	-4.29944	0.000238361	0.00169918	-0.0920238	3.62276
LRIG1	-0.500299	7.67709	-1.27287	0.215033	0.33622	-6.39323	0.667495
RINT1	-0.500072	5.86942	-2.18118	0.0390081	0.0931244	-4.95605	1.40885
MTHFD2L	-0.49904	3.15015	-2.12461	0.0439166	0.102072	-5.06194	1.35737
SLC2A4RG	-0.498941	8.5317	-2.03543	0.0527833	0.117446	-5.22494	1.2775
EIF2B2	-0.497675	8.13353	-2.09726	0.046483	0.106563	-5.11245	1.33271
SND1	-0.497518	7.05235	-2.04492	0.0517692	0.115735	-5.20783	1.28593
UNC13B	-0.497426	8.28964	-1.60919	0.120411	0.217707	-5.93142	0.919334
ISCU	-0.496942	11.9791	-2.07043	0.0491292	0.11128	-5.16155	1.30866
NTAN1	-0.496065	8.37263	-2.85238	0.0086935	0.0286613	-3.57269	2.06081
IL13RA1	-0.496044	9.04136	-2.68351	0.0128708	0.0390616	-3.94046	1.8904
GCLC	-0.495902	6.25989	-1.01939	0.317997	0.443828	-6.67842	0.497577
MRPL20	-0.495338	10.5595	-2.18022	0.0390877	0.0932263	-4.95788	1.40796
HIVEP2	-0.495324	9.22596	-1.95535	0.0620633	0.132327	-5.36707	1.20716
SMAD2	-0.495103	8.30931	-2.21041	0.0366712	0.0892644	-4.90062	1.43567
THOC7	-0.494736	9.39602	-2.09098	0.0470901	0.107726	-5.12397	1.32707
CLN5	-0.494086	5.15165	-1.86622	0.0740496	0.149983	-5.52034	1.13048
NAE1	-0.493492	8.70078	-2.0257	0.0538412	0.119336	-5.24243	1.26889
ABCC5	-0.493367	6.94211	-1.18206	0.24855	0.372751	-6.50189	0.604586
DR1	-0.49263	9.48124	-1.87695	0.0725075	0.147492	-5.50217	1.13962
OPN3	-0.491575	3.88077	-2.2734	0.0320599	0.0802877	-4.77948	1.49404
C9orf78	-0.491533	7.38011	-2.07495	0.0486738	0.110486	-5.1533	1.3127
KCTD15	-0.490725	2.56996	-3.92576	0.000618663	0.0035393	-1.02862	3.20855
PLEKHM2	-0.490588	8.23825	-1.94506	0.0633546	0.134178	-5.38504	1.19822
KDM6A	-0.49051	6.84727	-1.54903	0.134221	0.236772	-6.02062	0.87218
HIGD2A	-0.490305	10.9784	-2.29114	0.03086	0.0778759	-4.74497	1.5106
TPGS2	-0.49014	2.39305	-2.54322	0.0177083	0.0501855	-4.23668	1.75182
ALDH1B1	-0.489608	4.83114	-1.73535	0.0952682	0.18117	-5.73558	1.02105
PRAF2	-0.489241	6.08627	-2.44057	0.0222671	0.0602527	-4.44755	1.65234
ACTR1B	-0.489154	8.34709	-2.776	0.010393	0.0329707	-3.74049	1.98326
CLASP2	-0.488628	8.71504	-1.63112	0.115681	0.211467	-5.89823	0.936739
AAAS	-0.487773	6.16654	-2.40039	0.0243304	0.0645652	-4.52867	1.61385
TRIAP1	-0.487436	9.11673	-3.32942	0.00275582	0.0115726	-2.47854	2.55975
ZNF432	-0.487368	4.80314	-1.82126	0.0808269	0.160782	-5.59564	1.09244
NUBP2	-0.487321	7.3508	-3.15649	0.00420469	0.0159559	-2.8835	2.37627
ECI2	-0.487168	8.97307	-1.91181	0.0676877	0.140638	-5.4426	1.16949
DUSP3	-0.485782	10.0987	-2.19564	0.0378356	0.0913052	-4.92868	1.4221
TOR3A	-0.485538	7.86236	-1.93785	0.0642722	0.135666	-5.39757	1.19198
HIRIP3	-0.485287	6.82294	-3.22023	0.00360093	0.0140995	-2.73524	2.44359
TRADD	-0.485248	6.59083	-2.09978	0.0462409	0.106104	-5.10781	1.33497
NR3C1	-0.484621	11.1164	-2.14887	0.0417472	0.098115	-5.01675	1.37937
COX11	-0.484483	10.1497	-2.10962	0.0453064	0.104531	-5.08967	1.34384
ADAMTS1	-0.484221	8.08944	-0.826267	0.416643	0.538715	-6.85662	0.380236
ELAC2	-0.484157	8.0236	-2.29835	0.0303838	0.0769566	-4.73089	1.51736
PSPC1	-0.484019	5.55698	-1.44459	0.161266	0.270193	-6.16879	0.792458
USO1	-0.483593	11.3431	-2.00112	0.0565969	0.123812	-5.28633	1.24721
TMEM259	-0.483055	5.90091	-0.846501	0.405483	0.528553	-6.83959	0.392028
UGP2	-0.482981	12.0182	-1.40973	0.171212	0.28328	-6.21631	0.766467
NDST2	-0.482077	5.40937	-1.9661	0.0607398	0.130467	-5.34824	1.21653
SRI	-0.4818	8.22428	-1.51758	0.141944	0.246617	-6.06614	0.847882
KLHL12	-0.481183	2.34169	-2.99581	0.00618972	0.021733	-3.25162	2.20833
IGF1R	-0.479113	2.56634	-1.93554	0.0645697	0.136083	-5.40159	1.18997
GMNN	-0.477729	3.68758	-1.63954	0.113904	0.209041	-5.88538	0.94346
FIP1L1	-0.477312	6.06007	-1.58233	0.126424	0.226575	-5.97159	0.89817
LARS2	-0.476194	5.97736	-1.4883	0.149457	0.256256	-6.10783	0.825483
RGP1	-0.476112	6.19932	-2.69345	0.01258	0.0382714	-3.91914	1.90032
SEC11A	-0.476041	10.946	-3.072	0.00515678	0.0187413	-3.07814	2.28762
NOP10	-0.475896	10.5569	-3.14213	0.00435359	0.0163812	-2.91674	2.36115
ERBB4	-0.475497	2.4982	-2.27491	0.0319563	0.0800814	-4.77656	1.49544
MPG	-0.475186	4.07029	-2.15806	0.0409515	0.0966654	-4.99956	1.38773
REEP1	-0.47499	9.16699	-0.878082	0.388447	0.512262	-6.81223	0.410669
PTP4A3	-0.47498	10.0688	-1.78148	0.0872607	0.169785	-5.66108	1.05918
TMEM47	-0.474051	10.5168	-1.75458	0.0918562	0.176098	-5.7047	1.03689
VAMP4	-0.473972	6.88794	-1.58567	0.125664	0.22532	-5.96663	0.900788
RPA1	-0.47395	8.81342	-1.47869	0.151991	0.259212	-6.12136	0.818183
SETD3	-0.473799	9.2951	-2.52909	0.0182798	0.0515281	-4.26601	1.73803
HOXC8	-0.473316	4.89987	-2.40695	0.0239819	0.0638644	-4.51548	1.62012
SH3BP4	-0.47331	6.25597	-1.66405	0.108868	0.201661	-5.84771	0.963099
NUDT13	-0.472583	2.9183	-1.21822	0.234763	0.358256	-6.45947	0.629369
POLRMT	-0.471956	6.3167	-1.61341	0.119488	0.216608	-5.92506	0.922675
PFKFB3	-0.471784	9.82073	-0.606605	0.549705	0.655847	-7.0161	0.259871
SNTB2	-0.471336	7.23025	-2.13893	0.0426245	0.0997373	-5.03532	1.37034
CCDC51	-0.47095	4.55351	-2.25794	0.0331401	0.0824527	-4.80942	1.47965
CUL3	-0.470944	11.1361	-2.62247	0.0147997	0.0436887	-4.07044	1.82975
AR	-0.470388	2.73236	-1.92959	0.0653392	0.137076	-5.41191	1.18483
MFAP4	-0.468614	5.54408	-1.16711	0.254422	0.378331	-6.51909	0.594446
GAS6	-0.46842	8.09929	-1.55931	0.131775	0.233782	-6.00558	0.880168
PIK3CB	-0.468401	6.43268	-1.09633	0.283616	0.410131	-6.59787	0.54727
MYBPC2	-0.46802	12.4683	-1.61288	0.119605	0.216768	-5.92587	0.922251
CHMP6	-0.467895	6.5176	-2.74706	0.0111152	0.0347085	-3.80343	1.95408
UBA5	-0.467295	7.43635	-1.01697	0.319127	0.444731	-6.68087	0.496037
DESI1	-0.466908	6.24619	-4.09329	0.00040383	0.00256956	-0.610594	3.3938
NUDT3	-0.465755	9.12277	-1.49564	0.147544	0.253954	-6.09744	0.831078
NQO2	-0.464265	7.89268	-0.869462	0.39305	0.51671	-6.81979	0.405553
GPX4	-0.464197	10.4531	-2.49533	0.0197152	0.0546776	-4.3357	1.7052
IQCC	-0.463921	7.06929	-2.30738	0.0297975	0.0758016	-4.71322	1.52582
SDF4	-0.463911	8.39689	-2.54313	0.0177118	0.0501855	-4.23686	1.75174
ZNF22	-0.463572	7.68375	-1.34497	0.190977	0.308294	-6.30197	0.719019
HIBCH	-0.463542	8.08969	-1.22516	0.232186	0.355236	-6.45121	0.634164
SLC16A1	-0.463446	9.05317	-1.28124	0.212129	0.332298	-6.38287	0.6734
VCP	-0.463395	10.264	-2.50657	0.019226	0.0536263	-4.31256	1.71611
GOSR1	-0.463073	7.58121	-1.51675	0.142154	0.246811	-6.06734	0.847241
PUS3	-0.462295	5.18541	-1.87999	0.072076	0.14693	-5.49701	1.14221
POLR2J	-0.461621	10.5738	-2.3282	0.028484	0.0730253	-4.67231	1.5454
ETHE1	-0.461612	3.33246	-2.07521	0.048648	0.110486	-5.15283	1.31293
EEF1E1	-0.461045	8.00419	-1.16662	0.254616	0.378545	-6.51965	0.594115
NRBF2	-0.460889	6.19246	-0.865532	0.39516	0.518493	-6.82322	0.403227
SNAPC5	-0.460805	9.41567	-2.26365	0.032737	0.0817129	-4.79837	1.48496
ZCCHC10	-0.460651	7.28115	-1.5645	0.130553	0.232158	-5.99796	0.884215
HOXA5	-0.460619	5.35619	-1.23533	0.228445	0.351218	-6.43901	0.641219
MBD1	-0.460431	8.25134	-3.27847	0.00312308	0.0127194	-2.59874	2.50542
ARHGAP32	-0.460122	3.14008	-1.88131	0.0718897	0.146788	-5.49478	1.14333
EMC3	-0.460104	9.80742	-1.29148	0.208613	0.328286	-6.3701	0.680659
CDH13	-0.45883	7.03728	-2.03135	0.0532247	0.118305	-5.23228	1.27389
TOMM20	-0.458478	10.2815	-2.05467	0.0507455	0.114019	-5.19018	1.2946
DHX16	-0.458118	6.98879	-1.96085	0.0613834	0.131105	-5.35745	1.21195
OAT	-0.457671	9.38602	-1.85452	0.0757637	0.152719	-5.54006	1.12054
MAPK6	-0.457382	9.79726	-2.47112	0.0208081	0.0570394	-4.38534	1.68177
RPL36AL	-0.45633	11.2698	-2.94911	0.00691781	0.0237492	-3.35699	2.16003
WBP4	-0.454987	8.14675	-1.82774	0.079818	0.159194	-5.58487	1.0979
GYPC	-0.454568	9.48663	-2.36579	0.0262466	0.0681907	-4.59787	1.58093
AGA	-0.453568	4.55946	-1.89384	0.0701364	0.144142	-5.47341	1.15406
CEP68	-0.453408	9.96592	-1.70111	0.101608	0.190214	-5.78989	0.993071
VAMP3	-0.453392	10.1412	-2.677	0.0130647	0.0395235	-3.95441	1.8839
VGLL4	-0.453183	7.45066	-1.13214	0.268556	0.394348	-6.55857	0.570966
RPL32	-0.452789	13.2144	-3.4451	0.00207076	0.00919083	-2.20316	2.68387
ATXN2L	-0.452696	7.27089	-1.98469	0.0585086	0.127082	-5.31547	1.23278
CYP27A1	-0.452605	4.83073	-3.54804	0.00160276	0.0074503	-1.95541	2.79513
EFEMP2	-0.452179	9.03734	-1.73278	0.0957324	0.181733	-5.73969	1.01894
PRKCQ	-0.451399	9.80525	-1.78883	0.0860406	0.168268	-5.64908	1.0653
MRPS22	-0.451075	9.30026	-2.3325	0.0282195	0.0724454	-4.66383	1.54945
TFB1M	-0.449117	4.35023	-2.77675	0.0103748	0.0329268	-3.73884	1.98402
PSMD1	-0.448165	9.89776	-1.88527	0.0713312	0.146008	-5.48803	1.14672
FKBP8	-0.447741	4.89505	-1.52823	0.139289	0.242952	-6.05081	0.856084
ITGB1BP1	-0.447602	8.7225	-1.64508	0.112749	0.207323	-5.8769	0.947888
PDIA6	-0.446816	9.56285	-1.89245	0.0703297	0.14446	-5.4758	1.15286
GNPAT	-0.446755	10.0444	-2.73757	0.0113623	0.0352908	-3.82401	1.94453
TIMM9	-0.446336	6.81079	-2.22668	0.0354261	0.0869231	-4.86955	1.45068
ACTN2	-0.446072	13.5848	-2.51338	0.0189349	0.0530185	-4.2985	1.72274
CAPN7	-0.444649	7.47407	-1.64052	0.1137	0.208767	-5.88389	0.944241
TXNDC15	-0.44462	7.92615	-2.25561	0.0333057	0.0827499	-4.81392	1.47748
KANK2	-0.443822	8.50739	-1.34238	0.191806	0.309434	-6.30533	0.717138
RNF220	-0.443692	8.12137	-2.40577	0.0240443	0.0639631	-4.51786	1.61899
LPIN1	-0.443347	10.2445	-1.16391	0.255691	0.379504	-6.52275	0.592285
PDAP1	-0.443255	8.1678	-1.25435	0.221573	0.344098	-6.41597	0.654484
PPID	-0.442636	9.62085	-1.60065	0.122296	0.220535	-5.94425	0.912588
PPP1R11	-0.442387	8.27944	-3.19776	0.00380353	0.0147141	-2.78764	2.41981
DYRK1B	-0.442226	6.72742	-1.26174	0.218946	0.340788	-6.40693	0.659662
HSPB3	-0.442142	11.221	-1.68055	0.105584	0.196441	-5.82209	0.976402
PRKCI	-0.441782	7.42826	-1.7654	0.0899846	0.173522	-5.68722	1.04583
GBE1	-0.441748	10.6255	-1.99706	0.0570649	0.124411	-5.29356	1.24363
SLC1A4	-0.441508	8.10933	-1.01624	0.319464	0.444955	-6.6816	0.495578
MTERF4	-0.441152	3.94184	-1.66495	0.108686	0.201418	-5.8463	0.963828
USP9X	-0.440949	10.7911	-2.49771	0.0196104	0.0544613	-4.33079	1.70751
RANBP9	-0.440874	10.8179	-2.20675	0.0369566	0.0896992	-4.90758	1.43231
TTLL5	-0.440669	5.7309	-1.53279	0.138165	0.241605	-6.04422	0.859601
TPCN1	-0.440333	8.833	-1.96345	0.0610633	0.13091	-5.35288	1.21422
R3HDM1	-0.440074	7.8313	-1.59379	0.12383	0.222823	-5.95453	0.907175
DNAJC12	-0.439912	6.40402	-1.37937	0.180268	0.294629	-6.25691	0.744081
YIPF4	-0.4391	4.70826	-2.38844	0.0249773	0.0658888	-4.55265	1.60245
FBXW7	-0.438869	7.34048	-0.91126	0.371055	0.497172	-6.78248	0.430561
FASTKD3	-0.43772	6.26968	-1.51606	0.142327	0.246999	-6.06833	0.846712
SNAPC3	-0.437549	7.49176	-1.07785	0.291618	0.417948	-6.6177	0.535185
LOC728392	-0.43724	4.71471	-1.11123	0.277276	0.403898	-6.58165	0.557087
MYLIP	-0.43686	7.9802	-1.55433	0.132955	0.235268	-6.01288	0.876296
TXNL1	-0.436274	10.9481	-2.86479	0.0084436	0.0279592	-3.54521	2.07347
SKIL	-0.435569	5.63662	-1.52992	0.138871	0.242392	-6.04837	0.857387
CAST	-0.435311	10.8223	-2.1176	0.044562	0.103128	-5.07493	1.35104
KLHL26	-0.434872	3.18626	-2.02667	0.0537352	0.119144	-5.24069	1.26974
SUGP2	-0.434067	9.34739	-3.27232	0.00317047	0.0128501	-2.61319	2.49888
POLR2B	-0.434013	9.24277	-1.53695	0.137146	0.240491	-6.0382	0.862816
SMAD4	-0.433491	8.17651	-0.84209	0.407899	0.530788	-6.84333	0.389448
RSL24D1	-0.433263	10.1543	-1.60764	0.120753	0.218084	-5.93377	0.918103
WDR12	-0.433118	7.65551	-2.32543	0.0286555	0.0733406	-4.67776	1.54279
WIPI2	-0.432329	9.72986	-2.42274	0.0231619	0.0621844	-4.48365	1.63523
ELP4	-0.43178	4.50258	-1.9848	0.058495	0.127082	-5.31527	1.23288
TBCA	-0.431309	10.7488	-2.06509	0.0496715	0.112173	-5.17127	1.30389
GLT8D1	-0.430046	8.54258	-2.02853	0.0535319	0.118791	-5.23735	1.27139
CHST12	-0.428984	7.05587	-1.61948	0.118172	0.215098	-5.91589	0.927486
KLHL41	-0.428924	13.3377	-2.75981	0.0107914	0.0339215	-3.77574	1.96692
RHOQ	-0.428851	11.2456	-2.02868	0.0535155	0.118791	-5.23709	1.27152
CD55	-0.428773	8.7296	-1.25901	0.219915	0.342085	-6.41028	0.657745
MAGEH1	-0.428434	6.60845	-1.86112	0.0747936	0.151126	-5.52896	1.12614
PPP3CB	-0.428408	11.5218	-2.21018	0.036689	0.0892788	-4.90105	1.43546
MALT1	-0.428223	6.34321	-1.29885	0.206111	0.326044	-6.36085	0.6859
RAB23	-0.427657	2.40964	-2.22853	0.0352866	0.0866319	-4.866	1.45239
ANXA11	-0.42724	10.1564	-1.82441	0.0803351	0.160014	-5.59041	1.09509
MEX3C	-0.426694	7.39199	-1.75645	0.0915302	0.175785	-5.70168	1.03844
HDLBP	-0.426616	9.26687	-2.756	0.0108872	0.0341516	-3.78402	1.96309
MAFG	-0.426266	8.43164	-2.12035	0.0443081	0.102706	-5.06984	1.35352
MTMR9	-0.426015	7.04904	-2.16161	0.0406471	0.0960669	-4.99289	1.39097
UNC50	-0.425879	8.30235	-1.17045	0.253101	0.377257	-6.51527	0.596706
ATM	-0.425751	7.80421	-2.65197	0.013836	0.041475	-4.00783	1.85899
UBA52	-0.425417	12.0319	-3.52235	0.00170882	0.00783735	-2.01745	2.7673
YIF1A	-0.42541	6.36845	-2.43386	0.0226	0.0610441	-4.46115	1.64589
DMD	-0.425191	9.88288	-1.2754	0.214153	0.334983	-6.39011	0.669275
SIK3	-0.425041	8.11907	-1.90501	0.0686051	0.142091	-5.45428	1.16364
AKAP9	-0.424727	9.18927	-1.06056	0.299254	0.425424	-6.63598	0.523961
ATXN1	-0.42425	8.91932	-1.49069	0.148832	0.255415	-6.10445	0.827304
MAGEF1	-0.423572	6.9669	-2.38579	0.0251228	0.0661573	-4.55795	1.59993
TPD52L1	-0.422544	10.279	-1.90378	0.0687732	0.142307	-5.4564	1.16258
MYOT	-0.422108	12.8956	-1.98576	0.0583823	0.126881	-5.31358	1.23372
UQCRC2	-0.421005	11.1455	-1.36904	0.183433	0.298466	-6.27054	0.736522
EIF3E	-0.42065	11.3475	-2.44552	0.0220246	0.0597225	-4.43751	1.65709
RARA	-0.420585	6.9106	-3.3743	0.00246723	0.0105901	-2.37208	2.60779
SLIRP	-0.419604	11.1004	-1.78539	0.0866096	0.168952	-5.6547	1.06243
CIZ1	-0.418835	7.23426	-1.58786	0.125166	0.22464	-5.96337	0.902512
AKTIP	-0.418346	9.87821	-1.52134	0.141003	0.245433	-6.06074	0.850772
RMDN1	-0.418296	8.4263	-1.07668	0.29213	0.418364	-6.61894	0.534424
CUL1	-0.418069	8.36487	-1.39841	0.174545	0.287287	-6.23153	0.758093
GFOD1	-0.417235	8.31378	-1.61198	0.1198	0.216987	-5.92722	0.921541
TPBG	-0.416959	5.5202	-1.30584	0.203761	0.323613	-6.35205	0.690879
SRSF4	-0.416102	9.11493	-2.59679	0.0156892	0.0456903	-4.12462	1.8044
TRIB1	-0.415715	9.35545	-1.95325	0.062325	0.132741	-5.37074	1.20534
NGLY1	-0.415469	9.2362	-1.32961	0.195919	0.314126	-6.32178	0.707924
ACVR1	-0.415155	7.75142	-1.62008	0.118043	0.215019	-5.91499	0.927959
METRN	-0.414494	6.10001	-2.45185	0.0217178	0.0590832	-4.42463	1.66319
UCHL3	-0.413836	8.90903	-1.1024	0.281022	0.407301	-6.59129	0.551259
PCMT1	-0.413665	10.6276	-2.0169	0.0548138	0.120827	-5.25819	1.26111
MAP2K2	-0.41354	9.79741	-1.74972	0.0927087	0.177418	-5.71253	1.03288
AOC3	-0.412605	6.79102	-0.779939	0.442911	0.562285	-6.89414	0.353683
FASTK	-0.410558	9.23594	-2.10082	0.0461416	0.105941	-5.1059	1.33591
GAS2	-0.410357	4.27701	-1.26636	0.217315	0.338947	-6.40126	0.66291
PPP6R2	-0.410118	7.23433	-2.16217	0.0405994	0.0960669	-4.99184	1.39148
IMPDH2	-0.410017	9.66539	-1.8361	0.0785326	0.157211	-5.57093	1.10495
AGFG1	-0.41	8.05012	-2.05233	0.0509898	0.114364	-5.19443	1.29252
EIF4B	-0.409982	10.2125	-1.57208	0.128785	0.229771	-5.98678	0.890136
BRPF1	-0.409412	4.86391	-1.63257	0.115373	0.211122	-5.89603	0.937894
SEMA3C	-0.409071	9.89804	-1.60817	0.120635	0.217989	-5.93296	0.918528
SVIL	-0.409013	12.6092	-1.94666	0.0631525	0.134013	-5.38225	1.19961
HAUS3	-0.408965	4.92173	-1.21759	0.235002	0.358475	-6.46023	0.628929
EHBP1L1	-0.408518	10.4259	-1.29678	0.206812	0.326759	-6.36346	0.684424
UQCRB	-0.408303	13.0682	-3.07336	0.00513987	0.0186889	-3.07501	2.28905
MRS2	-0.408022	7.85471	-1.23094	0.230054	0.35292	-6.44428	0.638171
PIGF	-0.406956	6.4636	-0.933742	0.359567	0.485175	-6.76174	0.44422
HEATR3	-0.406654	6.52036	-2.83768	0.00899861	0.0294489	-3.60516	2.04582
CDC16	-0.40655	8.93229	-2.04119	0.0521657	0.116312	-5.21456	1.28261
LRRC47	-0.406507	10.6702	-2.02439	0.053985	0.119557	-5.24478	1.26773
FTO	-0.406336	8.62932	-3.06862	0.00519881	0.0188578	-3.08586	2.2841
TFG	-0.406319	8.9663	-1.8024	0.0838233	0.165222	-5.62679	1.07664
DNASE1L1	-0.406115	8.76762	-1.85883	0.0751282	0.15168	-5.53281	1.1242
RPS6KA3	-0.405746	8.85822	-1.24519	0.224863	0.347637	-6.4271	0.648082
PALMD	-0.405557	9.45037	-1.89544	0.0699157	0.143769	-5.47068	1.15543
HSPA2	-0.405347	10.8078	-0.87539	0.38988	0.513263	-6.8146	0.409069
VLDLR	-0.404896	7.90657	-1.17892	0.249775	0.373866	-6.50552	0.602451
SGCA	-0.404224	9.30702	-1.43868	0.16292	0.272362	-6.17692	0.788025
CRYZL1	-0.403758	6.61998	-1.43477	0.164021	0.273779	-6.18228	0.7851
RAD17	-0.40348	7.74488	-1.61574	0.118982	0.216	-5.92155	0.92452
TARBP1	-0.40338	8.40625	-2.07302	0.0488685	0.110789	-5.15684	1.31097
HMGCS2	-0.40293	3.45157	-0.358498	0.723047	0.799943	-7.13879	0.140833
SMNDC1	-0.401765	8.86669	-2.10277	0.0459556	0.105674	-5.10231	1.33766
VPS37C	-0.401521	8.7326	-2.48708	0.0200813	0.0554693	-4.35264	1.69721
TBL3	-0.401223	5.06354	-3.14185	0.00435656	0.0163842	-2.91739	2.36086
FXR2	-0.400834	8.8939	-1.22584	0.231935	0.355086	-6.45039	0.634634
NDUFA9	-0.400642	9.16202	-1.79704	0.0846929	0.166415	-5.63561	1.07215
MGST2	-0.400132	8.29423	-2.58788	0.0160096	0.0463043	-4.14336	1.79562
GAS2L1	-0.399986	6.74945	-1.20172	0.240984	0.36528	-6.47898	0.618012
NDUFAF1	-0.399723	7.58788	-1.57632	0.127803	0.228612	-5.9805	0.89346
PIK3IP1	-0.399691	6.17066	-1.25713	0.220582	0.342912	-6.41258	0.656429
RPL22	-0.399606	12.3989	-3.17095	0.00405977	0.0154992	-2.84999	2.3915
VBP1	-0.399319	10.5038	-1.23855	0.227273	0.350289	-6.43514	0.643452
AVEN	-0.399214	7.13958	-1.16883	0.253742	0.377691	-6.51713	0.595608
COX7A2L	-0.398926	8.81121	-2.02464	0.053957	0.11953	-5.24432	1.26795
PRKD1	-0.398214	2.719	-1.78954	0.0859233	0.168134	-5.64791	1.06589
DNM2	-0.398195	7.46626	-2.11847	0.0444811	0.102982	-5.07331	1.35182
RPS14	-0.397803	12.8933	-2.48535	0.0201588	0.0556225	-4.35619	1.69553
UBE2I	-0.39779	8.93137	-2.63743	0.0143032	0.0425385	-4.03873	1.84457
FNTA	-0.396961	10.7811	-1.88045	0.0720104	0.146876	-5.49623	1.1426
RPS5	-0.39602	11.8033	-1.75021	0.0926218	0.177297	-5.71173	1.03329
SYDE1	-0.395988	3.64767	-1.76502	0.0900499	0.173604	-5.68784	1.04552
GATA2	-0.395676	5.6651	-1.30137	0.20526	0.325038	-6.35768	0.687696
PRDX3	-0.395089	10.274	-1.20165	0.241008	0.36528	-6.47905	0.617968
AHCYL1	-0.394928	9.624	-1.97035	0.0602226	0.129503	-5.34076	1.22024
STX2	-0.394767	4.79334	-1.46759	0.154962	0.262893	-6.1369	0.809776
CDK16	-0.394733	8.60269	-1.73089	0.0960738	0.182244	-5.7427	1.0174
NUBP1	-0.394368	6.29295	-2.72276	0.0117582	0.0362453	-3.85604	1.92966
MLX	-0.393958	9.17696	-2.05101	0.0511277	0.114571	-5.19681	1.29134
LYL1	-0.393595	5.77064	-1.94932	0.0628167	0.133638	-5.3776	1.20192
BIN1	-0.393295	12.1521	-2.26314	0.0327731	0.081776	-4.79937	1.48448
NUDT9	-0.393292	8.11415	-1.95851	0.0616717	0.131609	-5.36154	1.20991
NOTCH1	-0.393177	5.83483	-2.07741	0.0484278	0.110087	-5.14881	1.31491
TBC1D4	-0.392844	10.3041	-1.52498	0.140095	0.244221	-6.0555	0.853578
PLXDC2	-0.392333	4.15629	-0.821525	0.419286	0.541411	-6.86055	0.37749
ALPK3	-0.391611	8.7558	-1.10198	0.281201	0.40734	-6.59175	0.550983
POMP	-0.390904	11.743	-2.59411	0.0157851	0.0459086	-4.13027	1.80175
CDS2	-0.390646	6.76368	-1.50185	0.14594	0.251997	-6.08862	0.835825
PLCL1	-0.390153	8.17328	-1.11395	0.276131	0.402757	-6.57867	0.558885
E2F6	-0.390115	4.4328	-1.01156	0.321657	0.446857	-6.68632	0.492607
POLR1C	-0.389822	3.924	-1.37756	0.180819	0.295428	-6.2593	0.742755
RPL9	-0.389682	13.0534	-3.26089	0.00326043	0.0131093	-2.64003	2.48672
CRBN	-0.389175	8.52631	-1.79806	0.0845267	0.166261	-5.63393	1.07301
ERI3	-0.389129	3.04119	-2.52162	0.0185887	0.0522625	-4.28148	1.73075
PLGRKT	-0.388959	7.34671	-1.53604	0.137369	0.240659	-6.03952	0.86211
TAX1BP1	-0.387703	10.4271	-1.71001	0.0999269	0.187941	-5.77586	1.00032
CAMLG	-0.387388	8.96752	-2.16688	0.0402004	0.0953388	-4.98301	1.39577
NUPR1	-0.38718	8.13795	-1.40462	0.172711	0.285199	-6.2232	0.762681
PURA	-0.387128	9.76517	-1.73672	0.0950204	0.180901	-5.73338	1.02218
CCKAR	-0.387007	2.49482	-2.18726	0.0385118	0.0923133	-4.94457	1.41441
MZF1	-0.386275	7.30341	-2.86766	0.00838688	0.027808	-3.53886	2.0764
CNNM4	-0.385968	6.86722	-1.3222	0.198339	0.316999	-6.33127	0.702591
PTRH2	-0.385582	7.30012	-1.61767	0.118563	0.21557	-5.91863	0.92605
PHTF2	-0.384781	10.8922	-1.45979	0.157078	0.265174	-6.14777	0.803885
VPS4A	-0.384756	9.24089	-2.22256	0.0357378	0.0875275	-4.87743	1.44687
CRK	-0.384015	8.8292	-2.0163	0.0548806	0.120939	-5.25926	1.26058
SPDEF	-0.383876	5.08648	-2.64151	0.0141706	0.0422145	-4.03007	1.84861
ATP6V1H	-0.383309	7.56677	-1.24408	0.225264	0.348043	-6.42845	0.647309
HBP1	-0.381987	9.32084	-1.50884	0.144153	0.249657	-6.07865	0.841176
LSS	-0.381837	7.43498	-1.77938	0.087613	0.170251	-5.66451	1.05743
MDFIC	-0.3814	8.6866	-1.3173	0.199948	0.319031	-6.33751	0.699082
STARD8	-0.381311	6.45733	-2.40945	0.0238503	0.0636259	-4.51045	1.62251
TCTN2	-0.381063	2.74155	-1.65871	0.109949	0.203357	-5.85595	0.958809
TMEM185B	-0.380472	4.26709	-1.23792	0.2275	0.350352	-6.43589	0.643019
TRIO	-0.378972	8.21828	-1.98228	0.058794	0.127446	-5.31974	1.23067
ITGB4	-0.378922	4.71732	-1.51955	0.141449	0.24604	-6.06331	0.849399
LSM4	-0.377841	8.98286	-1.90246	0.0689525	0.142522	-5.45866	1.16145
PIP4K2B	-0.377831	8.99455	-1.97104	0.0601391	0.129398	-5.33954	1.22084
TCF3	-0.377735	8.47588	-2.46694	0.0210025	0.0574059	-4.39388	1.67773
RNLS	-0.377617	2.34414	-3.92908	0.000613472	0.0035168	-1.02037	3.21221
MARK4	-0.377476	6.78143	-1.44669	0.160684	0.269577	-6.1659	0.794028
GSPT2	-0.377282	5.88719	-1.23152	0.229842	0.352679	-6.44359	0.638571
WDR18	-0.376527	2.76053	-1.85807	0.0752409	0.151867	-5.5341	1.12355
HNRNPF	-0.376201	7.09606	-1.36056	0.186064	0.30178	-6.28167	0.730338
RPP14	-0.376194	7.77526	-0.932088	0.360404	0.485874	-6.76328	0.44321
VEGFA	-0.375931	10.346	-0.921294	0.365898	0.491613	-6.77328	0.43664
EIF1	-0.37579	13.5399	-2.39637	0.0245462	0.0650238	-4.53674	1.61002
ARFGEF1	-0.374881	6.63874	-2.04646	0.051607	0.11544	-5.20505	1.28729
BCKDHA	-0.374554	7.7366	-1.9744	0.0597343	0.128736	-5.33363	1.22378
SIGMAR1	-0.374455	4.53081	-1.63717	0.114402	0.209801	-5.889	0.941568
CAB39	-0.374267	10.6687	-1.18267	0.248313	0.37247	-6.50119	0.605
KDM5A	-0.37362	7.14596	-1.32385	0.197798	0.316423	-6.32916	0.703779
COPS8	-0.3735	9.7469	-1.70721	0.100453	0.188525	-5.78028	0.998036
GTF2H5	-0.373157	9.2442	-1.60759	0.120763	0.218084	-5.93384	0.918064
HIPK2	-0.373014	7.2497	-0.598233	0.555186	0.660304	-7.02124	0.255561
TJAP1	-0.372951	6.85269	-1.88861	0.0708633	0.14532	-5.48234	1.14958
UROS	-0.372106	9.16236	-1.97234	0.0599823	0.129133	-5.33726	1.22198
KATNB1	-0.37207	5.3898	-1.4764	0.1526	0.259936	-6.12457	0.816445
TECR	-0.371845	8.14153	-1.30251	0.204877	0.324636	-6.35624	0.688507
SLC29A2	-0.370918	8.01377	-0.925712	0.363643	0.489452	-6.7692	0.439325
SEPHS2	-0.370439	8.17602	-1.57231	0.128731	0.229771	-5.98644	0.890315
PMPCA	-0.369965	8.39578	-2.01103	0.0554711	0.12192	-5.26868	1.25593
SF3B5	-0.369811	8.56316	-1.8676	0.0738505	0.1497	-5.51802	1.13165
CREBL2	-0.369552	8.24924	-1.29779	0.206468	0.326473	-6.36218	0.685147
NUDT15	-0.369375	5.06463	-1.83	0.0794691	0.158624	-5.58111	1.0998
MKNK2	-0.369278	12.8013	-1.59566	0.12341	0.222173	-5.95173	0.90865
PYGM	-0.369213	12.8623	-1.31128	0.201943	0.321381	-6.34516	0.694771
RCN2	-0.369029	9.77854	-1.50154	0.146021	0.252079	-6.08906	0.835584
GMPPA	-0.368265	5.39494	-2.22588	0.0354861	0.0870239	-4.87107	1.44994
PTPRU	-0.368097	2.5789	-1.77718	0.0879823	0.170749	-5.66809	1.0556
SLC10A3	-0.367474	2.59097	-1.90502	0.0686037	0.142091	-5.45426	1.16365
EXD3	-0.36704	2.42208	-2.12998	0.0434281	0.101216	-5.05197	1.36223
UTP6	-0.366009	7.51047	-1.85012	0.0764176	0.153832	-5.54746	1.11681
FBXO34	-0.365918	8.89422	-2.10215	0.046014	0.105744	-5.10344	1.33711
SESN1	-0.364993	10.2904	-1.06134	0.298906	0.42525	-6.63516	0.524465
GAS7	-0.364589	7.63331	-1.24158	0.22617	0.34891	-6.43147	0.645565
KLF9	-0.364429	9.39463	-0.77589	0.445254	0.564253	-6.89732	0.351392
B4GALT2	-0.363766	3.24159	-1.70273	0.101299	0.189775	-5.78733	0.994396
GABARAPL2	-0.363738	11.165	-1.32237	0.198283	0.316976	-6.33105	0.702715
DPM1	-0.362716	10.0606	-1.18348	0.247997	0.372217	-6.50024	0.605554
ITFG1	-0.361583	7.7872	-0.552231	0.585803	0.686356	-7.04827	0.232248
CA3	-0.360689	12.3951	-1.73094	0.0960643	0.182244	-5.74261	1.01744
UBE3B	-0.360626	8.49866	-2.01452	0.05508	0.121237	-5.26245	1.25901
UBA2	-0.360302	11.0378	-1.97459	0.0597116	0.128734	-5.3333	1.22394
ACSL1	-0.360037	11.1855	-1.28685	0.210196	0.330226	-6.37588	0.677376
RABGGTB	-0.358926	8.10506	-1.19743	0.242619	0.366986	-6.484	0.615075
FAP	-0.358669	2.63615	-0.840889	0.408559	0.531464	-6.84435	0.388746
OPTN	-0.358498	11.0973	-0.91063	0.371381	0.497476	-6.78306	0.430181
MYL3	-0.358052	12.1901	-0.960257	0.346326	0.472536	-6.73667	0.460515
NIF3L1	-0.357808	8.02494	-1.68301	0.105101	0.195734	-5.81825	0.978395
NOLC1	-0.357553	9.25546	-1.48679	0.149851	0.256816	-6.10995	0.824339
NEK7	-0.357459	10.3185	-1.5818	0.126546	0.226714	-5.97238	0.897751
PTPRM	-0.356398	8.96957	-1.43385	0.164279	0.274149	-6.18353	0.784417
GALC	-0.355958	6.70101	-0.796857	0.433204	0.55334	-6.88068	0.363307
SLC37A4	-0.35568	7.44299	-1.45285	0.158979	0.267429	-6.15739	0.79866
SH3BGR	-0.355013	12.0057	-1.1555	0.259053	0.383334	-6.53232	0.586611
ZC3H4	-0.354781	8.28038	-1.52387	0.140372	0.244559	-6.0571	0.852721
CRNKL1	-0.354748	6.96034	-0.751069	0.459779	0.577626	-6.91648	0.337451
MXI1	-0.35471	8.82598	-1.32062	0.198857	0.317624	-6.33328	0.70146
CS	-0.354154	11.3119	-1.34622	0.19058	0.307851	-6.30035	0.719923
NOP14	-0.353598	6.29164	-1.92049	0.0665322	0.138904	-5.42764	1.17697
NOL9	-0.353512	8.40933	-1.90496	0.0686123	0.142091	-5.45437	1.1636
PXDN	-0.353188	8.65477	-0.908067	0.372706	0.498722	-6.78539	0.428633
RHOT1	-0.35191	9.4942	-2.37076	0.0259629	0.0677084	-4.58796	1.58565
CLTB	-0.351822	9.34076	-1.26404	0.218132	0.340011	-6.40411	0.66128
ERCC1	-0.351112	7.90749	-1.35056	0.189203	0.305873	-6.29471	0.723071
HES1	-0.350913	6.4712	-1.30687	0.203415	0.323346	-6.35074	0.691616
PALB2	-0.350389	2.69309	-1.77209	0.0888426	0.171934	-5.67637	1.05138
THOP1	-0.350174	2.44257	-1.8817	0.0718342	0.146714	-5.49411	1.14367
GFPT2	-0.349697	2.9559	-1.05768	0.300541	0.426623	-6.639	0.522096
CLTA	-0.348591	10.2006	-2.02559	0.0538533	0.119336	-5.24263	1.26879
PCYT2	-0.34855	5.56021	-2.51834	0.018726	0.0525899	-4.28827	1.72756
C11orf71	-0.348343	6.37125	-1.11799	0.274436	0.401074	-6.57423	0.561559
AIMP1	-0.347483	9.07228	-1.57462	0.128196	0.229152	-5.98302	0.892127
FBXO9	-0.346256	10.2237	-1.31207	0.201682	0.321121	-6.34416	0.695332
FBXW11	-0.345899	7.54801	-0.711131	0.483732	0.597691	-6.94606	0.315395
OLA1	-0.345835	10.4981	-1.7725	0.0887729	0.171843	-5.6757	1.05172
NDUFA5	-0.345605	10.2817	-1.25016	0.223073	0.345653	-6.42107	0.651554
ZBTB40	-0.345175	6.19538	-1.91935	0.0666827	0.139114	-5.42961	1.17599
GLUD1	-0.345074	8.709	-1.48765	0.149628	0.256491	-6.10875	0.824987
ICE1	-0.34502	8.51848	-1.54177	0.135974	0.239268	-6.0312	0.866544
NFYB	-0.344913	8.35441	-1.44012	0.162514	0.271918	-6.17493	0.789108
POP4	-0.344377	7.08256	-1.25749	0.220455	0.342784	-6.41214	0.656681
TMEM126B	-0.344076	9.22073	-1.15638	0.258699	0.38296	-6.53132	0.587205
AMZ2	-0.343939	9.29521	-1.23057	0.23019	0.353057	-6.44473	0.637914
CYP4F12	-0.343122	2.65413	-1.72365	0.0973958	0.183889	-5.75423	1.01146
BAG3	-0.342209	11.6061	-1.34834	0.189907	0.306828	-6.2976	0.72146
BIRC7	-0.342024	3.04262	-2.05052	0.0511797	0.114637	-5.19771	1.2909
HAMP	-0.341419	6.15992	-1.96203	0.0612372	0.131015	-5.35537	1.21298
TRIM16	-0.341152	7.70514	-1.84818	0.0767068	0.154291	-5.55071	1.11517
USP13	-0.340996	11.8473	-1.2197	0.234215	0.357636	-6.45772	0.630385
KLHL22	-0.340787	2.83026	-2.73868	0.0113331	0.0352434	-3.8216	1.94565
PSMD7	-0.34069	10.4639	-1.72132	0.0978233	0.184544	-5.75793	1.00956
TRIOBP	-0.340627	8.48535	-1.52918	0.139055	0.242654	-6.04944	0.856813
PACSIN3	-0.340255	9.33983	-1.19001	0.245471	0.369562	-6.49267	0.61
HGH1	-0.340241	7.15138	-1.80912	0.082745	0.163523	-5.61572	1.08226
CTSF	-0.339099	8.31033	-1.82319	0.0805253	0.160309	-5.59244	1.09407
SMARCD1	-0.338928	4.94362	-1.6318	0.115536	0.211317	-5.89719	0.937284
VAMP1	-0.338391	3.78741	-0.902925	0.375375	0.500876	-6.79005	0.425534
COA4	-0.338222	8.7239	-2.752	0.0109887	0.0344272	-3.79271	1.95905
PSMB4	-0.337879	10.8552	-2.37331	0.0258187	0.0674164	-4.58288	1.58807
DPYSL3	-0.337623	8.83953	-0.886315	0.384082	0.508279	-6.80495	0.415576
SLC25A38	-0.336777	6.77392	-1.72033	0.0980069	0.184764	-5.75951	1.00874
RPL26L1	-0.336542	8.29707	-1.41696	0.16911	0.280785	-6.20653	0.771832
ATP8A1	-0.336505	9.15289	-1.30636	0.203587	0.323404	-6.35139	0.69125
PCBD1	-0.336313	7.76297	-0.714085	0.481936	0.596251	-6.94392	0.317011
MEGF9	-0.336267	7.20014	-1.29077	0.208855	0.32853	-6.37099	0.680155
PPP1R12B	-0.335893	9.7821	-1.10945	0.278028	0.404448	-6.5836	0.555912
AP3M2	-0.334922	5.42832	-1.75574	0.0916544	0.17589	-5.70283	1.03785
MYF5	-0.334883	7.53507	-1.03482	0.31088	0.437178	-6.6627	0.507407
CACNA2D1	-0.334835	2.38098	-1.7736	0.0885869	0.171619	-5.67392	1.05263
PSMG2	-0.334487	9.49719	-1.97047	0.0602089	0.129503	-5.34056	1.22034
RANBP6	-0.333722	8.41434	-1.59364	0.123863	0.222829	-5.95475	0.907059
ZNF592	-0.333677	7.36551	-1.68724	0.104275	0.194531	-5.81164	0.98182
SNN	-0.333581	9.29665	-1.9262	0.0657815	0.137775	-5.41778	1.1819
MRPS31	-0.333404	8.09448	-1.21307	0.236694	0.360403	-6.46559	0.625812
RFC4	-0.332851	3.7346	-1.49714	0.147156	0.253518	-6.09532	0.832221
IQCK	-0.332637	4.54669	-1.79648	0.0847839	0.166446	-5.63652	1.07169
NDUFB1	-0.332079	11.6363	-1.87806	0.0723493	0.147289	-5.50028	1.14057
ZFAND1	-0.3318	6.24036	-0.773107	0.446869	0.565824	-6.8995	0.34982
PSMD14	-0.331452	10.2575	-1.71712	0.0986001	0.185732	-5.7646	1.00612
IMP4	-0.330638	8.14561	-1.696	0.102583	0.191753	-5.79791	0.988925
AKR1B1	-0.330469	10.8708	-1.64534	0.112696	0.207277	-5.87651	0.94809
RNF103	-0.329918	9.02535	-1.40276	0.17326	0.285794	-6.2257	0.761302
PHC2	-0.32929	7.37277	-1.498	0.146932	0.253304	-6.09409	0.832884
FOCAD	-0.328898	5.65852	-1.6763	0.10642	0.19785	-5.8287	0.972976
KPNA3	-0.328455	11.1772	-1.54489	0.135218	0.238049	-6.02666	0.868964
ADNP2	-0.328309	2.74585	-1.78011	0.0874897	0.170099	-5.66331	1.05804
TOP2B	-0.328137	8.60262	-1.18891	0.245892	0.370013	-6.49394	0.609255
THAP4	-0.327532	8.96321	-1.94161	0.0637925	0.13503	-5.39104	1.19523
NSMCE4A	-0.327474	7.85859	-1.17855	0.24992	0.373916	-6.50595	0.602199
EIF2B5	-0.327281	7.92417	-1.90021	0.0692604	0.143002	-5.46252	1.15952
HMGXB3	-0.326504	6.33677	-1.82817	0.0797503	0.159101	-5.58414	1.09827
ARPP19	-0.32629	10.3116	-1.46201	0.156474	0.264273	-6.14468	0.805558
BTF3	-0.326181	12.328	-2.10296	0.0459372	0.105664	-5.10196	1.33784
EIF3M	-0.325934	9.98992	-1.91134	0.0677509	0.140731	-5.44341	1.16909
CALM1	-0.324639	6.67167	-0.779858	0.442959	0.562285	-6.8942	0.353637
MYH11	-0.324346	6.36557	-0.453902	0.653902	0.74156	-7.09895	0.184487
MSH6	-0.32406	6.82773	-1.12014	0.273537	0.40007	-6.57187	0.562984
RCBTB2	-0.324025	6.16547	-1.28128	0.212113	0.332298	-6.38281	0.673433
FLAD1	-0.323238	5.78799	-2.14957	0.0416862	0.098002	-5.01545	1.38001
RAPGEF2	-0.322768	9.01852	-1.71293	0.0993794	0.18706	-5.77123	1.0027
CAP2	-0.322746	11.691	-1.61228	0.119736	0.216953	-5.92678	0.921775
ECH1	-0.322635	10.1405	-1.41731	0.169011	0.280683	-6.20607	0.772086
PEX1	-0.321367	4.27489	-1.47967	0.151731	0.25898	-6.11998	0.818927
LCMT1	-0.321024	8.40457	-2.03656	0.0526615	0.117253	-5.2229	1.27851
CRYBG3	-0.32085	8.00454	-1.05221	0.302991	0.429044	-6.64471	0.51857
TMEM186	-0.320766	5.61666	-1.23242	0.229511	0.352446	-6.44251	0.639197
LYRM9	-0.320753	5.09436	-1.90741	0.0682806	0.141675	-5.45017	1.1657
OSBPL11	-0.32056	9.42631	-0.972449	0.34035	0.466492	-6.72492	0.468075
DENR	-0.319709	9.89263	-2.173	0.039686	0.0943557	-4.97148	1.40136
ZNF330	-0.319262	10.1073	-0.875833	0.389644	0.513263	-6.81421	0.409332
PPP2CB	-0.318995	11.5773	-1.08238	0.289642	0.415937	-6.61287	0.538139
MAP2K7	-0.318818	2.52152	-0.982661	0.335398	0.461274	-6.71498	0.474439
RPS9	-0.31775	11.5356	-1.49139	0.148648	0.255273	-6.10345	0.827842
ABCA7	-0.317606	3.49058	-1.94666	0.0631519	0.134013	-5.38224	1.19961
FKBP9	-0.317566	8.32952	-1.44312	0.161676	0.270642	-6.17081	0.791353
FYCO1	-0.317027	11.3032	-1.11823	0.274335	0.401004	-6.57397	0.561719
MAD2L1BP	-0.317024	6.17825	-1.44224	0.161924	0.270996	-6.17203	0.790689
NFE2L2	-0.316945	10.1505	-1.03195	0.312195	0.438058	-6.66563	0.505574
NAV2	-0.316852	5.23564	-0.84248	0.407685	0.530601	-6.843	0.389675
ZNF174	-0.315901	2.56148	-2.34126	0.0276877	0.0712736	-4.64653	1.55771
ARHGEF7	-0.315661	8.81036	-1.3001	0.205689	0.325581	-6.35928	0.686789
HP1BP3	-0.31518	7.1213	-1.40143	0.173652	0.286254	-6.22749	0.76032
PGRMC1	-0.314236	8.88098	-1.22819	0.231066	0.354115	-6.44758	0.636263
GPC1	-0.313818	8.93493	-0.866687	0.394539	0.518038	-6.82221	0.40391
TRAPPC2L	-0.313587	7.70906	-1.21588	0.23564	0.359232	-6.46226	0.62775
FILIP1L	-0.313491	9.32776	-1.20046	0.241462	0.365763	-6.48045	0.617152
ECHS1	-0.312199	10.6172	-1.61703	0.118702	0.215701	-5.9196	0.92554
CHAF1A	-0.312057	6.11413	-1.18803	0.246234	0.370305	-6.49497	0.608653
ITM2A	-0.31156	9.16972	-0.944856	0.353976	0.479685	-6.75131	0.451026
JAM3	-0.311469	7.66753	-1.04564	0.305955	0.432334	-6.65154	0.514342
ARHGAP10	-0.310497	5.57178	-2.12574	0.0438135	0.101895	-5.05984	1.35839
PSMA1	-0.3101	11.1463	-1.72705	0.0967726	0.183156	-5.74882	1.01425
MLH3	-0.309149	4.07254	-2.88568	0.00803819	0.0268046	-3.49882	2.09484
AQP1	-0.308999	9.07691	-0.466206	0.645195	0.734328	-7.09314	0.190309
ZNF692	-0.308692	5.10069	-0.945752	0.353528	0.479421	-6.75046	0.451576
HCCS	-0.307867	8.38417	-1.67915	0.105859	0.196904	-5.82427	0.975272
FURIN	-0.307702	5.64139	-1.76453	0.0901339	0.173677	-5.68863	1.04511
MTR	-0.307308	8.11556	-1.23289	0.229339	0.352396	-6.44195	0.639522
BCAS2	-0.307271	9.65275	-1.10206	0.281164	0.40734	-6.59165	0.55104
DUT	-0.306554	10.4985	-0.982555	0.33545	0.461274	-6.71508	0.474373
KPNA1	-0.306361	9.50707	-0.981612	0.335905	0.461647	-6.716	0.473784
MMS19	-0.306347	7.10077	-2.54592	0.0176009	0.0499681	-4.23106	1.75447
SUOX	-0.306212	6.98443	-2.21497	0.0363183	0.0887194	-4.89192	1.43987
STT3A	-0.306095	5.17661	-1.12589	0.271143	0.397413	-6.56551	0.566802
NEB	-0.305791	13.806	-1.78598	0.0865118	0.168805	-5.65373	1.06292
SH3GLB1	-0.304688	10.7403	-0.663402	0.51328	0.623604	-6.97937	0.289646
TP53BP2	-0.304668	6.5085	-0.973563	0.339807	0.46608	-6.72384	0.468767
NCK2	-0.302338	9.40891	-1.56088	0.131402	0.233286	-6.00327	0.881396
MTRR	-0.30222	8.242	-1.52462	0.140185	0.244291	-6.05602	0.853297
CACTIN	-0.302204	6.02706	-1.7633	0.0903444	0.173994	-5.69061	1.0441
RPS28	-0.302072	13.1159	-1.97489	0.0596753	0.128722	-5.33277	1.22421
SKP1	-0.302015	12.2587	-1.46214	0.156437	0.264273	-6.1445	0.80566
VTI1B	-0.301923	9.36004	-1.33247	0.194992	0.313239	-6.31811	0.709982
ZNF26	-0.301907	2.90148	-1.20337	0.240355	0.364582	-6.47703	0.619146
PRDX1	-0.301834	10.4927	-1.42649	0.166373	0.276971	-6.1936	0.778917
SNAPC4	-0.301784	3.72756	-0.773166	0.446835	0.565824	-6.89945	0.349853
HDDC2	-0.301742	10.4565	-1.44938	0.159937	0.268622	-6.16219	0.79605
AVIL	-0.301731	5.65353	-0.686529	0.498839	0.61067	-6.96351	0.30204
OPHN1	-0.301663	10.3556	-1.73506	0.0953192	0.181221	-5.73603	1.02082
PKP4	-0.301564	5.75863	-1.03888	0.309024	0.435791	-6.65852	0.510008
PCGF1	-0.301016	7.15307	-2.04629	0.0516245	0.115445	-5.20535	1.28714
PSMB1	-0.30093	11.3968	-1.90425	0.0687092	0.14224	-5.4556	1.16299
DUS1L	-0.300816	8.18898	-1.83786	0.0782649	0.156856	-5.568	1.10643
TGOLN2	-0.299058	10.37	-1.68676	0.104368	0.194658	-5.81239	0.981431
NT5C2	-0.298661	10.0006	-0.91921	0.366966	0.492872	-6.7752	0.435375
TDRD3	-0.298653	5.77809	-1.32927	0.196029	0.314165	-6.32221	0.707679
REXO2	-0.29853	9.84565	-1.3336	0.194625	0.312849	-6.31665	0.7108
YPEL1	-0.298464	5.22274	-0.93995	0.356437	0.482156	-6.75593	0.448017
DNAJC2	-0.298408	9.26841	-1.46688	0.155154	0.263041	-6.13789	0.809238
TLE4	-0.298394	9.03231	-1.70481	0.100906	0.189227	-5.78406	0.996083
LSM6	-0.298393	7.53204	-1.6983	0.102144	0.191027	-5.79431	0.990787
PARL	-0.297994	7.896	-1.73332	0.0956334	0.181636	-5.73881	1.01939
PBXIP1	-0.29793	9.1618	-1.76849	0.0894547	0.172809	-5.68221	1.0484
ZSCAN18	-0.296903	8.74146	-1.79705	0.0846914	0.166415	-5.63559	1.07216
MTX2	-0.296289	8.55926	-1.47776	0.152238	0.259435	-6.12266	0.817477
MSTN	-0.296286	4.99135	-0.549743	0.587482	0.687729	-7.04967	0.231005
TCN2	-0.295588	3.99524	-0.95622	0.348321	0.474487	-6.74053	0.458021
CLASRP	-0.295228	7.30233	-1.48445	0.150467	0.257404	-6.11325	0.822558
VDAC1	-0.294844	11.4303	-0.967835	0.342603	0.468725	-6.72938	0.465208
PDLIM5	-0.294431	12.7722	-1.8134	0.0820635	0.162515	-5.60864	1.08585
EFCAB14	-0.294293	10.5645	-1.78266	0.0870634	0.169488	-5.65915	1.06016
ZNF395	-0.293624	5.69183	-0.730258	0.472172	0.587758	-6.93209	0.3259
CHMP2A	-0.293031	10.3085	-1.92666	0.0657209	0.137686	-5.41698	1.1823
SET	-0.292967	9.61465	-1.68568	0.104578	0.195002	-5.81408	0.980558
RALGDS	-0.292296	7.93009	-1.26367	0.218263	0.340145	-6.40456	0.661019
WTAP	-0.291953	9.80287	-0.672346	0.507667	0.619073	-6.9733	0.294421
KAZN	-0.291915	2.69251	-1.55672	0.132386	0.234591	-6.00937	0.878158
ZC3H13	-0.291857	7.78229	-1.41435	0.169867	0.281733	-6.21007	0.769891
CUL7	-0.291612	5.52173	-1.48549	0.150195	0.257055	-6.1118	0.823344
WWP1	-0.291488	10.4787	-1.18895	0.245877	0.370013	-6.49389	0.609282
RPS23	-0.291469	14.0707	-2.39707	0.0245083	0.0649462	-4.53533	1.61069
POLDIP2	-0.291101	8.41034	-1.38083	0.179822	0.293989	-6.25496	0.745158
LDLRAD4	-0.290701	3.40209	-0.916318	0.36845	0.494426	-6.77786	0.433622
MB	-0.290685	13.5429	-1.88716	0.0710655	0.145616	-5.4848	1.14834
NFKBIA	-0.289803	10.2966	-0.766519	0.450705	0.569253	-6.90463	0.346107
ZNF7	-0.289782	7.20584	-1.07332	0.293606	0.419863	-6.62252	0.532235
ADCY1	-0.289357	2.81286	-1.37362	0.182023	0.296753	-6.2645	0.739875
YBX3	-0.289263	13.3753	-1.48961	0.149113	0.255781	-6.10597	0.826485
LMAN1	-0.288796	3.81121	-1.28339	0.211388	0.331548	-6.3802	0.67492
UBE3A	-0.288455	10.3705	-1.23902	0.227102	0.350168	-6.43457	0.643779
CSNK1G2	-0.287711	8.55015	-1.35786	0.186908	0.302819	-6.2852	0.728372
TMEM248	-0.287398	7.99526	-1.03488	0.31085	0.437178	-6.66263	0.507449
TBCE	-0.287295	6.71419	-0.703086	0.488643	0.601798	-6.95183	0.311008
GMPS	-0.286438	7.77558	-2.071	0.0490721	0.111184	-5.16052	1.30917
RPS12	-0.286285	13.2207	-1.48115	0.15134	0.258574	-6.11791	0.820045
MED25	-0.28621	4.04415	-1.94765	0.0630276	0.133898	-5.38053	1.20047
SMPX	-0.28604	12.9338	-1.80536	0.0833468	0.164368	-5.62192	1.07911
AP4S1	-0.285942	6.22556	-1.13728	0.266446	0.391792	-6.55284	0.574391
PTCD3	-0.285875	8.53378	-1.08142	0.290063	0.41635	-6.6139	0.537508
YME1L1	-0.285301	10.7624	-1.24378	0.225372	0.34814	-6.42881	0.647099
ODC1	-0.285277	10.2014	-0.887198	0.383616	0.508196	-6.80416	0.416103
ATP6V1E1	-0.284624	9.89762	-1.55091	0.133771	0.236216	-6.01788	0.873636
PAF1	-0.284496	6.55886	-1.36626	0.184291	0.299611	-6.27419	0.734497
CYTH1	-0.284487	7.55926	-1.61447	0.119259	0.2164	-5.92347	0.923509
RWDD2B	-0.284074	8.50235	-1.27582	0.214007	0.334823	-6.38959	0.669572
HMG20B	-0.283542	4.2217	-0.805096	0.428524	0.549217	-6.87402	0.368025
GNG10	-0.283275	9.90252	-0.875382	0.389885	0.513263	-6.81461	0.409064
ZNF84	-0.283241	4.85655	-1.17372	0.251813	0.375707	-6.51151	0.598922
PAFAH1B1	-0.282527	9.87401	-0.891134	0.381543	0.506415	-6.80065	0.418457
TM9SF1	-0.282455	3.88777	-0.758126	0.455621	0.573832	-6.9111	0.341396
TTC33	-0.281937	6.3594	-0.717192	0.480051	0.594405	-6.94167	0.318712
CBX1	-0.281768	9.11341	-1.23809	0.22744	0.350331	-6.43569	0.643134
TIMM10B	-0.281489	3.76345	-2.14822	0.0418048	0.0981284	-5.01799	1.37877
SGCD	-0.281055	9.74126	-1.09755	0.283091	0.40945	-6.59655	0.548074
PSMD2	-0.280343	10.5707	-1.46736	0.155025	0.262941	-6.13723	0.809599
RNF10	-0.280275	10.3137	-1.46479	0.155719	0.263708	-6.14081	0.80766
MRPS11	-0.280094	8.08931	-1.36184	0.185665	0.301457	-6.27999	0.731269
PRPF4	-0.280034	6.1997	-0.938691	0.35707	0.482667	-6.75711	0.447246
DDX28	-0.279968	5.39768	-1.25802	0.220268	0.342563	-6.41149	0.657049
SNRPC	-0.279929	8.60987	-1.76711	0.0896903	0.173131	-5.68444	1.04725
RARRES2	-0.279903	7.60697	-0.612889	0.545608	0.651989	-7.01219	0.263119
GPHN	-0.279694	5.10809	-0.800345	0.431219	0.551807	-6.87787	0.365302
CARM1	-0.278997	9.24094	-0.925088	0.363961	0.489744	-6.76978	0.438945
SRP19	-0.278979	9.66088	-1.57846	0.127311	0.227894	-5.97733	0.895135
ARHGAP35	-0.278947	5.40677	-1.25023	0.223048	0.345653	-6.42099	0.651601
RPS15	-0.278534	13.1876	-2.21123	0.0366071	0.0892233	-4.89904	1.43643
USP5	-0.278405	4.74852	-2.2199	0.0359404	0.0879097	-4.88252	1.44442
SLIT2	-0.277835	5.40868	-0.886035	0.38423	0.50836	-6.8052	0.415409
ABCB6	-0.277532	6.27042	-1.74364	0.0937849	0.178946	-5.7223	1.02787
PBX1	-0.277034	7.9463	-1.18161	0.248726	0.372867	-6.50241	0.60428
NT5DC3	-0.27694	2.6249	-1.31213	0.201662	0.321121	-6.34408	0.695376
TIMM10	-0.276711	5.73554	-1.19598	0.243172	0.367308	-6.48569	0.614086
CNPY2	-0.276676	8.84611	-1.75223	0.0922682	0.176844	-5.70849	1.03495
EFS	-0.276582	5.65526	-0.972439	0.340355	0.466492	-6.72493	0.468068
OGFOD3	-0.27645	7.4902	-0.86402	0.395974	0.518947	-6.82453	0.402333
RAB40B	-0.275938	9.29948	-0.942168	0.355323	0.481079	-6.75384	0.449376
ASXL1	-0.275628	7.13142	-1.19749	0.242598	0.366986	-6.48394	0.615113
BCL6	-0.275043	11.4027	-1.23534	0.228443	0.351218	-6.439	0.641222
ACVR1B	-0.275012	8.37709	-1.35891	0.186578	0.302419	-6.28382	0.72914
TCEAL1	-0.27464	7.53568	-1.09063	0.286066	0.412334	-6.60402	0.543534
AMFR	-0.274225	6.85252	-0.275243	0.785442	0.848008	-7.16599	0.104886
GALNS	-0.273807	3.9958	-1.50187	0.145936	0.251997	-6.08859	0.835838
DCK	-0.273365	4.15328	-0.713326	0.482397	0.596432	-6.94447	0.316595
RPL37	-0.273232	13.6308	-2.31905	0.0290546	0.0742616	-4.69032	1.53678
MID2	-0.2732	3.93264	-1.52317	0.140546	0.244749	-6.05811	0.852183
FLRT3	-0.273031	3.63445	-0.810361	0.42555	0.546431	-6.86973	0.37105
GGA1	-0.272975	8.41694	-2.06095	0.0500961	0.112929	-5.17879	1.3002
UQCRQ	-0.272536	12.0948	-1.92084	0.0664867	0.138904	-5.42705	1.17727
VCPKMT	-0.272526	6.22875	-0.872021	0.391679	0.515177	-6.81756	0.407069
SC5D	-0.272008	6.10009	-0.737536	0.467816	0.584229	-6.92668	0.329925
MAN1A2	-0.271771	7.51358	-1.04554	0.306001	0.432334	-6.65164	0.514278
POLD4	-0.271726	3.14751	-1.06207	0.298581	0.424953	-6.6344	0.524938
CTDSPL	-0.271632	7.91198	-0.961178	0.345872	0.472012	-6.73578	0.461084
UCP3	-0.271277	8.80866	-0.46363	0.647014	0.735734	-7.09437	0.189086
DUSP10	-0.271052	7.57517	-0.494273	0.625525	0.71963	-7.07932	0.203755
CHRD	-0.27102	2.42639	-1.4489	0.16007	0.268714	-6.16285	0.79569
RAB28	-0.270837	2.38468	-1.97216	0.0600044	0.129144	-5.33758	1.22182
SLC35E3	-0.270483	6.84113	-1.22798	0.231144	0.354135	-6.44783	0.636117
PRMT3	-0.270377	4.01516	-1.18838	0.246099	0.370176	-6.49456	0.60889
VPS26A	-0.270067	10.2573	-1.46256	0.156323	0.264273	-6.14391	0.805977
ZBTB5	-0.269927	2.99767	-1.78662	0.0864048	0.168727	-5.65268	1.06346
TAB2	-0.269081	8.17289	-0.768689	0.449439	0.568223	-6.90294	0.347329
CCDC86	-0.268581	6.70618	-0.8106	0.425415	0.546431	-6.86954	0.371187
NEDD4	-0.268456	8.82889	-0.897014	0.378459	0.503569	-6.79538	0.421981
UCKL1	-0.268313	8.15955	-0.818203	0.421144	0.542777	-6.8633	0.37557
PXDC1	-0.268279	7.686	-1.16197	0.256467	0.380325	-6.52497	0.590969
HTT	-0.267952	5.20393	-1.06095	0.299082	0.42534	-6.63558	0.52421
MOSPD3	-0.267831	7.19624	-1.6329	0.115304	0.211046	-5.89553	0.938156
RHBDF1	-0.267023	6.99618	-0.81176	0.424762	0.545935	-6.86859	0.371855
RPS10	-0.266942	13.3392	-1.65699	0.1103	0.203761	-5.85861	0.957424
GNA11	-0.266394	9.39231	-1.55358	0.133133	0.235419	-6.01397	0.875713
ZNF274	-0.266278	8.42659	-1.10372	0.280458	0.406732	-6.58985	0.552132
TSR2	-0.26603	7.13247	-1.751	0.0924846	0.177213	-5.71048	1.03393
ERI2	-0.26527	4.50733	-0.886631	0.383915	0.508279	-6.80467	0.415765
SLC20A2	-0.264804	7.52938	-0.793794	0.434952	0.554436	-6.88313	0.361559
KAT2B	-0.264768	9.82353	-1.03218	0.31209	0.437991	-6.6654	0.505721
RPL37A	-0.264732	14.4143	-2.51714	0.0187764	0.0526933	-4.29074	1.72639
RPS4X	-0.263193	13.2696	-1.72446	0.0972457	0.183767	-5.75293	1.01213
RFTN1	-0.263037	10.1966	-1.55569	0.132632	0.234917	-6.01089	0.877352
REEP5	-0.262089	10.0696	-1.79236	0.0854579	0.167483	-5.64328	1.06825
TRIM45	-0.261712	6.63124	-0.959184	0.346856	0.473087	-6.73769	0.459851
DYRK2	-0.261598	8.67267	-0.755934	0.45691	0.574977	-6.91277	0.340169
RPL41	-0.261138	14.1575	-1.52095	0.141101	0.245546	-6.06131	0.850471
KTN1	-0.261105	11.4357	-1.20025	0.241542	0.365795	-6.4807	0.617008
KANSL1L	-0.261098	6.50118	-1.03024	0.312981	0.438916	-6.66738	0.504483
IDH3B	-0.261008	9.9611	-0.90912	0.372161	0.498257	-6.78443	0.429269
FHL1	-0.260681	13.7055	-1.38917	0.177304	0.290816	-6.24388	0.751281
PMF1	-0.260573	7.67158	-1.23243	0.22951	0.352446	-6.4425	0.639199
SPSB1	-0.259991	5.9074	-1.91921	0.066702	0.139114	-5.42986	1.17586
YPEL5	-0.259871	9.36022	-1.28102	0.212204	0.332329	-6.38314	0.673246
EVX1	-0.259774	7.35971	-1.34116	0.192193	0.309795	-6.3069	0.716262
KIAA0232	-0.259693	10.4852	-1.1774	0.250371	0.374442	-6.50728	0.601416
ALG12	-0.259527	5.23241	-1.50347	0.145527	0.251512	-6.08632	0.837058
PMP22	-0.259103	9.8563	-0.836721	0.410853	0.533164	-6.84787	0.386314
CYB5A	-0.258876	7.68233	-1.27747	0.213435	0.333997	-6.38755	0.670734
ENC1	-0.258639	2.5029	-1.0824	0.289634	0.415937	-6.61285	0.538151
HSPB1	-0.25844	13.9343	-0.716087	0.480721	0.595138	-6.94247	0.318107
ESD	-0.258047	10.8825	-2.05247	0.0509747	0.114364	-5.19417	1.29265
EYA1	-0.257119	3.87651	-0.565583	0.576831	0.67805	-7.04064	0.238952
KIF1C	-0.257072	9.8992	-1.02495	0.315423	0.441195	-6.67278	0.501107
RGS10	-0.256805	8.0274	-0.772784	0.447057	0.565968	-6.89975	0.349637
TRAPPC8	-0.256693	9.54389	-1.63296	0.11529	0.211046	-5.89543	0.938208
MYBPC1	-0.256691	13.9564	-1.65663	0.110373	0.203847	-5.85916	0.957137
RPS25	-0.256505	13.202	-1.48028	0.151569	0.258798	-6.11913	0.819389
SOD1	-0.256172	11.6141	-1.64	0.11381	0.208918	-5.88469	0.94382
LYRM4	-0.256135	3.50292	-1.37724	0.180916	0.295458	-6.25972	0.742523
RNASEH1	-0.256125	7.45667	-1.3008	0.205452	0.325274	-6.3584	0.68729
DDX46	-0.255197	8.77768	-0.739086	0.466891	0.583476	-6.92552	0.330784
NCKIPSD	-0.255195	6.10192	-1.26946	0.216229	0.337671	-6.39745	0.665086
MTOR	-0.254663	3.79377	-1.45171	0.159293	0.267778	-6.15896	0.797803
[truncated: 4,644 more rows]

## Sheet: Table S2
Table S2. GO and KEGG analysis of 1506 differentially expressed genes
Note: Bold and highlight the top 10 terms shown in Fig. 2C.
Category	Term	Count	%	PValue	Genes	List Total	Pop Hits	Pop Total	Fold Enrichment	Bonferroni	Benjamini	FDR
GOTERM_MF_DIRECT	GO:0005515~protein binding	1229	81.6611	2.49205e-48	ITSN2, PID1, TFRC, TESK1, TESK2, HTR4, F11R, ALKBH4, PPP4R1, PSMD5, FAM110B, PRKACA, SAP30BP, RBFOX1, ENDOG, FNBP1, CSNK2A2, SETMAR, GAPVD1, CD2AP, RUFY1, MYL6, DDX39A, EWSR1, MTHFD2, SCO2, FEZ2, RFX5, PSME1, RBCK1, ATF5, CLOCK, NLRX1, MEAF6, SHMT2, SAR1B, FLII, ABCB4, IQGAP1, BAZ2B, ZC3HAV1, MRPL12, MTMR4, OAZ1, GABARAP, MRPL11, RNF216, PIP5K1A, SFN, ABCA1, GSTM4, GSTM3, ERLIN1, ZNF32, EIF2AK2, …	1472	12707	18883	1.24072	3.61098e-45	3.61098e-45	3.54619e-45
GOTERM_CC_DIRECT	GO:0005829~cytosol	633	42.0598	6.08202e-43	ITSN2, CYFIP1, RPL30, TES, RNH1, RPL32, RPL31, WIPF1, TESK1, ENO1, RPL6, GLS, RNF114, PSMD5, FAM110B, AP1S2, RPL38, MPV17, PRKACA, GAMT, ACOT8, WSB1, FNBP1, CSNK2A2, FNDC3A, GAPVD1, GTPBP1, RUFY1, NUP93, RNF126, MYL6, IFT88, ADCY9, ARMC6, HMBS, PSME1, PADI2, RPL27, PRKD2, RBCK1, NHLRC2, ATF5, UBA52, CLOCK, PI4K2A, PRR13, NLRX1, SHMT2, SAR1B, ABCB4, MAPKAP1, FLII, ZC3HAV1, IQGAP1, MTMR4, HIF1A, OA…	1475	5537	20521	1.59051	5.47381e-40	5.47381e-40	5.13322e-40
GOTERM_CC_DIRECT	GO:0005654~nucleoplasm	471	31.2957	3.87383e-33	RNH1, TESK2, HNRNPR, ELK1, PSMD5, ZMIZ2, PRKACA, IER5, JUNB, IER2, TSPYL2, MED1, SAP30BP, CSNK2A2, REV1, MED8, SCRIB, RNF126, DDX39A, EWSR1, RFX5, PSME1, RPL27, PRKD2, ATF5, UBA52, CLOCK, PRR13, MEAF6, ABCB4, MAPKAP1, FLII, HIF1A, RNF216, POM121C, HMOX1, PIP5K1A, BRAP, PHC1, EIF2AK2, NFATC1, NR2F2, FLI1, NR2F6, PRRC2A, THAP11, SETX, MLLT11, EIF6, GTF2IRD1, HNRNPC, FERMT2, PHF2, SETD5, CDKN1A, MOC…	1475	3972	20521	1.64975	3.48645e-30	1.74323e-30	1.63476e-30
GOTERM_CC_DIRECT	GO:0005739~mitochondrion	221	14.6844	6.33537e-29	OSGEPL1, ECI1, PHB2, IFIT3, GLS, ZMIZ2, FAM110B, TRIM24, CYP1B1, MPV17, PRKACA, SOX4, MCCC2, ENDOG, RSAD2, CMC4, CMC2, OXSM, MCCC1, ACSL5, GCAT, CYP27A1, AFG3L2, IFI27, PPA2, MTHFD2, SCO2, CLPP, FDX1, JTB, AURKAIP1, PI4K2A, GCDH, NLRX1, SHMT2, MRPL16, MRPL12, MRPL11, APOO, MYL10, TRAP1, SURF1, APOOL, MRPL23, ACADSB, MCAT, HARS2, MSRA, GLUD2, AKR1B10, ADCK2, SFXN3, ECHDC3, TRMU, COX7B, MRPS15, MRP…	1475	1427	20521	2.15464	5.70184e-26	1.90061e-26	1.78235e-26
GOTERM_CC_DIRECT	GO:0005737~cytoplasm	587	39.0033	8.54441e-27	ITSN2, CYFIP1, RPL30, TES, PID1, RNH1, RPL32, RPL31, TESK1, TESK2, HNRNPR, ENO1, HTR4, PHB2, RPL6, ALKBH4, PPP4R1, RPL38, MPV17, PRKACA, IER5, IER2, GAMT, TSPYL2, RBFOX1, FNBP1, DAPK1, DAPK2, FNDC3A, CD2AP, RUFY1, RNF126, DDX39A, EWSR1, IFT81, HMBS, RUFY2, FEZ2, PSME1, JTB, PADI2, RPL27, PRKD2, UBA52, CLOCK, CDC42SE1, SHMT2, ABCB4, MAPKAP1, FLII, ATXN7L3B, ZC3HAV1, IQGAP1, MTMR4, HIF1A, OAZ1, PRD…	1475	5636	20521	1.44902	7.68997e-24	1.92249e-24	1.80287e-24
GOTERM_CC_DIRECT	GO:0005634~nucleus	582	38.6711	2.0181e-18	RPL30, TES, TESK1, TESK2, HNRNPR, ENO1, PHB2, ELK1, RPL6, RNF114, ZMIZ2, BBX, PRKACA, IER5, JUNB, IER2, GAMT, TSPYL2, MED1, SAP30BP, RBFOX1, ENDOG, DAPK1, DAPK2, CSNK2A2, MED8, SETMAR, RNF126, DDX39A, EWSR1, RUFY2, RFX5, PADI2, RPL27, PRKD2, ATF5, UBA52, CLOCK, MEAF6, SHMT2, FLII, BAZ2B, ZC3HAV1, IQGAP1, HIF1A, OAZ1, RNF216, HMOX1, PIP5K1A, SFN, ZNF267, S100A11, GSTM3, ZNF384, PRPF38B, PHC1, ZNF3…	1475	6021	20521	1.34481	1.81629e-15	3.63258e-16	3.40655e-16
GOTERM_MF_DIRECT	GO:0003723~RNA binding	209	13.887	2.37623e-18	RPL30, TES, RPL32, TFRC, RPL31, IFIT5, HNRNPR, ENO1, IFIT1, RPL6, IFIT2, HERC5, SNRPD2, RPL38, EIF2D, TRIM21, SEC63, TNS1, RBFOX1, IMP3, CIRBP, HLA-A, ACTN4, FNDC3A, GTPBP1, SRRM1, DHX40, DDX39A, EWSR1, RPL27, KCTD12, EZR, ANP32A, CSTF3, TWF2, RTF1, ZC3HAV1, MRPL12, GSPT1, MRPL11, PDCD11, PCBP4, TRAP1, PRPF38B, XRCC6, APOBEC3G, KNOP1, PRRC2C, EIF2AK2, MRPL23, PUM1, MCAT, HARS2, PARP12, RPL3L, PRR…	1472	1475	18883	1.81768	3.44315e-15	1.72158e-15	1.69069e-15
GOTERM_CC_DIRECT	GO:0005743~mitochondrial inner membrane	94	6.24585	4.12642e-18	MRPS17, SLC25A3, ACADVL, MCUR1, MRPS15, COX7B, MRPS16, ALAS1, COX4I1, MRPS12, MRPL34, PHB2, COX7C, MRPL33, MRPL4, MRPL40, MTG1, MPC1, EFHD1, MPV17, MRPL9, MRPS28, ENDOG, RSAD2, MYOC, TIMM22, SDHC, MRPL48, SDHA, GCAT, COX6B1, CYP27A1, SLC25A15, AFG3L2, NDUFS7, NME6, SCO2, NDUFS6, NDUFS4, PPIF, NDUFS1, AURKAIP1, SLC25A11, TOMM40, NDUFB7, NDUFB6, CNP, NDUFB11, SHMT2, NDUFB5, NDUFB4, SLC41A3, MRPS34,…	1475	495	20521	2.64198	3.71378e-15	6.18963e-16	5.80449e-16
GOTERM_BP_DIRECT	GO:0009615~response to virus	38	2.52492	7.66397e-16	IFITM3, IFITM1, IFITM2, DDX3X, CXCR4, ADAR, ENO1, ZC3HAV1, IFIT1, DDX60, IFIT3, IFIT2, OASL, IFIH1, RPS15A, CCL8, HYAL1, CCL5, CFL1, BANF1, CCL19, TRIM22, SAP30BP, RSAD2, IFNGR1, MX2, MX1, IFI44, EIF2AK2, ISG15, NMI, ISG20, BST2, OAS1, OAS2, OAS3, IRF7, LAMTOR5	1437	108	19256	4.71486	3.82128e-12	3.76761e-12	3.72392e-12
GOTERM_BP_DIRECT	GO:0045071~negative regulation of viral genome replication	24	1.59468	4.36749e-15	IFITM3, IFITM1, IFITM2, APOBEC3G, RSAD2, MX1, IFIT5, EIF2AK2, ISG15, ZC3HAV1, IFIT1, OASL, IFIH1, BST2, ISG20, MAVS, PLSCR1, ILF3, IFI16, OAS1, OAS2, OAS3, CCL5, BANF1	1437	44	19256	7.30917	2.129e-11	1.07353e-11	1.06108e-11
GOTERM_CC_DIRECT	GO:0005759~mitochondrial matrix	76	5.04983	4.51471e-14	ACADVL, MRPS15, ACAA2, ALAS1, FASTKD1, ECI1, YARS2, FARS2, GLS, ABHD11, ACADL, AUH, ALDH2, MTG1, NARS2, DLAT, ACADS, POLG, MCCC2, ARG2, GLRX5, BCKDHB, MCCC1, CYP27A1, BTD, HAX1, NDUFS7, PPA2, NME6, TST, PCCA, BDH1, SCO2, MTHFD2, CLPP, SDHAF1, FDX1, FASTKD5, PPIF, NDUFS1, CASQ1, HAGH, AURKAIP1, FXN, CARS2, BCAT2, GCDH, FH, SHC1, SHMT2, MRPL12, ATXN3, OXCT1, RPS3, PDSS1, TEFM, MPST, GADD45GIP1, PTP…	1475	410	20521	2.57891	4.06675e-11	5.73786e-12	5.38084e-12
GOTERM_CC_DIRECT	GO:0005925~focal adhesion	78	5.18272	5.10032e-14	BCAR3, YWHAE, CYFIP1, RPL30, TES, ITGB5, RPL31, CD81, ARPC1B, USP33, SNAP23, FHL2, ILK, FHL3, RND3, ACTB, RPL6, ICAM1, PPP1CC, LASP1, CFL1, ANXA6, RAC2, RPL38, TNS4, B2M, GIT1, TNS1, CAP1, ACTR2, TLE2, PDCD6IP, ANXA1, TPM4, RPS7, ANXA5, RHOG, RRAS2, ADAM10, ACTN4, YWHAZ, HCK, ADAM17, IRF2, MYH9, RPL27, ARHGEF2, LCP1, LAP3, EZR, MAPRE1, LRP1, SHC1, FLII, ABCB4, PXN, ASAP3, TWF1, IQGAP1, LIMA1, NCS…	1475	428	20521	2.53546	4.58633e-11	5.73786e-12	5.38084e-12
GOTERM_BP_DIRECT	GO:0051607~defense response to virus	53	3.52159	7.89114e-13	IFITM3, RTP4, CXCL9, IFITM1, IFITM2, IFIT5, ADAR, IFIT1, IFI44L, IFIT3, OASL, IFIT2, IFIH1, PYCARD, HERC5, TRIM5, CASP1, AZI2, TRIM22, RSAD2, TICAM1, VAMP8, ILF3, PLSCR1, OAS1, IFI27, OAS2, IRF1, OAS3, IRF2, IRF7, IRF9, TLR3, IFI6, DDX21, ZC3HAV1, DDX60, SAMHD1, RELA, IFI16, GBP2, GBP1, APOBEC3G, STAT1, MX2, MX1, EIF2AK2, ISG15, BST2, ISG20, MAVS, PTPRC, MYD88	1437	235	19256	3.02216	3.88023e-09	1.2931e-09	1.2781e-09
GOTERM_CC_DIRECT	GO:0070062~extracellular exosome	249	16.5449	8.08244e-13	ITSN2, CYFIP1, RPL30, RNH1, TFRC, RPL31, ICAM3, ENO1, F11R, ACTB, ICAM1, SNRPD2, FTH1, TNFSF10, PTGDS, PRKACA, B2M, GOLGA7, ENTPD1, HLA-B, HLA-C, SCRIB, HLA-A, ACTN4, CD2AP, HLA-E, MYL6, BTD, PSME1, SERPING1, PADI2, RPL27, LAP3, EZR, UBA52, CFB, CFD, SHMT2, ABCB4, TWF2, IQGAP1, KALRN, GLG1, PRDX2, NCSTN, SYNGR2, SFN, APOD, S100A11, CTSA, GSTM3, YES1, RAB27A, PILRA, LYZ, PRRC2A, BST2, EHD2, MSRA, …	1475	2241	20521	1.54584	7.27418e-10	8.08244e-11	7.57953e-11
GOTERM_BP_DIRECT	GO:0045893~positive regulation of transcription, DNA-templated	105	6.97674	3.39156e-11	ELK1, ACTB, KAT5, TRIM24, KAT8, EP300, SOX9, TRIM21, SOX4, TRIM22, MED1, SMARCC1, F2R, DYRK1A, PIAS1, ILF3, MORF4L2, TRIM14, ATF5, CLOCK, CASZ1, MEAF6, MAX, SHC1, PSEN1, MRPL12, HIF1A, ATXN7, EP400, DVL3, ZNF423, BANP, EGR1, XRCC6, TGFB1, TGFB3, FUS, SS18L1, NFATC1, NR2F2, IGF1, ESR1, FLI1, MLLT11, COL1A1, ID2, SP3, TADA3, CDK2, TCF4, PICALM, CDKN1C, PHF2, CALCOCO1, PHF20, CHD8, HMGB2, ILK, SIX1,…	1437	718	19256	1.95963	1.66763e-07	4.16822e-08	4.11989e-08
GOTERM_MF_DIRECT	GO:0045296~cadherin binding	62	4.1196	4.94228e-11	YWHAE, TES, DDX3X, DOCK9, ARHGAP1, ENO1, F11R, BZW2, BZW1, RPL6, LASP1, KDR, ARFIP2, ERC1, CLIC1, EMD, USP8, LYPLA2, IST1, SWAP70, SCRIB, ANK3, RANGAP1, GAPVD1, YWHAZ, CD2AP, OBSCN, MYH9, PLIN3, EZR, MAPRE1, LRRC59, TWF2, TWF1, ASAP1, PSEN1, IQGAP1, ZC3HAV1, NDRG1, LIMA1, ARVCF, SNX1, CALD1, STK38, RPL14, SFN, RPL15, YKT6, WASF2, PAK2, PTPN1, RANBP1, STAT1, RPL23A, EHD4, CAPZA1, GLOD4, UBAP2, PKN…	1472	320	18883	2.48545	7.16136e-08	2.38712e-08	2.34429e-08
GOTERM_CC_DIRECT	GO:0005747~mitochondrial respiratory chain complex I	20	1.3289	1.28133e-09	NDUFA8, NDUFA7, NDUFB7, NDUFA6, NDUFB6, NDUFB5, NDUFB11, NDUFA4, NDUFB4, NDUFA3, NDUFB3, NDUFA2, NDUFB2, NDUFA1, NDUFS7, NDUFS6, NDUFAB1, NDUFS4, NDUFS1, NDUFV1	1475	52	20521	5.35098	1.1532e-06	1.1532e-07	1.08144e-07
GOTERM_BP_DIRECT	GO:0006120~mitochondrial electron transport, NADH to ubiquinone	19	1.26246	1.72011e-09	NDUFA8, NDUFA7, NDUFB7, NDUFA6, NDUFB6, NDUFB5, NDUFA4, NDUFB4, NDUFA3, NDUFB3, NDUFA2, NDUFB2, NDUFA1, NDUFS7, NDUFS6, NDUFAB1, NDUFS4, NDUFS1, NDUFV1	1437	46	19256	5.53484	8.45776e-06	1.51273e-06	1.49519e-06
GOTERM_BP_DIRECT	GO:0043123~positive regulation of I-kappaB kinase/NF-kappaB signaling	44	2.92359	1.84629e-09	ANKRD17, CANT1, TFRC, SLC20A1, IFIT5, ILK, DDX21, SECTM1, ZC3HAV1, RELA, CX3CL1, EDNRA, SHARPIN, CASP8, CLEC7A, TRIM5, CASP1, ABL1, TNFSF10, HMOX1, CCL19, LGALS9, TRIM21, APOL3, TRIM22, BRD4, CD74, TGFB1, F2R, TNFRSF10B, RHOC, TICAM1, BST2, CD4, MAVS, GPRC5B, PINK1, CTH, TRAF5, TRIM38, RBCK1, MYD88, TLR3, LAMTOR5	1437	214	19256	2.75517	9.07818e-06	1.51273e-06	1.49519e-06
KEGG_PATHWAY	hsa05164:Influenza A	44	2.92359	3.68884e-09	NXT1, NLRX1, CALCOCO2, ADAR, RELA, ACTB, ICAM1, IFIH1, CASP9, PYCARD, NXF1, CCND3, HLA-DMA, CASP8, XPO1, PABPN1, CCL5, CASP1, KPNA6, TNFSF10, CCL2, EP300, KPNA2, RSAD2, IFNGR1, STAT1, MX2, MX1, TNFRSF10B, EIF2AK2, TYK2, TICAM1, PML, CXCL10, MAVS, OAS1, OAS2, OAS3, IRF7, HLA-DPB1, HLA-DRA, MYD88, IRF9, TLR3	849	171	8662	2.62523	1.27265e-06	1.01165e-06	8.50837e-07
GOTERM_BP_DIRECT	GO:0045944~positive regulation of transcription from RNA polymerase II promoter	148	9.83389	4.90513e-09	CRTC3, PID1, KDM1A, CD81, ARID4A, UBP1, ARID4B, ELK1, RPS6KA5, KAT5, ZMIZ2, KPNA6, KAT8, EP300, SOX9, PITX2, IER5, JUNB, SOX4, IER2, LMO1, MED1, SMARCC1, LMO4, ACTN4, GTF2F2, ARMCX3, NCL, RFX5, PRKD2, ATF5, CLOCK, NOTCH2, CASZ1, MAX, ADRB2, FOXO4, HIF1A, ABL1, DVL2, DVL3, NDN, E4F1, ZNF304, ZNF267, MAP2K5, ESRRA, STAT5A, EGR1, ZNF384, XRCC6, YES1, TGFB1, PHF10, TGFB3, SS18L1, NFATC1, NR2F2, IGF1,…	1437	1230	19256	1.61237	2.41183e-05	3.44481e-06	3.40486e-06
KEGG_PATHWAY	hsa04932:Non-alcoholic fatty liver disease	41	2.72425	5.84767e-09	COX7B, NDUFB7, NDUFB6, NDUFB11, NDUFB5, NDUFB4, COX4I1, NDUFB3, NDUFB2, IRS2, COX5B, COX7C, COX5A, COX6A2, RELA, CASP7, CASP8, RXRA, CYC1, IL6R, NDUFV1, MLXIP, NDUFA8, NDUFA7, TGFB1, NDUFA6, NDUFA4, NDUFA3, NDUFA2, NDUFA1, SDHC, COX6C, MAPK14, SDHA, MAPK12, COX6B1, NDUFS7, NDUFS6, NDUFAB1, NDUFS4, NDUFS1	849	155	8662	2.69875	2.01745e-06	1.01165e-06	8.50837e-07
GOTERM_MF_DIRECT	GO:0008137~NADH dehydrogenase (ubiquinone) activity	18	1.19601	7.80654e-09	NDUFA8, NDUFA7, NDUFB7, NDUFA6, NDUFB6, NDUFB5, NDUFA4, NDUFB4, NDUFA3, NDUFB3, NDUFA2, NDUFB2, NDUFA1, NDUFS7, NDUFS6, NDUFS4, NDUFS1, NDUFV1	1472	43	18883	5.36991	1.13116e-05	2.82792e-06	2.77718e-06
GOTERM_BP_DIRECT	GO:0009060~aerobic respiration	22	1.46179	1.14012e-08	NDUFA8, SURF1, NDUFA7, ADSL, NDUFB7, NDUFA6, NDUFB6, NDUFB5, NDUFB11, NDUFB4, NDUFA3, NDUFB3, NDUFA2, NDUFB2, NDUFA1, SDHC, NDUFS7, NDUFS6, NDUFAB1, NDUFS4, NDUFS1, NDUFV1	1437	68	19256	4.33534	5.60582e-05	7.00604e-06	6.92481e-06
GOTERM_BP_DIRECT	GO:0045087~innate immune response	77	5.11628	2.14312e-08	DDX3X, IFIT5, HMGB2, UBE2L6, ADAR, IFI35, OASL, IFIH1, PYCARD, HERC5, KAT5, TMEM43, TRIM5, C1RL, TRIM21, TRIM22, ARG2, FCER1G, ANXA1, RSAD2, DAPK1, HLA-B, HLA-C, HLA-A, TICAM1, MR1, PJA2, SIRT2, HLA-E, HCK, OAS1, IFI27, OAS2, OAS3, IRF7, SERPING1, TRIM14, ARHGEF2, TLR3, NAIP, CFB, C1QB, ANKRD17, C1QA, NLRX1, SAMD9, C1S, C1R, IFI6, LY96, DDX21, ZC3HAV1, DDX60, SAMHD1, RELA, IFI16, GBP2, APOL1, SLC…	1437	528	19256	1.95419	0.000105372	1.17062e-05	1.15705e-05
GOTERM_CC_DIRECT	GO:1990904~ribonucleoprotein complex	49	3.25581	2.15027e-08	RPL30, DAZAP1, MRPS16, RPL32, RPL31, FMR1, HNRNPR, YBX1, MRPL34, ACTB, RPL6, ELAVL3, MRPL4, XPO1, RPL38, MRPL9, TRIM21, PARP4, RPS7, SECISBP2L, RPS6, DYRK1A, MRPL48, ACTN4, ILF3, HNRNPH1, NCL, RPL27, UBA52, RBMS3, RPL11, RPS27L, IQGAP1, ZFP36L1, MRPL11, ATXN2, RPS15A, PABPN1, PCBP4, RPS3, RPL14, TEFM, SSB, APOBEC3G, RPL35A, RPL3L, HNRNPC, GRSF1, RPS21	1475	283	20521	2.40889	1.93522e-05	1.75931e-06	1.64984e-06
KEGG_PATHWAY	hsa05171:Coronavirus disease - COVID-19	52	3.45515	2.15541e-08	RPL30, RPL32, RPL31, ADAR, RPL6, IFIH1, CASP1, C3AR1, RPL38, IL6R, RPS7, RPS6, TYK2, ADAM17, OAS1, OAS2, OAS3, RPL27, MASP1, UBA52, IRF9, TLR3, CFB, CFD, C1QB, C1QA, C1S, C1R, RPL11, RPS27L, RELA, RPS15A, RPS3, RPL14, CCL2, RPL15, STAT1, MX2, STAT3, MX1, RPL35A, EIF2AK2, RPL23A, ISG15, MAPK14, MAPK12, RPL3L, CXCL10, MAVS, RPS21, MYD88, RPS24	849	233	8662	2.27697	7.43614e-06	2.48591e-06	2.09075e-06
GOTERM_BP_DIRECT	GO:0042776~mitochondrial ATP synthesis coupled proton transport	21	1.39535	2.72102e-08	NDUFA8, NDUFA7, NDUFB7, NDUFA6, NDUFB6, NDUFB5, NDUFB11, NDUFB4, NDUFA3, NDUFB3, NDUFA2, NDUFB2, NDUFA1, SDHC, SDHA, NDUFS7, NDUFS6, NDUFAB1, NDUFS4, NDUFS1, NDUFV1	1437	65	19256	4.32928	0.000133784	1.33765e-05	1.32214e-05
KEGG_PATHWAY	hsa05415:Diabetic cardiomyopathy	47	3.12292	3.5369e-08	CAMK2B, COX7B, NDUFB7, NDUFB6, NDUFB11, NDUFB5, NDUFB4, COX4I1, NDUFB3, PTEN, NDUFB2, ATP2A2, COX5B, COX7C, COX5A, COX6A2, RELA, PPP1CC, MPC1, RAC2, CYC1, NDUFV1, NDUFA8, NDUFA7, TGFB1, NDUFA6, TGFB3, NDUFA4, NDUFA3, NDUFA2, GFPT1, NDUFA1, SDHC, COX6C, MAPK14, SDHA, MAPK12, TGFBR2, COX6B1, COL1A1, COL3A1, NDUFS7, NDUFS6, NDUFAB1, NDUFS4, PPIF, NDUFS1	849	203	8662	2.36218	1.22022e-05	2.49014e-06	2.09431e-06
KEGG_PATHWAY	hsa05208:Chemical carcinogenesis - reactive oxygen species	50	3.32226	3.59846e-08	COX7B, COX4I1, PTEN, KEAP1, COX6A2, COX7C, CYP1B1, CBR1, GSTO1, SDHC, SDHA, COX6B1, NDUFS7, NDUFS6, NDUFS4, PPIF, PRKD2, NDUFS1, SLC26A2, NDUFB7, NDUFB6, NDUFB11, NDUFB5, MGST3, NDUFB4, NDUFB3, NDUFB2, COX5B, HIF1A, COX5A, RELA, ABL1, HMOX1, CYC1, NDUFV1, GSTM4, GSTM3, PTPN1, NDUFA8, NDUFA7, NDUFA6, NDUFA4, NDUFA3, NDUFA2, NDUFA1, MAPK14, COX6C, MAPK12, NDUFAB1, KRAS	849	223	8662	2.28758	1.24146e-05	2.49014e-06	2.09431e-06
GOTERM_BP_DIRECT	GO:0043066~negative regulation of apoptotic process	74	4.91694	3.67801e-08	ARF4, CDKN1A, DDX3X, ARL6IP1, TFRC, ZFAND6, APIP, FHL2, UBE2Z, PHB2, GLI3, CX3CL1, IFIT3, DSTYK, CCND2, ARHGDIA, CFL1, KDR, SOX9, TIMP1, MED1, AREL1, ANXA1, DAPK1, ANXA5, SERPINB9, YWHAZ, PIAS1, DDB1, HCK, HAX1, CREB1, PPIF, TMBIM6, ATF5, FXN, PTMA, NAIP, PSMD10, NOTCH2, SHC1, HDAC1, MAPKAP1, PSEN2, IFI6, PSEN1, NOL3, RELA, CLN3, PRDX2, BAG1, BNIP2, APBB2, MSX1, PAK2, CD74, MGMT, NONO, VEGFB, ASN…	1437	506	19256	1.9597	0.000180831	1.64374e-05	1.62468e-05
GOTERM_CC_DIRECT	GO:0015629~actin cytoskeleton	45	2.99003	9.72696e-08	FKBP15, WDR1, WIPF1, FLII, ARPC1B, IFIT5, TWF1, IQGAP1, KALRN, GABARAP, MYLK3, ACTB, LIMA1, ABLIM3, CALD1, CFL1, ABL1, KNTC1, GBP1, WASF2, ACTR2, DAPK1, TPM2, SWAP70, ACTN4, ARPC5, TTC17, POU6F1, CD2AP, MSRA, ADAM17, SMTN, HAX1, MYO1C, ARPC2, ARPC3, CAPZA1, ZYX, SPRY2, MYH9, LCP1, HNRNPC, EZR, MYO1F, MSRB1	1475	261	20521	2.39871	8.75388e-05	7.29522e-06	6.84129e-06
GOTERM_CC_DIRECT	GO:0032991~macromolecular complex	89	5.91362	1.06952e-07	IFITM3, CDKN1A, DAZAP1, IFITM1, TES, IFITM2, GDI1, KDM1A, UBE2D2, CHD8, HMGB2, UBE2D1, CHD4, F11R, PHB2, ACTB, IPO4, SERPINA5, PYCARD, CASP9, PPP1CC, CASP7, AKAP10, LBH, CASP8, XPO1, CASP1, GRB10, SOX9, POLG, SNTA1, NCOA2, DFFA, ADSL, SMARCC1, RPS7, DESI1, NCOA3, MAGI2, ACTN4, DDB2, DDB1, METTL22, MYH9, ARHGEF2, EZR, KHDRBS3, USP10, HDAC1, RPL11, PSEN2, CXCR4, PTN, PSEN1, SLC7A1, HIF1A, SNX1, GGA…	1475	692	20521	1.78933	9.62519e-05	7.40435e-06	6.94364e-06
GOTERM_CC_DIRECT	GO:0098553~lumenal side of endoplasmic reticulum membrane	13	0.863787	2.9629e-07	BCAP31, CD74, HLA-B, HLA-C, HLA-A, HLA-F, HLA-G, TAPBP, HLA-E, CANX, HLA-DPB1, HLA-DRA, CALR	1475	29	20521	6.23666	0.000266626	1.84799e-05	1.733e-05
GOTERM_CC_DIRECT	GO:0042612~MHC class I protein complex	8	0.531561	3.07998e-07	HLA-B, HLA-C, HLA-A, HLA-F, MR1, B2M, HLA-G, HLA-E	1475	9	20521	12.3667	0.00027716	1.84799e-05	1.733e-05
GOTERM_CC_DIRECT	GO:0022626~cytosolic ribosome	23	1.52824	5.05103e-07	RPL30, RPL32, RPS7, USP10, RPL31, RPS6, RPL11, RPL35A, RPL23A, RPL6, GSPT1, EEF1A1, RPS15A, RPS3, RPL14, RPL27, RPL38, APOD, RPL15, ASCC3, UBA52, RPS21, RPS24	1475	93	20521	3.44074	0.00045449	2.8412e-05	2.66442e-05
GOTERM_MF_DIRECT	GO:0042802~identical protein binding	191	12.691	5.29449e-07	OLFML2B, TFRC, ARL6IP1, KDM1A, FMR1, KEAP1, AQP4, GCC2, IFI35, PHB2, SAT1, ACTB, IFIT3, PYCARD, AKR7A3, FTH1, TNFSF10, GRB10, KDR, ARFIP2, SLC16A7, BANF1, PITX2, B2M, IER5, TRIM21, TRIM22, TLE1, TPM4, DGAT1, FNBP1, IST1, DAPK1, TPM2, DAPK2, DYRK1A, GTPBP2, HLA-G, CD2AP, RUFY1, TYROBP, DDX39A, IFI27, TMX2, EWSR1, CLPP, NCL, PRPF3, KCTD12, MASP1, RBCK1, EZR, ANKRD36B, KCTD15, PFKFB1, KHDRBS3, MAX, …	1472	1734	18883	1.41302	0.000766877	0.000153434	0.000150681
KEGG_PATHWAY	hsa05169:Epstein-Barr virus infection	44	2.92359	6.30435e-07	CDKN1A, HDAC1, RELA, ICAM1, CASP9, CCND3, HLA-DMA, CASP8, CCND2, CCND1, E2F1, B2M, ENTPD1, GADD45A, STAT1, STAT3, HLA-B, TAP2, HLA-C, TAP1, EIF2AK2, ISG15, TYK2, HLA-A, MAPK14, HLA-F, HLA-G, MAPK12, DDB2, TAPBP, HLA-E, CXCL10, MAVS, OAS1, OAS2, OAS3, TRAF5, CDK2, IRF7, HLA-DPB1, HLA-DRA, CALR, MYD88, IRF9	849	202	8662	2.22235	0.000217476	3.63551e-05	3.05761e-05
GOTERM_CC_DIRECT	GO:0005840~ribosome	33	2.19269	7.4901e-07	MRPS17, RPL30, MRPS16, RPL32, RPL31, MRPS12, RPL11, RPS27L, RRBP1, MRPL34, HSPA14, RPL6, MRPL11, MRPL4, RPS15A, RPS6KC1, RPL14, RPS3, RPL38, MRPL9, RPL15, MRPS28, RPS7, RPS6, RPL35A, EIF2AK2, RPL3L, EEF1A1, OAS1, RPL27, CALR, UBA52, RPS21	1475	174	20521	2.63859	0.000673882	3.96535e-05	3.71861e-05
KEGG_PATHWAY	hsa04612:Antigen processing and presentation	24	1.59468	8.33907e-07	CD74, NFYC, HLA-B, TAP2, HLA-C, TAP1, HLA-A, HLA-F, HLA-G, CTSS, TAPBP, HLA-E, HLA-DMA, CD4, CREB1, RFX5, CANX, HLA-DPB1, PSME1, HLA-DRA, CALR, B2M, CTSB, LGMN	849	78	8662	3.13926	0.000287657	3.75087e-05	3.15463e-05
KEGG_PATHWAY	hsa04714:Thermogenesis	48	3.18937	8.67253e-07	COX7B, NDUFB7, NDUFB6, KDM1A, NDUFB11, NPR1, NDUFB5, NDUFB4, COX4I1, NDUFB3, NDUFB2, ADCY2, COX5B, COX7C, COX5A, ADCY7, COX6A2, ADCY6, ACTB, CYC1, PRKACA, NDUFV1, COA3, NDUFA8, SMARCC1, NDUFA7, COA1, NDUFA6, NDUFA4, NDUFA3, NDUFA2, RPS6, NDUFA1, ACSL5, SDHC, COX6C, MAPK14, SDHA, MAPK12, COX6B1, CREB1, ADCY9, NDUFS7, NDUFS6, NDUFAB1, NDUFS4, KRAS, NDUFS1	849	232	8662	2.11088	0.000299158	3.75087e-05	3.15463e-05
GOTERM_MF_DIRECT	GO:0003735~structural constituent of ribosome	36	2.39203	1.1274e-06	MRPS17, MRPS15, RPL30, MRPS16, RPL32, RPL31, MRPS34, MRPS12, RPL11, MRPL16, RPS27L, MRPL34, MRPL12, MRPL57, RPL6, MRPL33, MRPL11, MRPL4, RPS15A, RPL14, RPS3, RPL38, MRPL9, RPL15, NDUFA7, RPS7, IMP3, RPS6, RPL35A, RPL23A, MRPL23, RPL3L, RPL27, UBA52, RPS21, RPS24	1472	188	18883	2.45645	0.00163226	0.000272266	0.000267381
KEGG_PATHWAY	hsa00190:Oxidative phosphorylation	33	2.19269	1.28775e-06	COX7B, NDUFB7, NDUFB6, NDUFB11, NDUFB5, NDUFB4, COX4I1, NDUFB3, NDUFB2, COX5B, COX7C, COX5A, COX6A2, CYC1, NDUFV1, NDUFA8, ATP6V0B, NDUFA7, NDUFA6, NDUFA4, NDUFA3, NDUFA2, NDUFA1, SDHC, COX6C, SDHA, COX6B1, NDUFS7, PPA2, NDUFS6, NDUFAB1, NDUFS4, NDUFS1	849	134	8662	2.51258	0.000444174	4.95067e-05	4.16371e-05
GOTERM_BP_DIRECT	GO:0006412~translation	38	2.52492	1.43573e-06	MRPS17, MRPS15, RPL30, MRPS16, RPL32, RPL31, MRPS12, RPL11, MRPL16, RPS27L, RRBP1, MRPL34, MRPL12, YARS2, RPL6, GSPT1, MRPL11, MRPL4, RPS15A, RPL14, RPS3, EIF4EBP2, RPL38, MRPL9, RPL15, RPS7, RPS6, RPL35A, EIF2AK2, RPL23A, MRPL23, HARS2, RPL3L, EEF1A1, RPL27, UBA52, RPS21, RPS24	1437	215	19256	2.3684	0.00703464	0.000588171	0.000581352
GOTERM_CC_DIRECT	GO:0030027~lamellipodium	34	2.25914	2.15839e-06	CYFIP1, RNH1, DDX3X, FAM89B, ROCK1, PLXND1, PXN, TWF2, TESK1, ILK, AIF1, ACTB, SNX1, CASP8, ABLIM3, CFL1, RAC2, PIP5K1A, APBB2, STX4, WASF2, GIT1, PHACTR4, MYO10, SWAP70, SCRIB, CDC42BPB, ARPC5, NRBP1, HAX1, ARPC2, ARPC3, PKN2, ARHGEF6	1475	191	20521	2.47658	0.00194067	0.000106703	0.000100064
GOTERM_CC_DIRECT	GO:0000139~Golgi membrane	84	5.5814	2.25263e-06	ARF4, ST6GALNAC2, PITPNB, CLSTN1, ZDHHC7, PCSK7, RND3, PYCARD, AP1S2, ERC1, KPNA2, GOLGA7, B2M, SNAP29, ATP6V0B, ST6GAL1, CSGALNACT2, ATP6AP2, ATG9A, HLA-B, RRAS2, COPZ2, HLA-C, ADAM10, HLA-A, FNDC3A, ARFGAP3, HLA-F, HLA-G, MR1, POMGNT1, PJA2, ARFGAP2, HLA-E, TAPBP, ADAM17, GORASP1, ABCG1, TLR3, PI4K2A, NOTCH2, COPB2, STX12, COPA, ROCK1, RAB1B, PSEN2, GNAI3, ASAP1, PSEN1, GLG1, AGPAT3, GABARAP, A…	1475	689	20521	1.69616	0.00202532	0.000106703	0.000100064
GOTERM_BP_DIRECT	GO:0006915~apoptotic process	77	5.11628	2.4964e-06	HIP1, PLEKHF1, ARL6IP1, UBE2D2, ZFAND6, FAF1, PDCD5, APIP, PTEN, SIX1, TNFAIP1, UBE2Z, CTSS, PYCARD, CASP9, UXT, CASP7, CASP8, KAT5, TCTN3, RFK, PEA15, TNFSF10, CASP1, EP300, SRGN, DFFA, AREL1, PDCD6IP, DAPK1, DAPK2, CSNK2A2, CKAP2, TGFBR2, CD2AP, DDB1, RRAGA, PLSCR1, TMEM214, NME6, IFI27, RRAGC, IRF1, TRAF5, MZB1, ELMO1, TNFRSF25, NAIP, TNFRSF21, ARHGEF6, PSMD10, NOTCH2, IFI6, CXCR4, PSEN1, NOL3…	1437	594	19256	1.73706	0.0121998	0.000944024	0.000933078
GOTERM_CC_DIRECT	GO:0048471~perinuclear region of cytoplasm	89	5.91362	2.55441e-06	IFITM3, CYFIP1, CDKN1A, PLEKHF1, PPP1R13B, TFRC, CALCOCO2, FMR1, MTMR14, FAF1, USP33, CCNF, ARHGAP1, HMGB2, TESK1, ATRAID, CX3CL1, SYNE1, HERC5, KAT5, CAPN6, ANXA6, PRKACA, PTGDS, CLIC1, CTSB, UPF1, MAGI2, ANGEL1, ACTN4, RANGAP1, SIRT2, VAMP8, PLSCR1, OAS2, MCM3, LCP1, EZR, VAMP2, ANP32A, CNP, RAB1B, DCTN3, PSEN2, TWF2, TWF1, PSEN1, NDRG1, AIF1, HDAC6, ATXN2, UBR5, ABL1, BNIP2, HMOX1, STOM, STX4,…	1475	745	20521	1.66204	0.00229633	0.000113	0.000105969
GOTERM_CC_DIRECT	GO:0035577~azurophil granule membrane	17	1.12957	2.63667e-06	CD63, GAA, CMTM6, PRCP, DNAJC13, MAGT1, PSEN1, DDOST, VAMP8, BST2, RAP1B, NCSTN, SYNGR1, PSAP, C3AR1, STOM, SNAP29	1475	59	20521	4.0087	0.00237019	0.000113	0.000105969
GOTERM_MF_DIRECT	GO:0042803~protein homodimerization activity	94	6.24585	3.44109e-06	MYOM1, HIP1, TFRC, CALCOCO2, FMR1, PLEK, BHLHE41, IDE, ENO1, F11R, PHB2, DNPH1, YARS2, SYNE1, PYCARD, SMCHD1, IMPA2, TRIM5, BANF1, PITX2, B2M, TRIM21, IL6R, TRIM22, EPM2A, ST6GAL1, FCER1G, PDCD6IP, ENDOG, TPM4, HMGCS1, TPM2, SETMAR, ADAM10, TAP1, CACYBP, ACTN4, TERF1, HLA-G, NRBP1, RRAGA, TYROBP, ACOX2, ERP29, MYH9, PADI2, MASP1, ABCG1, CAMK2B, SP100, PDXK, CANT1, SHMT2, TYRP1, ADRB2, CLCN1, RELA…	1472	744	18883	1.62076	0.00497373	0.000712305	0.000699524
GOTERM_MF_DIRECT	GO:0003779~actin binding	52	3.45515	4.6447e-06	HIP1, GMFB, FKBP15, WIPF1, ARPC1B, FHL3, SYNE1, LASP1, ALKBH4, CFL1, TNS4, EMD, PHACTR4, TNS1, SNTA1, CAP1, ACTR2, TPM4, TPM2, DYRK1A, ACTN4, MED28, KCNMA1, MYH9, LCP1, EZR, CAMK2B, TAGLN, FLII, TWF2, CXCR4, TWF1, NCALD, HDAC6, ABLIM3, CALD1, TNNI2, WASF2, GBP1, MYO10, MICAL3, MSN, ARPC5, SMTN, MYO1C, ARPC2, ARPC3, CAPZA1, MSRB2, MYO1F, FERMT2, MSRB1	1472	340	18883	1.96195	0.00670759	0.000841272	0.000826176
GOTERM_BP_DIRECT	GO:0060337~type I interferon signaling pathway	15	0.996678	5.07353e-06	IFITM3, HDAC4, IFITM1, SP100, IFITM2, STAT1, TYK2, IFIH1, MAVS, IFI27, OAS1, OAS2, IRF7, AZI2, MYD88	1437	47	19256	4.27664	0.024638	0.00178154	0.00176088
GOTERM_BP_DIRECT	GO:0007165~signal transduction	136	9.03654	6.80686e-06	OLFML2B, GMFB, FAM13B, CBLB, IRS2, PYCARD, EDNRA, CCND3, PPP4R1, TNFSF10, GRB10, SOX9, TLE2, TLE1, FNBP1, DAPK1, IGFBP4, MAGI2, ANK3, VRK3, GTPBP1, CD2AP, ADCY9, TYROBP, FEZ2, PLAA, CLOCK, NSMAF, CDC42SE1, CHRNA1, LRRC59, COPA, PXN, IQGAP1, RASGRP2, HIF1A, KALRN, NDRG1, TTBK2, ARHGAP12, RAP1B, GRK6, PENK, PIP5K1A, SFN, IGFBP6, S100A11, MAP2K5, STAT5A, CD164, PRPF38B, TNFRSF10B, PILRA, STAM, IGF1,…	1437	1251	19256	1.45677	0.0329155	0.00223083	0.00220497
KEGG_PATHWAY	hsa05166:Human T-cell leukemia virus 1 infection	44	2.92359	8.50086e-06	CDKN1A, CRTC3, PTEN, GPS2, ADCY2, ELK1, ADCY7, RELA, ADCY6, ICAM1, CCND3, HLA-DMA, XPO1, CCND2, CCND1, KAT5, E2F1, EP300, MSX1, PRKACA, B2M, STAT5A, RANBP1, EGR1, TGFB1, TGFB3, HLA-B, HLA-C, NFATC1, HLA-A, HLA-F, HLA-G, TGFBR2, HLA-E, CD4, CREB1, ADCY9, IL2RB, CANX, CDK2, HLA-DPB1, HLA-DRA, KRAS, CALR	849	222	8662	2.02214	0.00292851	0.00029413	0.000247375
GOTERM_BP_DIRECT	GO:0042127~regulation of cell proliferation	28	1.86047	9.48984e-06	CXCL9, PID1, PDS5B, CCND3, NUAK1, DVL2, STAT6, SOX9, IER5, JUNB, S100A11, STAT5A, TGFB1, ANXA1, TGFB3, STAT1, STAT3, TPD52L2, TGFBR2, PIAS1, CXCL10, SQLE, CXCL11, RNF126, MZB1, JTB, ARHGEF2, LGR5	1437	146	19256	2.56989	0.0455898	0.00291575	0.00288195
GOTERM_MF_DIRECT	GO:0051015~actin filament binding	37	2.45847	1.00432e-05	FHOD3, CYFIP1, HIP1, WDR1, FLII, ARPC1B, TWF2, TWF1, IQGAP1, AIF1, SYNE1, LIMA1, LASP1, ABLIM3, CFL1, ABL1, ANXA6, ACTR2, MARCKSL1, TPM4, MYO10, TPM2, ACTN4, ARPC5, CD2AP, MYH3, MYO1C, ARPC2, ARPC3, CAPZA1, MYH8, MYH9, HCLS1, LCP1, EZR, FERMT2, MYO1F	1472	215	18883	2.20763	0.0144473	0.00161696	0.00158794
GOTERM_BP_DIRECT	GO:0034341~response to interferon-gamma	11	0.730897	1.33989e-05	IFITM3, BST2, CD74, SP100, IFITM1, IFITM2, GCH1, CALCOCO2, STAT1, DNAJA3, TRIM21	1437	27	19256	5.45932	0.0637595	0.00387465	0.00382973
GOTERM_BP_DIRECT	GO:0032543~mitochondrial translation	21	1.39535	1.60927e-05	MRPS17, GADD45GIP1, MRPS28, MRPS15, NDUFA7, MRPS16, MRPS12, MRPS34, MRPL16, MRPL48, MRPL23, MRPL12, MRPL34, MRPL57, MRPL11, MRPL33, MRPL4, MRPL40, MTG1, MRPL9, AURKAIP1	1437	94	19256	2.99365	0.0760788	0.0043951	0.00434413
GOTERM_MF_DIRECT	GO:0031267~small GTPase binding	45	2.99003	1.96877e-05	CDC42SE1, CYFIP1, DENND1B, NXT1, ROCK1, GDI1, DENND5B, MAPKAP1, USP33, ARHGAP1, GCC2, TNFAIP1, IQGAP1, NDRG1, IPO4, XPO1, GGA3, ARHGDIB, DVL2, DVL3, ARFIP2, KNTC1, ERC1, RAB11FIP2, EVI5, PAK2, GIT1, ABCA1, RANBP1, RABGAP1L, YIPF1, XPO7, CDC42BPB, RANGAP1, GAPVD1, IFT20, SIKE1, MYO1C, XPOT, DMXL2, RANGRF, PKN2, ARHGEF2, RAB3GAP1, PICALM	1472	293	18883	1.97019	0.0281246	0.00285274	0.00280155
GOTERM_CC_DIRECT	GO:0016020~membrane	472	31.3621	2.02134e-05	RPL30, RPL32, TFRC, RPL31, ENO1, HTR4, RPL6, CYP1B1, MPV17, MED1, C5ORF15, DAPK2, FNDC3A, GTPBP1, NUP93, MYL6, ADCY9, DDX39A, JTB, RPL27, PRKD2, PI4K2A, ABCB4, MTMR4, GABARAP, GLG1, NCSTN, CHST15, HMOX1, SSR1, KIAA0319L, ST3GAL2, FDFT1, ABCA1, MCAM, EIF2AK2, PRRC2C, RPL3L, PRRC2A, COL1A1, EHD2, SQLE, EHD4, SFXN3, HYOU1, HNRNPC, FAT4, FARSA, ARF4, HEXA, ARHGAP1, SLC6A1, MED15, MS4A4A, SERPINA5, TM…	1475	5595	20521	1.17368	0.0180278	0.000826913	0.000775461
GOTERM_BP_DIRECT	GO:0032981~mitochondrial respiratory chain complex I assembly	17	1.12957	2.47736e-05	NDUFA8, COA1, NDUFB7, NDUFA6, NDUFB6, NDUFB5, NDUFB11, NDUFB4, NDUFA3, NDUFB3, NDUFA2, NDUFB2, NDUFA1, NDUFS7, NDUFAB1, NDUFS4, NDUFS1	1437	67	19256	3.40004	0.114687	0.00640985	0.00633553
GOTERM_MF_DIRECT	GO:0005524~ATP binding	164	10.897	2.66877e-05	SMARCAL1, UBE2D4, UBE2D2, TESK1, UBE2D1, TESK2, UBE2L6, UBE2Z, YARS2, ACTB, MYLK3, SMCHD1, RPS6KA5, PPIP5K2, NARS2, KDR, PRKACA, MCCC2, ENTPD1, DAPK1, SWAP70, DAPK2, MCCC1, CSNK2A2, DYRK1A, RECQL, TAP2, TAP1, ACSL5, VRK3, NRBP1, DHX40, ACLY, AFG3L2, OBSCN, ADCY9, DDX39A, CDC34, PRKD2, SIK1, TRIB3, TRIB2, CARS2, NAIP, PI4K2A, ABCG1, PFKFB1, NLRX1, NPR1, UBA6, ABCB4, TWF2, TWF1, DDX60, AK6, KALRN, …	1472	1540	18883	1.36611	0.0379328	0.0035155	0.00345242
GOTERM_BP_DIRECT	GO:0019885~antigen processing and presentation of endogenous peptide antigen via MHC class I	7	0.465116	2.75106e-05	ERAP1, TAP2, TAP1, HLA-A, IDE, B2M, TAPBP	1437	10	19256	9.3801	0.126521	0.0067621	0.0066837
GOTERM_CC_DIRECT	GO:0005794~Golgi apparatus	115	7.6412	3.45904e-05	DCLRE1C, PITPNB, ZDHHC6, ZDHHC7, GCC2, AKR7A2, POFUT2, AKR7A3, AP1S2, KDR, ARFIP2, NBN, PTGDS, B2M, TRIM22, ST6GAL1, RSAD2, DAPK2, F2R, ATG9A, HLA-B, HLA-C, ADAM10, ANK3, HLA-A, FNDC3A, PREPL, PRKD2, ABCG1, FAM114A1, SAR1B, MAPKAP1, PSEN2, SLC38A10, PSEN1, ADRB2, GABARAP, GLG1, CAMSAP2, FUT5, NCSTN, ATXN2, FUT8, SNX1, KIAA0319L, ST3GAL2, ABCA1, RABGAP1L, YES1, VCAM1, CAV2, DENND4C, M6PR, RAB27A, …	1475	1095	20521	1.46113	0.0306523	0.00135354	0.00126932
GOTERM_CC_DIRECT	GO:0012507~ER to Golgi transport vesicle membrane	15	0.996678	3.74988e-05	CD74, SEC13, SAR1B, HLA-B, HLA-C, HLA-A, HLA-F, HLA-G, HLA-E, HLA-DPB1, HLA-DRA, SEC24D, SEC24C, B2M, SEC31A	1475	57	20521	3.6612	0.0331864	0.00135895	0.00127439
GOTERM_BP_DIRECT	GO:0032728~positive regulation of interferon-beta production	13	0.863787	3.8051e-05	DDX3X, HMGB2, ISG15, ZC3HAV1, TICAM1, IFIH1, MAVS, OAS1, OAS2, IRF1, OAS3, IRF7, TLR3	1437	42	19256	4.14766	0.170639	0.00890755	0.00880427
GOTERM_CC_DIRECT	GO:0043231~intracellular membrane-bounded organelle	99	6.57807	3.85184e-05	SPARC, TFRC, GIMAP4, FRAT1, KAT5, AP1S2, CYP1B1, ARFIP2, CMTR1, AGTPBP1, FNBP1, IST1, DAPK2, ATG9A, TOMM34, ADAM10, FNDC3A, VRK3, CGRRF1, RUFY1, RRAGC, RFX5, CLIP4, RRAGD, AURKAIP1, CLOCK, LRRC59, CASZ1, MGST3, SNX1, PSAP, RAB11FIP2, SLC15A3, SEC31A, ABCA1, CTSA, TRAPPC2, OSBPL8, SETDB1, TGFB3, DENND4C, DNAJC13, STAM, BST2, SQLE, MSRA, HOOK2, OSBPL1A, PICALM, DENND1B, CALCOCO1, HIP1, WDR48, CALCO…	1475	912	20521	1.51024	0.0340732	0.00135895	0.00127439
GOTERM_CC_DIRECT	GO:0010008~endosome membrane	41	2.72425	3.92585e-05	CD63, PLEKHF1, TFRC, UBE2D2, TYRP1, ARHGAP1, LY96, AQP4, ADRB2, RABEPK, NCSTN, HLA-DMA, SNX1, GGA3, FCGRT, SLC15A3, USP8, SUN2, CD164, ATP6V0B, ANXA1, ATP6AP2, HLA-B, DNAJC13, HLA-A, TICAM1, IGF2R, FIG4, EHD2, ACAP2, ACAP1, EHD4, CPTP, IRF7, HLA-DPB1, HLA-DRA, PLIN3, UBA1, UBA52, MYD88, TLR3	1475	286	20521	1.99446	0.0347164	0.00135895	0.00127439
GOTERM_CC_DIRECT	GO:0031966~mitochondrial membrane	28	1.86047	4.7502e-05	YWHAE, COX7B, ACADVL, NDUFB6, COX4I1, IFI6, ABHD6, COX5B, COX7C, ELK1, COX5A, ATXN3, ACADL, NDUFA6, NDUFA4, NDUFA2, ATG9A, NDUFA1, COX6C, COX6B1, MAVS, TMX2, IFI27, TMX1, NDUFAB1, CANX, SFXN3, TMBIM6	1475	165	20521	2.36092	0.0418518	0.0015834	0.00148488
KEGG_PATHWAY	hsa05416:Viral myocarditis	19	1.26246	5.19718e-05	HLA-B, HLA-C, HLA-A, HLA-F, HLA-G, ACTB, ICAM1, HLA-E, CASP9, HLA-DMA, CASP8, CCND1, HLA-DPB1, RAC2, ABL1, HLA-DRA, EIF4G3, EIF4G2, SNTA1	849	67	8662	2.89327	0.0177709	0.00163475	0.00137489
GOTERM_MF_DIRECT	GO:0042605~peptide antigen binding	14	0.930233	5.3737e-05	HLA-B, TAP2, HLA-C, TAP1, HLA-A, HLA-F, HLA-G, TAPBP, HLA-E, HLA-DMA, HLA-DPB1, HLA-DRA, B2M, MICB	1472	48	18883	3.74154	0.0749126	0.00648874	0.00637231
GOTERM_BP_DIRECT	GO:0098586~cellular response to virus	20	1.3289	5.50464e-05	TGFB1, DDX3X, IFNGR1, FMR1, IFI6, ADAR, TYK2, RRP1B, MAPK14, HIF1A, IFIH1, CXCL10, OAS1, CCL5, PENK, CALR, CCL19, LGALS9, LGALS8, TLR3	1437	94	19256	2.85109	0.237132	0.0111477	0.0110185
GOTERM_BP_DIRECT	GO:0042981~regulation of apoptotic process	36	2.39203	5.58314e-05	PPP1R13B, HIP1, MEAF6, ANP32A, NOL3, ACTB, CASP9, PYCARD, PRDX2, CASP8, KAT5, PEA15, CASP1, ABL1, EP400, TRIM24, RPS3, SOX9, DEDD, CTSB, CARD10, DAPK1, STAT1, DAPK2, TNFRSF10B, ACTN4, CXCL10, PINK1, HAX1, MORF4L2, TRAF5, ANP32E, TNFRSF25, QRICH1, CALR, NAIP	1437	233	19256	2.07041	0.240071	0.0111477	0.0110185
GOTERM_BP_DIRECT	GO:0035455~response to interferon-alpha	7	0.465116	5.66911e-05	IFITM3, BST2, IFITM1, IFITM2, MX2, EIF2AK2, ADAR	1437	11	19256	8.52736	0.243277	0.0111477	0.0110185
GOTERM_BP_DIRECT	GO:0035456~response to interferon-beta	7	0.465116	5.66911e-05	IFITM3, BST2, IFITM1, PLSCR1, IFITM2, STAT1, XAF1	1437	11	19256	8.52736	0.243277	0.0111477	0.0110185
GOTERM_CC_DIRECT	GO:0001726~ruffle	20	1.3289	6.05383e-05	CYFIP1, MYO10, ROCK1, WIPF1, MTMR14, ASAP3, FRMD4B, IQGAP1, AIF1, CD2AP, LIMA1, ACAP2, ABL1, MYH9, ARFIP2, LCP1, EZR, WASF2, S100A11, SH2B2	1475	98	20521	2.83929	0.0530284	0.00194587	0.0018248
KEGG_PATHWAY	hsa05163:Human cytomegalovirus infection	42	2.7907	6.06584e-05	CDKN1A, ROCK1, PXN, PTGER3, GNAI3, CXCR4, ADCY2, ELK1, ADCY7, RELA, CX3CL1, ADCY6, CASP9, CASP8, CCND1, CCL5, E2F1, RAC2, CCL2, PRKACA, IL6R, B2M, CCR1, ARHGEF12, STAT3, HLA-B, TAP2, HLA-C, TAP1, NFATC1, HLA-A, MAPK14, HLA-F, HLA-G, MAPK12, TAPBP, HLA-E, CREB1, ADCY9, TRAF5, KRAS, CALR	849	225	8662	1.90448	0.0207103	0.00174898	0.00147097
GOTERM_CC_DIRECT	GO:0005783~endoplasmic reticulum	118	7.84053	6.68874e-05	ARL6IP1, KEAP1, ZDHHC6, ZDHHC7, HNRNPR, IFIT2, LOXL2, PYCARD, POFUT2, KDR, B2M, SEC63, RPS7, RSAD2, RPS6, ANGEL1, HLA-B, TAP2, HLA-C, TAP1, ACSL5, DNAJB14, ANK3, HLA-A, HLA-F, CGRRF1, MR1, DPM3, ZW10, ERP29, RPL27, UBA52, LRRC59, ANP32A, SAR1B, MGST3, PSEN2, PSEN1, HSPBP1, NCSTN, SGPL1, EBP, SSR1, HMOX1, APOD, KDSR, SEC31A, FDFT1, CTSA, TRAPPC2, OSBPL8, CRTAP, VCAM1, TMEM50A, ERLIN1, SQLE, EHD4, …	1475	1147	20521	1.43128	0.0584244	0.00207581	0.00194665
GOTERM_MF_DIRECT	GO:0019901~protein kinase binding	63	4.18605	6.76414e-05	CDKN1A, TFRC, FAF1, TESK1, ILK, RND3, ACTB, CASP9, PPP1CC, CCND3, CCND2, CCND1, TRIM5, PRKACA, TRIM21, TRIM22, RPS7, PGAM1, RPS6, RHOG, ADAM10, RHOC, TICAM1, YWHAZ, CDC25B, EEF1A1, SIKE1, GPRC5B, CKS2, JTB, HCLS1, TRIB3, SIK1, MAPRE1, HDAC4, MAPKAP1, PTN, IQGAP1, HIF1A, RELA, ADCY6, RPS3, DVL2, SFN, RAB11FIP2, PAK2, PTPN1, TRAP1, CAV2, STAT3, TPRKB, ATP2B4, MSN, ESR1, CYLD, CD4, MAVS, PTPRC, RGCC…	1472	483	18883	1.67323	0.0933653	0.00753942	0.00740413
GOTERM_BP_DIRECT	GO:0030036~actin cytoskeleton organization	34	2.25914	7.04336e-05	ROCK1, SHC1, PLEK, TESK1, FHL3, TESK2, ARHGEF10L, RND3, CLN3, ATXN3, CFL1, ABL1, PIP5K1A, ARFIP2, WASF2, SH2B2, PHACTR4, PTPN1, ARHGEF10, ANXA1, IQSEC2, MINK1, RHOG, FOXJ1, ACTN4, CDC42BPB, ARPC5, SMTN, TYROBP, CAPZA1, ELMO1, MYH9, KRAS, EZR	1437	217	19256	2.09956	0.292724	0.0133174	0.013163
KEGG_PATHWAY	hsa05020:Prion disease	48	3.18937	7.13621e-05	C1QB, C1QA, COX7B, NDUFB7, NDUFB6, NDUFB11, NDUFB5, NDUFB4, COX4I1, NDUFB3, NDUFB2, LAMC1, COX5B, KLC1, COX7C, COX5A, COX6A2, RYR3, PSMA7, CASP9, CCL5, RAC2, CYC1, PRKACA, NDUFV1, NDUFA8, EGR1, NDUFA7, NDUFA6, NDUFA4, CAV2, NDUFA3, NDUFA2, CSNK2A2, NDUFA1, SDHC, COX6C, MAPK14, SDHA, MAPK12, COX6B1, CREB1, NDUFS7, NDUFS6, NDUFAB1, NDUFS4, PPIF, NDUFS1	849	272	8662	1.80046	0.0243202	0.00180266	0.00151611
GOTERM_CC_DIRECT	GO:0005765~lysosomal membrane	51	3.3887	7.1465e-05	IFITM3, IFITM1, PLEKHF1, IFITM2, ATRAID, ANXA6, AP1S2, ACP2, AP5S1, B2M, ATP6V0B, SEC13, VPS13C, GAA, ATP6AP2, TFE3, HLA-B, AP3B1, HLA-A, HLA-F, VAMP8, RRAGA, RRAGC, RRAGD, UBA52, TLR3, PI4K2A, CD63, GRN, LRP1, PSEN2, GNAI3, ABHD6, PSEN1, CLN3, ATXN3, HLA-DMA, NCSTN, PSAP, SLC15A3, CD164, CD74, M6PR, LAPTM5, DNAJC13, TM6SF1, RAB14, HLA-DPB1, HLA-DRA, UBA1, LAMTOR5	1475	396	20521	1.79177	0.0622959	0.00214395	0.00201055
GOTERM_CC_DIRECT	GO:0031093~platelet alpha granule lumen	16	1.06312	7.68334e-05	CFD, SRGN, TGFB1, SPARC, APOOL, TGFB3, VEGFB, ACTN4, IGF1, GTPBP2, F8, SCCPDH, TMSB4X, SERPING1, TIMP1, NHLRC2	1475	68	20521	3.27354	0.0668158	0.00223065	0.00209185
KEGG_PATHWAY	hsa01100:Metabolic pathways	194	12.8904	7.75725e-05	ENO1, GLS, PTGDS, GAMT, MCCC2, ACOT8, ST6GAL1, ENTPD1, ALG6, OXSM, MCCC1, SETMAR, ACSL5, GCAT, CYP27A1, ADCY9, BTD, MTHFD2, HMBS, LAP3, PI4K2A, GCDH, SHMT2, MGST3, MTMR4, PTDSS2, SGPL1, INPP5A, PPCS, HMOX1, PIP5K1A, ST3GAL2, FDFT1, GSTM4, GSTM3, SETDB1, ACADSB, MCAT, SQLE, GLUD2, AKR1B10, ADI1, MOCS2, COX7B, GPAA1, MTMR14, HEXA, ADO, PFAS, COX7C, SPTLC1, ACADL, AUH, IMPA2, HYAL1, RFK, DLAT, ACADS…	849	1546	8662	1.28027	0.0264086	0.00180266	0.00151611
KEGG_PATHWAY	hsa05130:Pathogenic Escherichia coli infection	38	2.52492	7.97475e-05	CYFIP1, ROCK1, WIPF1, ARPC1B, RELA, ACTB, CASP9, PYCARD, CASP7, CASP8, CASP1, ABL1, TNFSF10, RPS3, PAK2, WASF2, ACTR2, ARHGEF12, MYO10, F2R, TNFRSF10B, ARPC5, MAPK14, MAPK12, MYO1C, ARPC2, ARPC3, NCL, MYH9, HCLS1, TMBIM6, ARHGEF2, EZR, SEC24D, SEC24C, MYD88, MYO1F, NAIP	849	198	8662	1.95807	0.0271389	0.00180266	0.00151611
KEGG_PATHWAY	hsa05012:Parkinson disease	47	3.12292	8.33599e-05	CAMK2B, COX7B, NDUFB7, NDUFB6, NDUFB11, NDUFB5, NDUFB4, COX4I1, NDUFB3, GNAI3, NDUFB2, KEAP1, UBE2L6, COX5B, KLC1, COX7C, COX5A, COX6A2, RYR3, PSMA7, CASP9, CYC1, PRKACA, NDUFV1, TRAP1, NDUFA8, NDUFA7, NDUFA6, NDUFA4, NDUFA3, NDUFA2, NDUFA1, SDHC, UBE2G2, COX6C, SDHA, COX6B1, PINK1, GNAL, NDUFS7, NDUFS6, NDUFAB1, NDUFS4, PPIF, UBA1, NDUFS1, UBA52	849	266	8662	1.80271	0.0283507	0.00180266	0.00151611
GOTERM_BP_DIRECT	GO:1901224~positive regulation of NIK/NF-kappaB signaling	16	1.06312	9.77369e-05	DDX3X, LAPTM5, EIF2AK2, IFI35, ACTN4, NMI, PHB2, RELA, PYCARD, RPS3, CALR, RBCK1, CCL19, LGALS9, TRIM44, TLR3	1437	67	19256	3.20003	0.381585	0.0173695	0.0171681
GOTERM_BP_DIRECT	GO:0002181~cytoplasmic translation	19	1.26246	9.89311e-05	RWDD1, RPL30, RPL32, RPS7, RPL31, RPS6, RPL11, RPL35A, RPL23A, RPL6, RPS15A, RPS3, RPL14, RPL27, RPL38, RPL15, UBA52, RPS21, RPS24	1437	90	19256	2.82892	0.385206	0.0173695	0.0171681
GOTERM_MF_DIRECT	GO:0003712~transcription cofactor activity	24	1.59468	0.000101553	ATF7IP, PHF2, MED1, CALCOCO1, KDM2A, PHF10, FUS, FHL2, MED8, FHL3, GPS2, PRPF40A, NRG1, LDB2, MED15, PIAS2, PIAS1, KAT5, EWSR1, EP300, KAT8, RALY, KDM7A, BRD4	1472	126	18883	2.44345	0.136843	0.0105108	0.0103222
GOTERM_BP_DIRECT	GO:2000377~regulation of reactive oxygen species metabolic process	9	0.598007	0.000116238	ARF4, PINK1, PID1, EIF6, TUSC2, CYP1B1, PRCP, MPV17, COQ7	1437	22	19256	5.48188	0.435365	0.0197043	0.0194759
GOTERM_BP_DIRECT	GO:0022614~membrane to membrane docking	5	0.332226	0.000144877	VCAM1, ROCK1, MSN, EZR, ICAM1	1437	5	19256	13.4001	0.50954	0.0229283	0.0226624
GOTERM_BP_DIRECT	GO:0035556~intracellular signal transduction	54	3.58804	0.000145467	YWHAE, DDX3X, TFRC, PLEK, CBLB, RPS6KA5, AKAP11, MDK, MCF2L, TLK1, SS18, WSB1, DAPK1, DAPK2, NRG1, TYK2, HCK, RRAGA, TYROBP, ADCY9, HCLS1, PRKD2, SIK1, LCP2, NOTCH2, ANP32A, NPR1, SHC1, PSEN2, ADCY2, PSEN1, KALRN, ADCY7, RELA, ADCY6, NUAK1, MKNK1, STK38, DVL2, DVL3, HMOX1, APBB2, SH2B3, MARK3, PAK2, SH2B2, PRPF38B, NFATC1, MAPK14, MAPK12, SNRK, PINK1, PPP1R1A, PKN2	1437	424	19256	1.70662	0.510961	0.0229283	0.0226624
GOTERM_BP_DIRECT	GO:0034504~protein localization to nucleus	12	0.797342	0.000149248	CTDNEP1, YWHAE, COL1A1, XPO1, RPL11, SIX1, SOX9, MSX1, CALR, GBP2, IPO4, BANP	1437	41	19256	3.92199	0.519971	0.0229283	0.0226624
KEGG_PATHWAY	hsa04144:Endocytosis	44	2.92359	0.000159942	ARF4, TFRC, WIPF1, ARPC1B, ASAP3, CXCR4, CBLB, ASAP1, SNX1, GRK6, PIP5K1A, RAB11FIP2, GIT1, SNX6, USP8, ACTR2, PDCD6IP, IQSEC2, IST1, CAV2, HLA-B, HLA-C, STAM, HLA-A, AP2B1, ARPC5, ARFGAP3, HLA-F, HLA-G, IGF2R, PML, TGFBR2, ARFGAP2, HLA-E, RUFY1, EHD2, ACAP2, ACAP1, EHD4, ARPC2, ARPC3, CAPZA1, RUFY2, IL2RB	849	250	8662	1.79566	0.0536893	0.00325528	0.00273783
GOTERM_CC_DIRECT	GO:0005764~lysosome	40	2.65781	0.000165678	GRN, PLEKHF1, WDR48, HEXA, CXCR4, ADRB2, GABARAP, CTSS, CLN3, SNX1, GGA3, HYAL1, RPS6KC1, PSAP, ACP2, ARSD, AP5S1, CTSB, SNX6, CTSA, CD74, CD164, FNBP1, VPS13C, GAA, ATP6AP2, LAPTM5, RAB27A, ANK3, HCK, RRAGA, AKR1B10, RAB14, RRAGC, MAN2B2, RRAGD, HLA-DRA, TPP1, LGMN, LAMTOR5	1475	295	20521	1.88645	0.138536	0.00445899	0.00418154
GOTERM_CC_DIRECT	GO:0055038~recycling endosome membrane	21	1.39535	0.000167195	STX12, TFRC, CMTM6, ATG9A, HLA-B, HLA-C, HLA-A, HLA-F, NDRG1, HLA-G, HLA-E, VAMP8, EHD2, ACAP1, RAP2B, GGA3, EHD4, RAB14, HLA-DPB1, RAB11FIP2, B2M	1475	114	20521	2.56284	0.139712	0.00445899	0.00418154
GOTERM_CC_DIRECT	GO:0005813~centrosome	73	4.8505	0.000168451	ITSN2, DDX3X, GPAA1, PHF1, USP33, CCNF, BCCIP, TESK1, CHD4, UXT, CCND3, ACTR1A, AKAP11, CCND2, CCND1, FAM110B, ERC1, PRKACA, ACADS, SNAP29, GIT1, CTNNBL1, BBS4, ARHGEF10, PDCD6IP, RPS7, IST1, MAGI2, CKAP2, PJA2, SIRT2, CDC25B, NUP93, WRAP73, IFT88, IFT81, TRAF5, RRAGD, MCM3, JTB, MAPRE1, ATF5, CAMK2B, DCTN3, PSEN2, GNAI3, PSEN1, AK6, NDRG1, HDAC6, CAMSAP2, KATNA1, E2F1, NDN, EVI5, RANBP1, CEP112,…	1475	651	20521	1.56009	0.140684	0.00445899	0.00418154
GOTERM_BP_DIRECT	GO:0043161~proteasome-mediated ubiquitin-dependent protein catabolic process	34	2.25914	0.000169675	UBE2D2, FAF1, UBE2D1, TNFAIP1, PSMA7, ATXN3, SH3BGRL, SHARPIN, HERC2, RNF216, KAT5, SPOP, DCAF11, EPM2A, KLHDC2, USP25, CSNK1A1, PEX10, PEX12, PSMB8, PJA2, SIRT2, PML, PSMB9, DDB1, UBE2W, RNF126, CDC34, IFI27, PLAA, STUB1, TRIM38, RBCK1, CLOCK	1437	227	19256	2.00707	0.565849	0.0252764	0.0249833
GOTERM_BP_DIRECT	GO:0032446~protein modification by small protein conjugation	10	0.664452	0.00017713	CDC34, UBE2D4, UBA6, UBE2D2, UBE2D1, UBA1, KRAS, UBE2L6, SAE1, UBE2M	1437	29	19256	4.62074	0.581479	0.025611	0.025314
GOTERM_CC_DIRECT	GO:0005789~endoplasmic reticulum membrane	115	7.6412	0.000178864	ARL6IP1, PITPNB, CLSTN1, ZDHHC6, POFUT2, CYP1B1, PTGDS, KPNA2, RSAD2, ALG6, DGAT1, ATG9A, HLA-B, TAP2, TAP1, ACSL5, DNAJB14, HLA-A, MR1, CTDNEP1, DPM3, IFI27, TMX2, TMX1, ZW10, UBA52, ABCG1, NOTCH2, COPB2, LRRC59, COPA, SAR1B, MGST3, PSEN2, PSEN1, APOO, PTDSS2, ATXN3, NCSTN, SGPL1, EBP, POM121C, SSR1, HMOX1, KDSR, SEC31A, FDFT1, ABCA1, OSBPL8, DMPK, ERLIN1, SQLE, GGCX, REEP2, SERINC1, CALR, LMBR1…	1475	1138	20521	1.40592	0.148701	0.00459937	0.00431319
GOTERM_MF_DIRECT	GO:0031625~ubiquitin protein ligase binding	44	2.92359	0.000182307	YWHAE, CDKN1A, CUL5, UBE2D4, UBE2D2, FAF1, RPL11, UBE2D1, CXCR4, UBE2L6, HIF1A, HSPBP1, GABARAP, RELA, HDAC6, ATXN3, CASP8, HERC2, BAG1, SPOP, ARIH1, PRKACA, USP25, ERLIN1, LAPTM5, RPA2, CACYBP, ISG15, RANGAP1, SMAD6, YWHAZ, PIAS2, PML, PIAS1, UBE2W, RRAGA, PINK1, TRAF5, STUB1, TRIB3, TMBIM6, CALR, UBA52, TRIB2	1472	312	18883	1.80909	0.23217	0.0176108	0.0172948
GOTERM_CC_DIRECT	GO:0042824~MHC class I peptide loading complex	6	0.398671	0.000187304	TAP2, TAP1, HLA-A, CALR, B2M, TAPBP	1475	9	20521	9.27503	0.155144	0.00468259	0.00439123
GOTERM_BP_DIRECT	GO:0032760~positive regulation of tumor necrosis factor production	21	1.39535	0.000189075	TGFB1, IFNGR1, STAT3, LY96, PSEN1, TICAM1, HLA-E, IFIH1, PYCARD, MAVS, TYROBP, PTPRC, OAS1, CLEC7A, OAS2, OAS3, CCL19, ARHGEF2, LGALS9, MYD88, TLR3	1437	111	19256	2.53516	0.605355	0.0265569	0.026249
GOTERM_BP_DIRECT	GO:0000122~negative regulation of transcription from RNA polymerase II promoter	107	7.10963	0.000208809	KDM1A, UBE2D2, ARID4A, UBE2D1, ARID4B, ENO1, LOXL2, UXT, CCND3, KAT5, CCND1, EP300, ZNF205, SOX9, PITX2, SOX4, LMO1, MED1, LMO4, PIAS1, IFI27, RFX5, TRIB3, EZR, PSMD10, NOTCH2, DNMT1, MAX, PSEN1, RTF1, NACC2, NDN, E4F1, SFN, ZNF304, MAP2K5, EGR1, TGFB1, GADD45A, RITA1, NR2F2, ESR1, COQ7, NR2F6, POU6F1, THAP11, YEATS2, ID2, SP3, ID1, TADA3, CDK2, GTF2IRD1, CALR, PKIG, CDKN1C, ZNF133, CHD8, BHLHE41…	1437	1011	19256	1.41821	0.641856	0.028514	0.0281834
GOTERM_CC_DIRECT	GO:0090575~RNA polymerase II transcription factor complex	22	1.46179	0.000217793	STAT5A, NCOA2, TCF15, STAT1, MAX, LMO4, NFYC, NONO, STAT3, TCF12, CHD4, HIF1A, CREB1, RXRA, DBP, TFDP2, RFX5, MYF6, E2F1, STAT6, ATF5, JUNB	1475	125	20521	2.44861	0.178016	0.00529766	0.00496802
GOTERM_MF_DIRECT	GO:0019899~enzyme binding	50	3.32226	0.000232584	YWHAE, KDM1A, PTEN, ATP2A2, LDB2, SYNE1, PYCARD, CCND1, TMSB4X, KAT8, LGALS9, IL6R, CTNNBL1, PARP4, NCOA6, RFC2, PIAS1, PLSCR1, CREB1, PCCA, TMBIM6, HDAC4, NOTCH2, HDAC1, FOXO4, HIF1A, HDAC6, RELA, ANKMY2, RXRA, U2AF2, RPS3, HMOX1, GBP1, BRD4, GSTM4, GSTM3, PTPN1, TGFB1, YES1, STAT1, USP22, RPA2, MSN, MAPK14, ESR1, IGF2R, CD4, PDCD2, STUB1	1472	374	18883	1.71499	0.286129	0.0210634	0.0206854
GOTERM_BP_DIRECT	GO:0032722~positive regulation of chemokine production	12	0.797342	0.000236652	PYCARD, EGR1, CD74, ADAM17, HMOX1, EIF2AK2, TICAM1, IL6R, HIF1A, AIF1, MYD88, TLR3	1437	43	19256	3.73957	0.687689	0.0299216	0.0295747
GOTERM_BP_DIRECT	GO:0071347~cellular response to interleukin-1	17	1.12957	0.000236698	UPF1, PTGIS, USP10, HIF1A, CX3CL1, RELA, KLF2, MYLK3, PYCARD, CCL8, HYAL1, CCL5, CCL2, SOX9, CCL19, GBP2, GBP1	1437	80	19256	2.84753	0.68776	0.0299216	0.0295747
GOTERM_BP_DIRECT	GO:0031647~regulation of protein stability	18	1.19601	0.000237377	CTSA, UBL4A, ATF7IP, USP25, USP8, CD81, CMTM6, PTEN, TBX3, DDOST, HDAC6, PYCARD, DPM3, GGA3, TADA3, TRIM24, STUB1, SOX4	1437	88	19256	2.74094	0.6888	0.0299216	0.0295747
GOTERM_CC_DIRECT	GO:0005751~mitochondrial respiratory chain complex IV	9	0.598007	0.000248667	COX7B, NDUFA4, COX4I1, COX5B, COX6C, COX5A, COX7C, COX6A2, COX6B1	1475	25	20521	5.00852	0.200548	0.00573848	0.00538142
GOTERM_CC_DIRECT	GO:0005761~mitochondrial ribosome	9	0.598007	0.000248667	NDUFA7, MRPL40, MTG1, MRPS12, MRPL48, MRPL9, MRPL34, MRPL57, MRPL11	1475	25	20521	5.00852	0.200548	0.00573848	0.00538142
GOTERM_CC_DIRECT	GO:0031965~nuclear membrane	36	2.39203	0.000264179	ANKRD17, PHF20, PSEN1, SYNE1, TMEM168, EBP, XPO1, CCND2, CCND1, POM121C, ABL1, SPIN1, PTGDS, KPNA2, LBR, EMD, CLIC1, KLHDC2, BRAP, OSBPL8, SUN2, GCH1, DMPK, TMEM176B, MYOF, MX1, PHF11, DNAJB14, NUP153, RANGAP1, PML, NUP93, CTDNEP1, NR4A1, HAX1, CANX	1475	261	20521	1.91897	0.211634	0.00594403	0.00557418
GOTERM_CC_DIRECT	GO:0016607~nuclear speck	52	3.45515	0.000273842	DENND1B, MOCS2, NXT1, GLI3, PPP1CC, PRKACA, TRIM22, BRD2, TCF12, DYRK1A, TAP2, PRPF40A, KIF22, GCAT, PIAS2, SRRM1, PIAS1, RUFY1, DDX39A, CDC34, PRPF3, CD2BP2, FAM193B, SREK1, HDAC4, SF3B2, POLDIP3, YTHDC1, FOXO4, AK6, HIF1A, NXF1, PABPN1, IFI16, U2AF2, PPP1R8, EP400, SPOP, PIP5K1A, ASCC3, SRSF10, RBM39, CSNK1A1, GADD45A, NONO, DNAJC11, YLPM1, MAPK14, HIPK1, ZNF217, RNPS1, MNDA	1475	429	20521	1.68637	0.218462	0.0059746	0.00560285
KEGG_PATHWAY	hsa05160:Hepatitis C	31	2.0598	0.000276823	YWHAE, CDKN1A, CD81, IFIT1, RELA, CASP9, CASP8, RXRA, CCND1, E2F1, RSAD2, STAT1, MX2, STAT3, MX1, EIF2AK2, TYK2, TICAM1, YWHAZ, PIAS1, CXCL10, MAVS, OAS1, OAS2, OAS3, PPP2R2D, CDK2, IRF7, KRAS, IRF9, TLR3	849	158	8662	2.00177	0.0910973	0.00532116	0.00447531
GOTERM_BP_DIRECT	GO:0001916~positive regulation of T cell mediated cytotoxicity	11	0.730897	0.000278142	PTPRC, HLA-B, TAP2, HLA-DRA, HLA-C, HLA-A, HLA-F, B2M, HLA-G, MICB, HLA-E	1437	37	19256	3.98383	0.745338	0.0341837	0.0337873
GOTERM_CC_DIRECT	GO:0030670~phagocytic vesicle membrane	17	1.12957	0.000278815	ATP6V0B, SNAP23, HLA-B, TAP2, HLA-C, TAP1, HLA-A, HLA-F, HLA-G, TAPBP, HLA-E, VAMP8, HLA-DPB1, RAC2, STX4, CALR, B2M	1475	84	20521	2.81563	0.221953	0.0059746	0.00560285
GOTERM_BP_DIRECT	GO:0042987~amyloid precursor protein catabolic process	7	0.465116	0.000303015	CLN3, ADAM17, NCSTN, PSEN2, ADAM10, PSEN1, ABCG1	1437	14	19256	6.70007	0.774661	0.0363323	0.035911
GOTERM_BP_DIRECT	GO:0006123~mitochondrial electron transport, cytochrome c to oxygen	9	0.598007	0.00032132	COX7B, NDUFA4, COX4I1, COX5B, COX6C, COX5A, COX7C, COX6A2, COX6B1	1437	25	19256	4.82405	0.794063	0.0369771	0.0365484
KEGG_PATHWAY	hsa05203:Viral carcinogenesis	37	2.45847	0.000323037	HDAC4, YWHAE, CDKN1A, SP100, DDX3X, HDAC1, PXN, CHD4, RELA, HDAC6, CCND3, CASP8, CCND2, CCND1, EP300, PRKACA, STAT5A, RANBP1, STAT3, HLA-B, HLA-C, EIF2AK2, SCRIB, ACTN4, HLA-A, HLA-F, YWHAZ, HLA-G, HLA-E, DDB1, CREB1, DNAJA3, TRAF5, CDK2, IRF7, KRAS, IRF9	849	204	8662	1.85047	0.105478	0.00578738	0.00486742
GOTERM_BP_DIRECT	GO:0015031~protein transport	56	3.72093	0.000323437	DENND1B, GDI1, ZFAND6, SNAP23, ERC1, AP5S1, SNAP29, BBS4, SEC63, SEC13, PDCD6IP, IST1, RHBDF2, TAP2, COPZ2, TAP1, ACTN4, ARFGAP3, ARFGAP2, NUP93, VAMP8, RUFY1, ACAP1, FCHSD2, GORASP1, ZW10, MYH9, ATG4B, VAMP2, CD63, TIMM13, RRBP1, PSEN1, SDAD1, GABARAP, NXF1, SNX1, ZMAT3, SLC15A3, TBC1D17, YKT6, SNX6, RABGAP1L, MX2, CMTM6, DENND4C, DNAJC13, STAM, ARCN1, COL1A1, NECAP2, NECAP1, TMEM115, NASP, HOOK…	1437	459	19256	1.63488	0.796196	0.0369771	0.0365484
GOTERM_CC_DIRECT	GO:0000785~chromatin	110	7.30897	0.000325066	KDM1A, UBP1, ELK1, ACTB, IPO4, LOXL2, HMGN4, CCND2, KAT5, BBX, EP300, BANF1, SOX9, PITX2, JUNB, SOX4, HMGN1, TSPYL2, MED1, SMARCC1, IST1, CSNK2A2, RFX5, ATF5, CLOCK, GLYR1, ANKRD17, CASZ1, MAX, PDS5B, FOXO4, HIF1A, NACC2, DVL3, ESRRA, STAT5A, EGR1, PHF10, NFATC1, SMAD6, ESR1, FLI1, NR2F6, POU6F1, THAP11, NR4A1, STAG1, NASP, SP3, MYF6, TCF4, HNRNPC, SETD5, CALCOCO1, PPP1R10, CHD8, BHLHE41, HMGB2, …	1475	1097	20521	1.39506	0.253684	0.0068037	0.00638036
KEGG_PATHWAY	hsa05162:Measles	28	1.86047	0.000334531	CBLB, ADAR, RELA, IFIH1, CASP9, CCND3, CASP8, CCND2, CCND1, STAT5A, STAT1, MX2, CSNK2A2, STAT3, MX1, EIF2AK2, MSN, TYK2, MAVS, OAS1, OAS2, OAS3, IL2RB, CDK2, IRF7, EIF3H, MYD88, IRF9	849	138	8662	2.07009	0.109019	0.00578738	0.00486742
GOTERM_MF_DIRECT	GO:0016922~ligand-dependent nuclear receptor binding	12	0.797342	0.000345513	NCOA2, MED1, RXRA, STAT1, BUD31, NCOA3, TADA3, TRIM24, EP300, ACTN4, TACC2, HIF1A	1472	43	18883	3.57994	0.393915	0.0294499	0.0289215
GOTERM_BP_DIRECT	GO:0042270~protection from natural killer cell mediated cytotoxicity	5	0.332226	0.000408835	HLA-B, SERPINB9, HLA-A, HLA-G, HLA-E	1437	6	19256	11.1668	0.866099	0.045678	0.0451484
KEGG_PATHWAY	hsa05161:Hepatitis B	31	2.0598	0.000432471	CDKN1A, DDX3X, ELK1, RELA, IFIH1, CASP9, CASP8, E2F1, EP300, STAT6, STAT5A, TGFB1, TGFB3, STAT1, STAT3, NFATC1, TYK2, MAPK14, TICAM1, YWHAZ, MAPK12, TGFBR2, DDB2, DDB1, MAVS, CREB1, CDK2, IRF7, KRAS, MYD88, TLR3	849	162	8662	1.95235	0.138633	0.00698876	0.00587783
GOTERM_BP_DIRECT	GO:0000209~protein polyubiquitination	26	1.72757	0.000444403	UBE2D2, UBE2D1, UBE2L6, HDAC6, HERC5, RNF114, UBE2Q1, TRIM5, UBR5, SPOP, ARIH1, TRIM21, TRIM22, HERC6, WSB1, AREL1, HUWE1, PEX10, PEX12, CHFR, DDB2, UBE2W, CDC34, STUB1, TRIM38, RBCK1	1437	163	19256	2.13745	0.887592	0.0485486	0.0479857
GOTERM_CC_DIRECT	GO:0005635~nuclear envelope	30	1.99336	0.000450234	LRRC59, MGST3, FAF1, PTGER3, ATRAID, AGPAT3, SYNE1, EBP, XPO1, TMEM43, POM121C, RAC2, BNIP2, BANF1, LBR, EMD, CLIC1, RANBP1, SUN2, SEC13, IST1, MYOF, NUP153, RANGAP1, NUP93, CTDNEP1, HAX1, IFI27, CDK2, CALR	1475	208	20521	2.00662	0.333224	0.00920933	0.0086363
KEGG_PATHWAY	hsa03010:Ribosome	32	2.12625	0.000461223	MRPS17, MRPS15, RPL30, MRPS16, RPL32, RPL31, MRPS12, RPL11, MRPL16, RPS27L, MRPL34, MRPL12, RPL6, MRPL33, MRPL11, MRPL4, RPS15A, RPL14, RPS3, RPL38, MRPL9, RPL15, RPS7, RPS6, RPL35A, RPL23A, MRPL23, RPL3L, RPL27, UBA52, RPS21, RPS24	849	170	8662	1.92049	0.147139	0.00698876	0.00587783
KEGG_PATHWAY	hsa04723:Retrograde endocannabinoid signaling	29	1.92691	0.000464571	NDUFB7, NDUFB6, NDUFB11, NDUFB5, NDUFB4, NDUFB3, GNAI3, NDUFB2, ADCY2, ABHD6, ADCY7, ADCY6, PRKACA, NDUFV1, NDUFA8, NDUFA7, NDUFA6, NDUFA4, NDUFA3, NDUFA2, NDUFA1, MAPK14, MAPK12, ADCY9, NDUFS7, NDUFS6, NDUFAB1, NDUFS4, NDUFS1	849	148	8662	1.99916	0.148124	0.00698876	0.00587783
GOTERM_BP_DIRECT	GO:0006397~mRNA processing	33	2.19269	0.000468395	SF3B2, RBM48, KHDRBS3, CHD8, FMR1, ADAR, HNRNPR, YBX1, USP39, SUPT6H, ZFP36L1, ARVCF, SNRPD2, PABPN1, U2AF2, KHSRP, PPP1R8, PRKACA, RBM38, RBM39, PRPF38B, RBFOX1, CPSF7, APOBEC2, NONO, RRP1B, PTBP2, LSM3, SRRM1, PRPF3, FASTKD5, SREK1, SUGP1	1437	230	19256	1.92263	0.900105	0.0500571	0.0494767
GOTERM_MF_DIRECT	GO:0005178~integrin binding	26	1.72757	0.000475828	COL16A1, ITGB5, CD81, ICAM3, PTN, LAMC1, ITGAE, F11R, CX3CL1, ICAM1, KDR, SVEP1, LGALS8, VCAM1, ADAM10, NRG1, ISG15, ACTN4, IGF1, COL3A1, ADAM17, ITGBL1, MYH9, LCP1, CALR, FERMT2	1472	157	18883	2.1244	0.498243	0.0383041	0.0376168
GOTERM_BP_DIRECT	GO:0043065~positive regulation of apoptotic process	42	2.7907	0.000510945	NOTCH2, DDX3X, FAF1, PDCD5, PSEN1, UBE2Z, IFIT2, CASP9, PYCARD, CASP8, TCTN3, E2F1, ABL1, TNFSF10, CYP1B1, APBB2, SOX4, CTNNBL1, DFFA, PRPF38B, TGFB1, ENDOG, TGFB3, DAPK1, GADD45A, DAPK2, RPS6, TNFRSF10B, SCRIB, RRP1B, IGF2R, MLLT11, NR4A1, SHQ1, DNAJA3, KCNMA1, PDCD2, QRICH1, RNPS1, MNDA, TLR3, NSMAF	1437	321	19256	1.75329	0.918972	0.0534427	0.052823
GOTERM_BP_DIRECT	GO:0019882~antigen processing and presentation	12	0.797342	0.00054388	CD74, HLA-DMA, HLA-B, HLA-DPB1, RAB27A, HLA-DRA, HLA-C, HLA-A, HLA-F, CTSS, PSMB8, HLA-E	1437	47	19256	3.42131	0.931092	0.0557024	0.0550566
GOTERM_BP_DIRECT	GO:0006886~intracellular protein transport	38	2.52492	0.000563313	NAPA, STX12, ARF4, COPB2, COPA, SAR1B, RAB1B, TGFBRAP1, HDAC6, IPO4, SNX1, HERC2, GGA3, AP1S2, TLK1, ARFIP2, EIF2D, STX4, SEC31A, SNX6, BCAP31, CTSA, CD74, SEC13, LAPTM5, COPZ2, XPO7, AP3B1, TIMM44, AP2B1, ARFGAP3, ARCN1, RAB14, XPOT, ERP29, ARHGEF2, SEC24D, SEC24C	1437	282	19256	1.80569	0.937375	0.055992	0.0553428
GOTERM_CC_DIRECT	GO:0031901~early endosome membrane	29	1.92691	0.000567324	IFITM3, STX12, PSEN1, MTMR4, CLN3, SNX1, GGA3, B2M, SNX6, ANXA1, CMTM6, HLA-B, HLA-C, DNAJC13, STAM, HLA-A, HLA-F, MR1, HLA-G, PML, HLA-E, VAMP8, RUFY1, FIG4, EHD4, RAB14, HLA-DPB1, HLA-DRA, PI4K2A	1475	201	20521	2.00728	0.399947	0.0113465	0.0106405
GOTERM_BP_DIRECT	GO:0010506~regulation of autophagy	15	0.996678	0.000569487	ROCK1, USP10, DAPK1, DAPK2, USP33, KEAP1, MTMR4, HDAC6, PYCARD, IFI16, PSAP, ABL1, EP300, KAT8, TRIB3	1437	70	19256	2.87146	0.939249	0.055992	0.0553428
GOTERM_BP_DIRECT	GO:0016485~protein processing	17	1.12957	0.000634765	SRGN, PSEN2, ADAM10, PCSK7, PSEN1, GLG1, CTSS, GLI3, CASP9, BACE2, CLN3, AFG3L2, CASP7, ADAM17, NCSTN, CPE, ATG4B	1437	87	19256	2.61842	0.955937	0.0611864	0.060477
GOTERM_BP_DIRECT	GO:0045333~cellular respiration	11	0.730897	0.000680924	COX7B, NDUFA4, COX4I1, NDUFS4, NDUFS1, CYC1, COX5B, COX6C, COX5A, COX7C, COX6B1	1437	41	19256	3.59516	0.964889	0.0634249	0.0626896
KEGG_PATHWAY	hsa05135:Yersinia infection	27	1.79402	0.000696141	ROCK1, WIPF1, ARPC1B, PXN, RELA, ACTB, PYCARD, CASP1, RAC2, PIP5K1A, CCL2, WASF2, ACTR2, ARHGEF12, RHOG, NFATC1, ARPC5, MAPK14, TICAM1, MAPK12, CD4, ARPC2, ARPC3, ELMO1, PKN2, LCP2, MYD88	849	137	8662	2.01073	0.213571	0.010036	0.00844072
GOTERM_BP_DIRECT	GO:0002476~antigen processing and presentation of endogenous peptide antigen via MHC class Ib	7	0.465116	0.000709596	HLA-B, HLA-C, HLA-A, HLA-F, HLA-G, MICB, HLA-E	1437	16	19256	5.86256	0.969509	0.0634249	0.0626896
GOTERM_BP_DIRECT	GO:0002486~antigen processing and presentation of endogenous peptide antigen via MHC class I via ER pathway, TAP-independent	7	0.465116	0.000709596	HLA-B, HLA-C, HLA-A, HLA-F, HLA-G, MICB, HLA-E	1437	16	19256	5.86256	0.969509	0.0634249	0.0626896
GOTERM_BP_DIRECT	GO:0006515~misfolded or incompletely synthesized protein catabolic process	7	0.465116	0.000709596	UBE2W, ATXN3, CLPP, STUB1, PEX10, PEX12, HDAC6	1437	16	19256	5.86256	0.969509	0.0634249	0.0626896
GOTERM_CC_DIRECT	GO:0005667~transcription factor complex	31	2.0598	0.000715409	KDM1A, SIX1, GPS2, LDB2, RELA, RXRA, KAT5, EP300, SOX9, MSX1, PITX2, JUNB, SOX4, ATF7IP, NCOA2, TLE2, XRCC6, TLE1, NCOA6, LMO4, TCF12, STAT3, NFATC1, ESR1, NR4A1, HAX1, TFDP2, CDK2, HCLS1, TCF4, CLOCK	1475	224	20521	1.9254	0.474864	0.0139971	0.0131262
GOTERM_BP_DIRECT	GO:0051092~positive regulation of NF-kappaB transcription factor activity	23	1.52824	0.000752744	TFRC, STAT3, EIF2AK2, TICAM1, RELA, PYCARD, RPS6KA5, CLEC7A, TRIM5, TRAF5, RPS3, TRIM14, PRKD2, TRIM38, ERC1, RBCK1, ARHGEF2, LGALS9, CLOCK, TRIM21, MYD88, TRIM22, LAMTOR5	1437	141	19256	2.18584	0.975342	0.0660802	0.065314
GOTERM_MF_DIRECT	GO:0003824~catalytic activity	17	1.12957	0.000779914	ADSL, RSAD2, ECI1, GAA, ANGEL2, BCKDHB, ITPK1, ANGEL1, SAMHD1, ALAD, RCL1, PIGC, HINT1, AUH, MAN2A2, PPCS, PIGH	1472	85	18883	2.56562	0.67714	0.056564	0.055549
GOTERM_MF_DIRECT	GO:0003682~chromatin binding	59	3.92027	0.000790216	CALCOCO1, KDM1A, PHF1, FMR1, CHD8, PSIP1, SIX1, CHD4, YBX1, CHD1, ELK1, GLI3, UXT, ING2, HMGN4, SIN3B, KAT5, TRIM24, KAT8, EP300, SVEP1, SOX9, POLG, HMGN1, TSPYL2, NCOA2, BRD2, UPF1, MED1, SMARCC1, NCOA6, SAFB, SMC1A, SIRT2, CKS2, TOP1, ATF5, GLYR1, HDAC4, YAP1, ANKRD17, DNMT1, SHMT2, RELA, ATAD2B, EP400, BRD4, STAT5A, PHC1, SETDB1, PHF10, FUS, NONO, SMAD6, ESR1, COQ7, FLI1, STAG1, SP3	1472	487	18883	1.55413	0.681928	0.056564	0.055549
GOTERM_MF_DIRECT	GO:0003713~transcription coactivator activity	37	2.45847	0.000819768	YAP1, PHF2, CALCOCO1, KDM1A, WBP2, HMGB2, PSIP1, GPS2, KAT5, TRIM5, ABL1, TRIM24, EP300, KAT8, TRIM21, TRIM22, BRD4, LMO1, USP25, NCOA2, MED1, SS18, SMARCC1, NCOA6, FUS, NCOA3, USP22, SS18L1, DYRK1A, ACTN4, RRP1B, PML, TADA3, TRIM14, TRIM38, RBCK1, LPIN2	1472	266	18883	1.78436	0.695271	0.056564	0.055549
GOTERM_CC_DIRECT	GO:0034399~nuclear periphery	7	0.465116	0.000843376	NUP93, SP100, PSIP1, NUP153, MNDA, MSX1, PIAS1	1475	17	20521	5.72869	0.532034	0.0161498	0.0151449
GOTERM_CC_DIRECT	GO:0031594~neuromuscular junction	16	1.06312	0.00086858	CHRNA1, HDAC4, F2R, PSEN2, ANK3, LAMC1, PSEN1, CD2AP, SYNGR1, FCHSD2, SYNGR2, DNAJA3, SPOCK1, MYH9, PRKACA, SNTA1	1475	84	20521	2.65001	0.542538	0.0162859	0.0152725
GOTERM_BP_DIRECT	GO:0051091~positive regulation of sequence-specific DNA binding transcription factor activity	18	1.19601	0.000872664	HDAC4, SP100, PTEN, PHB2, ESR1, PYCARD, MAVS, RGCC, CLEC7A, TRIM5, TRAF5, DVL2, TRIM14, EP300, PRKD2, TRIM38, TRIM21, TRIM22	1437	98	19256	2.46125	0.986333	0.0747798	0.0739127
GOTERM_BP_DIRECT	GO:1903298~negative regulation of hypoxia-induced intrinsic apoptotic signaling pathway	5	0.332226	0.000897479	PINK1, TMBIM6, HYOU1, ENO1, NOL3	1437	7	19256	9.57153	0.987904	0.0747798	0.0739127
GOTERM_BP_DIRECT	GO:0070106~interleukin-27-mediated signaling pathway	5	0.332226	0.000897479	OAS1, STAT1, OAS2, MX1, OASL	1437	7	19256	9.57153	0.987904	0.0747798	0.0739127
GOTERM_CC_DIRECT	GO:0031410~cytoplasmic vesicle	37	2.45847	0.000956732	TFRC, CALCOCO2, WIPF1, MAPKAP1, TESK1, CXCR4, KLC1, GABARAP, TRAK2, TMEM123, SNX1, EBP, HYAL1, ARHGDIB, DVL2, GBP2, LGALS8, GBP1, TRIM21, KIAA0319L, SNX6, GCH1, MYOC, FNBP1, CAV2, DAPK2, MYOF, DENND4C, RHOG, LAPTM5, AP2B1, HAX1, ANP32E, ATG4B, ARHGEF2, PI4K2A, VAMP2	1475	290	20521	1.77505	0.57746	0.0175726	0.0164792
GOTERM_BP_DIRECT	GO:0035458~cellular response to interferon-beta	9	0.598007	0.000975334	IFITM2, CDC34, IFI16, OAS1, STAT1, IRF1, MNDA, UBE2G2, TLR3	1437	29	19256	4.15866	0.991754	0.0799124	0.0789858
GOTERM_CC_DIRECT	GO:0042405~nuclear inclusion body	6	0.398671	0.000980608	NXF1, ATXN3, PABPN1, STUB1, NUP153, NBN	1475	12	20521	6.95627	0.586451	0.0176309	0.0165338
GOTERM_MF_DIRECT	GO:0003677~DNA binding	137	9.10299	0.000990391	ZFAND3, POGK, ZFAND6, PDCD5, ARID4A, UBP1, ARID4B, RPL6, SMCHD1, KHSRP, BBX, EP300, BANF1, SOX9, ZNF688, PITX2, TRIM21, JUNB, IER2, HMGN1, SP110, SWAP70, SETMAR, GTF2F2, PIAS2, SRRM1, ILF3, NCL, RFX5, CLOCK, GLYR1, DNMT1, MAX, PDS5B, BAZ2B, RTF1, FOXO4, SUPT6H, ZFP36L1, PCBP4, ABL1, EP400, NDN, ZBED5, ZKSCAN1, BANP, STAT5A, EGR1, XRCC6, PHC1, SETDB1, FUS, NONO, NFATC1, NUP153, ESR1, FLI1, POU6F1,…	1472	1350	18883	1.30182	0.762072	0.0652307	0.0640603
GOTERM_CC_DIRECT	GO:0022625~cytosolic large ribosomal subunit	13	0.863787	0.000999083	RPL30, RPL32, RPL31, RPL11, RPL35A, RPL23A, RPL3L, RPL6, RPL14, RPL27, RPL38, RPL15, UBA52	1475	60	20521	3.01438	0.593277	0.0176309	0.0165338
GOTERM_BP_DIRECT	GO:0051179~localization	10	0.664452	0.00103594	HCK, STAG1, ANXA1, PTEN, MICAL3, SPOP, PIN4, ANK3, PAK2, SRRM1	1437	36	19256	3.72226	0.993881	0.0834867	0.0825187
GOTERM_BP_DIRECT	GO:0006509~membrane protein ectodomain proteolysis	8	0.531561	0.00106913	BACE2, ADAM17, NCSTN, ERAP1, PSEN2, MYH9, ADAM10, PSEN1	1437	23	19256	4.66092	0.994803	0.084772	0.0837891
GOTERM_CC_DIRECT	GO:0005884~actin filament	17	1.12957	0.00114317	YES1, ANXA1, TPM4, WIPF1, TPM2, TWF2, KEAP1, TWF1, IQGAP1, AIF1, ACTB, HCK, DNAJA3, RAC2, LCP1, EZR, SH2B2	1475	95	20521	2.48961	0.642793	0.0197856	0.0185545
GOTERM_MF_DIRECT	GO:0061629~RNA polymerase II sequence-specific DNA binding transcription factor binding	28	1.86047	0.00114915	PSMD10, HDAC4, SP100, KDM1A, HDAC1, BHLHE41, KEAP1, CHD4, ELK1, HIF1A, EP300, KAT8, E4F1, PITX2, BBS4, SPEN, STAT3, NFATC1, DUSP26, TBX3, PIAS2, CREB1, IFI27, DNAJA3, ID2, SP3, HCLS1, TRIB2	1472	185	18883	1.94155	0.811013	0.0723965	0.0710975
GOTERM_BP_DIRECT	GO:0006338~chromatin remodeling	42	2.7907	0.00119242	HDAC4, SETD5, SMARCAL1, MEAF6, HDAC1, CHD8, PSIP1, DDX21, CHD4, BAZ2B, CHD1, ACTB, RPS6KA5, RBBP4, EP400, SOX9, BRD4, SS18, SMARCC1, KDM2A, PHC1, PHF10, NCOA3, MCRS1, USP22, DYRK1A, HUWE1, SETMAR, BAZ1A, BAZ1B, ESR1, TTI1, METTL22, MYO1C, YEATS2, CDK2, PADI2, TOP1, HNRNPC, CLOCK, MYD88, KDM7A	1437	335	19256	1.68002	0.997168	0.0926438	0.0915696
GOTERM_BP_DIRECT	GO:0051726~regulation of cell cycle	33	2.19269	0.0012061	CDKN1C, CDKN1A, MEAF6, CCNF, ACTB, KAT5, PCBP4, ABL1, EP400, E4F1, SFN, NBN, PRKACA, JUNB, PHACTR4, RBM38, GADD45A, MCRS1, MX2, STAT3, PUM1, CGRRF1, SIRT2, MAPK12, PML, PTPRC, YEATS2, TFDP2, IRF1, MORF4L2, TADA3, EVI2B, EIF4G2	1437	243	19256	1.81977	0.997352	0.0926438	0.0915696
GOTERM_BP_DIRECT	GO:0071356~cellular response to tumor necrosis factor	22	1.46179	0.00123709	PID1, VCAM1, ZFAND6, NFATC1, MAPK14, CX3CL1, RELA, KLF2, ZFP36L1, PYCARD, COL1A1, CCL8, HYAL1, CCL5, RPS3, CYP1B1, CCL2, CCL19, ARHGEF2, GBP2, GBP1, TNFRSF21	1437	137	19256	2.15185	0.997727	0.0935619	0.0924771
GOTERM_MF_DIRECT	GO:0008134~transcription factor binding	13	0.863787	0.00125578	PSMD10, DDX3X, KDM1A, FHL2, HMGB2, KEAP1, NFATC1, SIRT2, HDAC6, IFI16, TFDP2, APBB2, JUNB	1472	57	18883	2.92571	0.838099	0.0758177	0.0744572
GOTERM_CC_DIRECT	GO:0044391~ribosomal subunit	4	0.265781	0.00140002	RPL23A, RPL15, MRPL23, RPS24	1475	4	20521	13.9125	0.7166	0.0237738	0.0222946
GOTERM_MF_DIRECT	GO:0034713~type I transforming growth factor beta receptor binding	6	0.398671	0.00141765	TGFB1, TGFB3, SMAD6, FERMT2, SNX6, TGFBR2	1472	12	18883	6.41406	0.871987	0.0790529	0.0776344
GOTERM_MF_DIRECT	GO:0003729~mRNA binding	34	2.25914	0.00143179	KHDRBS3, DDX3X, YTHDC1, POLDIP3, TACO1, CSTF3, FMR1, DDX21, HNRNPR, YBX1, MRPL12, ZFP36L1, NXF1, ATXN2, PCBP4, KHSRP, PPP1R8, RPS3, SPEN, RBM38, RBFOX1, CPSF7, SSB, CLUH, TDRD7, PTBP2, LSM8, DDX39A, FUBP1, CALR, GRSF1, EIF4G3, EIF3A, EIF4G2	1472	245	18883	1.78023	0.874588	0.0790529	0.0776344
GOTERM_CC_DIRECT	GO:0000781~chromosome, telomeric region	25	1.66113	0.00143598	SP100, KDM1A, PPP1R10, NAT10, CHD4, PPP1CC, SMCHD1, RBBP4, NBN, UPF1, SUN2, XRCC6, SSB, TINF2, RPA2, TERF1, SIRT2, PML, TOX4, SETX, DDB1, CDK2, MCM3, MCM5, LRIF1	1475	173	20521	2.01048	0.72564	0.0239331	0.0224439
KEGG_PATHWAY	hsa04933:AGE-RAGE signaling pathway in diabetic complications	21	1.39535	0.00143645	STAT5A, EGR1, TGFB1, VCAM1, TGFB3, STAT1, STAT3, VEGFB, NFATC1, MAPK14, RELA, MAPK12, TGFBR2, ICAM1, COL1A1, COL3A1, COL4A2, CCND1, COL4A1, CCL2, KRAS	849	100	8662	2.14254	0.390996	0.0198804	0.0167203
GOTERM_BP_DIRECT	GO:0043410~positive regulation of MAPK cascade	25	1.66113	0.00145277	BCAR3, ROCK1, SHC1, CD81, ADRB2, NENF, IQGAP1, CX3CL1, PRDX2, TRIM5, KDR, IGFBP6, IL6R, CD74, TGFB1, TGFB3, CAV2, IGFBP4, F2R, LAPTM5, EIF2AK2, IGF1, CD4, PTPRC, DOK5	1437	167	19256	2.00601	0.999214	0.10821	0.106955
GOTERM_MF_DIRECT	GO:0030374~ligand-dependent nuclear receptor transcription coactivator activity	13	0.863787	0.00147304	NCOA2, SS18, MED1, CALCOCO1, KDM1A, NCOA6, BUD31, NCOA3, USP22, ACTN4, ELK1, ZMIZ2, TADA3	1472	58	18883	2.87527	0.881874	0.0790529	0.0776344
KEGG_PATHWAY	hsa05200:Pathways in cancer	74	4.91694	0.0015214	CDKN1A, PTEN, KEAP1, LAMC1, ELK1, GLI3, CASP9, CCND3, FRAT1, CASP7, EDNRA, RPS6KA5, CASP8, CCND2, CCND1, RAC2, EP300, PRKACA, IL6R, ARHGEF12, IFNGR1, DAPK1, GSTO1, NCOA3, DAPK2, F2R, TGFBR2, DDB2, ADCY9, COL4A2, COL4A1, TRAF5, CKS2, CAMK2B, NOTCH2, FH, ROCK1, MAX, HDAC1, MGST3, PTGER3, GNAI3, CXCR4, ADCY2, RASGRP2, HIF1A, ADCY7, RELA, ADCY6, RXRA, ABL1, DVL2, E2F1, DVL3, HMOX1, STAT6, GSTM4, STAT…	849	531	8662	1.42183	0.408612	0.0202464	0.017028
GOTERM_BP_DIRECT	GO:0071346~cellular response to interferon-gamma	18	1.19601	0.00154192	ACTR2, DAPK1, STAT1, AQP4, AIF1, CX3CL1, MYO1C, CCL8, CCL5, CASP1, ZYX, CCL2, STX4, CCL19, LGALS9, GBP2, GBP1, TLR3	1437	103	19256	2.34177	0.999493	0.11199	0.110691
GOTERM_BP_DIRECT	GO:0036211~protein modification process	20	1.3289	0.00154909	UBL4A, USP25, YES1, PARP4, MCRS1, UBE2D2, AP3B1, UBE2L6, FBXW2, LOXL2, MSRA, CDC34, GGCX, STK38, ABL1, CPE, PRKD2, UBA52, PIGH, UBE2M	1437	121	19256	2.2149	0.999511	0.11199	0.110691
GOTERM_CC_DIRECT	GO:0005681~spliceosomal complex	21	1.39535	0.0017082	SF3B2, RBM48, BUD31, CIRBP, HNRNPR, USP39, PTBP2, LSM3, SRRM1, LSM8, SNRPD2, U2AF2, PRPF3, NCL, PPP1R8, TRA2A, HNRNPC, SREK1, TXNL4A, CTNNBL1, SUGP1	1475	136	20521	2.14826	0.785338	0.0279523	0.0262131
GOTERM_MF_DIRECT	GO:0004722~protein serine/threonine phosphatase activity	13	0.863787	0.00172036	EPM2A, LRRC59, MTMR14, PTEN, PPM1D, MTMR4, CTDNEP1, FIG4, BCKDK, PPP1CC, PPA2, CTDSP2, PPP1R3D	1472	59	18883	2.82654	0.917499	0.0890287	0.0874312
GOTERM_BP_DIRECT	GO:1902459~positive regulation of stem cell population maintenance	11	0.730897	0.00176094	YAP1, SS18, ING2, SMARCC1, RBBP4, PHF10, HDAC1, NCOA3, ARID4A, ARID4B, ACTB	1437	46	19256	3.20438	0.999828	0.122789	0.121366
GOTERM_BP_DIRECT	GO:0060333~interferon-gamma-mediated signaling pathway	6	0.398671	0.00177446	HCK, SP100, IFNGR1, STAT1, IRF1, TYK2	1437	13	19256	6.18468	0.999839	0.122789	0.121366
GOTERM_BP_DIRECT	GO:0002357~defense response to tumor cell	6	0.398671	0.00177446	PRDX2, DAPK1, LAPTM5, TNFRSF10B, RELA, RBMS3	1437	13	19256	6.18468	0.999839	0.122789	0.121366
KEGG_PATHWAY	hsa00280:Valine, leucine and isoleucine degradation	13	0.863787	0.00180302	MCCC2, ACAA2, HMGCS1, BCKDHB, MCCC1, ACADSB, AUH, PCCA, ALDH2, OXCT1, ACAA1, ACADS, BCAT2	849	48	8662	2.7632	0.463455	0.0231054	0.0194326
GOTERM_BP_DIRECT	GO:0060907~positive regulation of macrophage cytokine production	8	0.531561	0.00183774	PYCARD, CD74, GPRC5B, LAPTM5, TICAM1, HLA-G, MYD88, TLR3	1437	25	19256	4.28804	0.999882	0.122789	0.121366
GOTERM_BP_DIRECT	GO:0002053~positive regulation of mesenchymal cell proliferation	8	0.531561	0.00183774	FBXW4, STAT1, KDR, IRS2, SOX9, ARHGAP5, SYNE1, TGFBR2	1437	25	19256	4.28804	0.999882	0.122789	0.121366
GOTERM_BP_DIRECT	GO:0048661~positive regulation of smooth muscle cell proliferation	12	0.797342	0.00184833	TGFB1, STAT1, HDAC1, CCL5, ID2, HMOX1, IGF1, MNAT1, IL6R, AIF1, MYD88, CX3CL1	1437	54	19256	2.97781	0.999888	0.122789	0.121366
GOTERM_CC_DIRECT	GO:0005762~mitochondrial large ribosomal subunit	12	0.797342	0.00186687	GADD45GIP1, MRPL4, MRPL40, MRPL16, MRPL48, MRPL9, MRPL34, MRPL23, MRPL12, MRPL57, MRPL33, MRPL11	1475	56	20521	2.98126	0.813953	0.0295953	0.0277538
GOTERM_CC_DIRECT	GO:0042613~MHC class II protein complex	8	0.531561	0.00189951	CD74, HLA-DMA, HLA-B, HLA-DPB1, HLA-DRA, HLA-C, HLA-A, B2M	1475	26	20521	4.28078	0.819349	0.0295953	0.0277538
GOTERM_CC_DIRECT	GO:0005791~rough endoplasmic reticulum	9	0.598007	0.00190725	RAB14, MYOC, SUCO, RANGRF, RPL27, PSEN1, PTGDS, RPS21, RPL6	1475	33	20521	3.79433	0.820605	0.0295953	0.0277538
KEGG_PATHWAY	hsa05014:Amyotrophic lateral sclerosis	54	3.58804	0.001915	COX7B, NXT1, COX4I1, COX6A2, COX7C, ACTB, CASP9, ACTR1A, CASP1, SEC13, NRG1, SDHC, SDHA, COX6B1, NUP93, NDUFS7, NDUFS6, NDUFS4, NDUFS1, TOMM40, NDUFB7, NDUFB6, NDUFB11, NDUFB5, NDUFB4, NDUFB3, DCTN3, NDUFB2, COX5B, KLC1, COX5A, HDAC6, PSMA7, NXF1, ATXN2, POM121C, CYC1, NDUFV1, NDUFA8, NDUFA7, NDUFA6, FUS, NDUFA4, NDUFA3, NDUFA2, NDUFA1, NUP153, MAPK14, COX6C, MAPK12, SETX, FIG4, PINK1, NDUFAB1	849	364	8662	1.51357	0.483825	0.023664	0.0199023
GOTERM_BP_DIRECT	GO:0007159~leukocyte cell-cell adhesion	9	0.598007	0.00195642	NT5E, VCAM1, PTPRC, ROCK1, CCL5, MSN, F11R, EZR, ICAM1	1437	32	19256	3.76879	0.999934	0.126415	0.124949
GOTERM_BP_DIRECT	GO:0044344~cellular response to fibroblast growth factor stimulus	9	0.598007	0.00195642	SETX, COL1A1, NR4A1, DSTYK, HYAL1, CCL5, CCL2, NDNF, ZFP36L1	1437	32	19256	3.76879	0.999934	0.126415	0.124949
GOTERM_BP_DIRECT	GO:0010761~fibroblast migration	7	0.465116	0.00198006	FUT8, SGPL1, PIP5K1A, ILK, IQGAP1, PML, TNS1	1437	19	19256	4.93689	0.999941	0.126415	0.124949
GOTERM_MF_DIRECT	GO:0030881~beta-2-microglobulin binding	5	0.332226	0.00198889	FCGRT, HLA-A, HLA-F, MR1, HLA-E	1472	8	18883	8.01758	0.944132	0.0993759	0.0975928
KEGG_PATHWAY	hsa05165:Human papillomavirus infection	50	3.32226	0.00199348	CDKN1A, ITGB5, PTEN, CHD4, LAMC1, OASL, CCND3, CASP8, CCND2, CCND1, EP300, PRKACA, ATP6V0B, HLA-B, HLA-C, SCRIB, TYK2, HLA-A, TICAM1, HLA-F, HLA-G, HLA-E, CREB1, COL4A2, COL4A1, IRF1, COL6A3, IRF9, TLR3, NOTCH2, HDAC1, PXN, PSEN1, RELA, DVL2, E2F1, DVL3, BCAP31, CSNK1A1, STAT1, MX2, MX1, EIF2AK2, ISG15, LAMB1, COL1A1, PPP2R2D, TADA3, CDK2, KRAS	849	331	8662	1.54118	0.497639	0.0237843	0.0200035
GOTERM_MF_DIRECT	GO:0019787~ubiquitin-like protein transferase activity	9	0.598007	0.00207226	UBL4A, CDC34, UBE2D4, UBE2D2, UBE2D1, KRAS, UBE2L6, ARIH1, UBE2M	1472	31	18883	3.72429	0.950502	0.10009	0.0982942
KEGG_PATHWAY	hsa05167:Kaposi sarcoma-associated herpesvirus infection	33	2.19269	0.00216049	CDKN1A, HIF1A, RELA, ICAM1, CASP9, CASP8, CCND1, E2F1, EP300, MICB, CCR1, IFNGR1, STAT1, STAT3, HLA-B, HLA-C, EIF2AK2, NFATC1, TYK2, HLA-A, MAPK14, TICAM1, HLA-F, HLA-G, MAPK12, HLA-E, HCK, CREB1, IRF7, KRAS, UBA52, IRF9, TLR3	849	194	8662	1.73549	0.525824	0.0249177	0.0209568
GOTERM_BP_DIRECT	GO:0006468~protein phosphorylation	45	2.99003	0.0022883	CAMK2B, GMFB, ROCK1, ILK, TESK2, KALRN, MYLK3, NUAK1, PPP4R1, RPS6KA5, MKNK1, STK38, GRK6, ABL1, CCL2, TLK1, PRKACA, PAK2, MARK3, BRD2, YES1, DMPK, DAPK1, CSNK1A1, DAPK2, MINK1, DYRK1A, ADAM10, EIF2AK2, TYK2, CDC42BPB, HIPK1, YWHAZ, TGFBR2, CDC25B, BCKDK, HCK, SNRK, ILF3, PINK1, CREB1, CDK2, PRKD2, SIK1, PKN2	1437	379	19256	1.59105	0.999987	0.144222	0.142549
KEGG_PATHWAY	hsa05010:Alzheimer disease	56	3.72093	0.00231174	COX7B, COX4I1, ATP2A2, IRS2, IDE, COX6A2, COX7C, RYR3, CASP9, FRAT1, CASP7, CASP8, CSNK2A2, ADAM10, SDHC, SDHA, COX6B1, BACE2, ADAM17, NDUFS7, NDUFS6, NDUFS4, PPIF, NDUFS1, NDUFB7, LRP1, NDUFB6, NDUFB11, NDUFB5, NDUFB4, NDUFB3, PSEN2, NDUFB2, PSEN1, COX5B, KLC1, COX5A, PSMA7, RELA, NCSTN, DVL2, DVL3, CYC1, NDUFV1, NDUFA8, NDUFA7, NDUFA6, CSNK1A1, NDUFA4, NDUFA3, NDUFA2, NDUFA1, EIF2AK2, COX6C, ND…	849	384	8662	1.48788	0.549984	0.0250602	0.0210766
KEGG_PATHWAY	hsa04218:Cellular senescence	28	1.86047	0.0023177	CDKN1A, PTEN, RELA, ZFP36L1, PPP1CC, CCND3, CCND2, CCND1, RBBP4, E2F1, NBN, TGFB1, TGFB3, GADD45A, HLA-B, RRAS2, HLA-C, NFATC1, HLA-A, MAPK14, HIPK1, HLA-F, HLA-G, MAPK12, TGFBR2, HLA-E, CDK2, KRAS	849	156	8662	1.83123	0.550912	0.0250602	0.0210766
KEGG_PATHWAY	hsa05133:Pertussis	17	1.12957	0.00241032	C1QB, C1QA, C1S, C1R, GNAI3, LY96, TICAM1, MAPK14, RELA, MAPK12, PYCARD, CASP7, IRF1, CFL1, CASP1, SERPING1, MYD88	849	76	8662	2.28216	0.565067	0.0252718	0.0212546
GOTERM_CC_DIRECT	GO:0042470~melanosome	17	1.12957	0.00244937	YWHAE, CD63, PDCD6IP, CNP, TFRC, TYRP1, RAB27A, YWHAZ, GANAB, NCSTN, SYNGR1, CANX, ERP29, ANXA6, STOM, TPP1, CTSB	1475	102	20521	2.31876	0.889984	0.0373632	0.0350384
GOTERM_MF_DIRECT	GO:0004672~protein kinase activity	47	3.12292	0.00247124	CAMK2B, ROCK1, NPR1, TESK1, ILK, TESK2, TTBK2, NUAK1, DSTYK, CCL8, RPS6KA5, CCND1, RPS6KC1, CCL5, MKNK1, ABL1, TRIM24, CCL2, TLK1, RIOK2, PRKACA, PAK2, MARK3, MAP2K5, DAPK1, CSNK1A1, DAPK2, MINK1, DYRK1A, EIF2AK2, TYK2, CDC42BPB, MAPK14, VRK3, HIPK1, NRBP1, MAPK12, BCKDK, PINK1, OBSCN, ADCK2, CDK2, PRKD2, SIK1, PKN2, TRIB3, TRIB2	1472	385	18883	1.56603	0.972271	0.115511	0.113438
GOTERM_CC_DIRECT	GO:0043657~host cell	5	0.332226	0.00249125	KPNA6, NMT2, NUP153, IFIT1, KPNA2	1475	9	20521	7.72919	0.894064	0.0373687	0.0350435
GOTERM_BP_DIRECT	GO:0045737~positive regulation of cyclin-dependent protein serine/threonine kinase activity	6	0.398671	0.00259192	PSMD10, CCND3, ADAM17, RGCC, CCND2, CCND1	1437	14	19256	5.74292	0.999997	0.16129	0.15942
KEGG_PATHWAY	hsa04120:Ubiquitin mediated proteolysis	26	1.72757	0.00260985	CUL5, UBE2D4, UBA6, UBE2D2, UBE2D1, KEAP1, UBE2L6, CBLB, UBE2Z, HERC2, UBE2Q1, UBR5, HUWE1, UBE2G2, PIAS2, PML, PIAS1, DDB2, DDB1, UBE2W, CDC34, UBA1, STUB1, SAE1, UBA52, UBE2M	849	142	8662	1.86808	0.594071	0.0265591	0.0223373
GOTERM_BP_DIRECT	GO:0032731~positive regulation of interleukin-1 beta production	13	0.863787	0.00281576	EGR1, STAT3, RELA, PYCARD, CASP8, TYROBP, IFI16, CLEC7A, CASP1, CCL19, LGALS9, MYD88, NAIP	1437	65	19256	2.68003	0.999999	0.173029	0.171022
GOTERM_BP_DIRECT	GO:0006482~protein demethylation	5	0.332226	0.00286119	PHF2, KDM2A, ALKBH4, KDM1A, KDM7A	1437	9	19256	7.44452	0.999999	0.17365	0.171636
GOTERM_BP_DIRECT	GO:0006611~protein export from nucleus	9	0.598007	0.00295621	TGFB1, NXT1, XPO1, DESI1, XPO7, ADAR, SFN, CALR, PRKACA	1437	34	19256	3.5471	1	0.177229	0.175174
GOTERM_MF_DIRECT	GO:0019904~protein domain specific binding	30	1.99336	0.00302002	YWHAE, SP100, KHDRBS3, PLXND1, FAF1, HMGB2, IRS2, IQGAP1, HIF1A, PPP1CC, DVL2, ARFIP2, PRKACA, ESRRA, NCOA2, DFFA, IST1, ANGEL1, M6PR, RAB27A, CACYBP, PIAS1, EHD2, RAP2B, TFDP2, TADA3, CDK2, MYH9, TOP1, EZR	1472	217	18883	1.77347	0.987507	0.13675	0.134296
GOTERM_BP_DIRECT	GO:0043524~negative regulation of neuron apoptotic process	22	1.46179	0.00325184	GRN, PLXND1, TGFB3, F2R, VEGFB, EN1, SIX1, NDNF, PSEN1, HIF1A, THAP11, CLN3, PINK1, CCND1, MDK, UCP2, KDR, CCL2, KRAS, NAIP, SNX6, LGMN	1437	148	19256	1.99191	1	0.192603	0.19037
GOTERM_BP_DIRECT	GO:1902455~negative regulation of stem cell population maintenance	7	0.465116	0.00348136	ING2, ZNF706, RBBP4, HDAC1, ARID4A, ARID4B, LOXL2	1437	21	19256	4.46671	1	0.203743	0.20138
GOTERM_BP_DIRECT	GO:0032755~positive regulation of interleukin-6 production	17	1.12957	0.00354676	CD74, TGFB1, F2R, STAT3, TICAM1, AIF1, RELA, IFIH1, PYCARD, MAVS, TYROBP, CLEC7A, ARHGEF2, LGALS9, IL6R, MYD88, TLR3	1437	102	19256	2.23336	1	0.205128	0.20275
GOTERM_BP_DIRECT	GO:0060700~regulation of ribonuclease activity	4	0.265781	0.0036909	OAS1, OAS2, OAS3, OASL	1437	5	19256	10.7201	1	0.208557	0.206139
GOTERM_BP_DIRECT	GO:0002248~connective tissue replacement involved in inflammatory response wound healing	4	0.265781	0.0036909	TGFB1, F2R, TIMP1, HIF1A	1437	5	19256	10.7201	1	0.208557	0.206139
GOTERM_MF_DIRECT	GO:0023026~MHC class II protein complex binding	8	0.531561	0.00380444	YWHAE, CD74, HLA-DMA, CD4, CD81, HLA-DPB1, HLA-DRA, B2M	1472	27	18883	3.80093	0.996007	0.16705	0.164052
GOTERM_BP_DIRECT	GO:0018105~peptidyl-serine phosphorylation	23	1.52824	0.00389302	CAMK2B, DMPK, ROCK1, CSNK1A1, CSNK2A2, DYRK1A, HIPK1, MAPK14, VRK3, MAPK12, TTBK2, PINK1, RPS6KA5, MKNK1, STK38, CDK2, TLK1, PRKD2, PKN2, TOP1, PRKACA, PAK2, MARK3	1437	160	19256	1.92627	1	0.217478	0.214957
GOTERM_MF_DIRECT	GO:0060090~binding, bridging	27	1.79402	0.00402687	HDAC4, ITSN2, MAPKAP1, IQGAP1, UBE2Z, USP18, E2F1, CAV2, NCOA3, MICAL3, ADAM10, TERF1, TICAM1, PML, TGFBR2, TAPBP, EEF1A1, MAVS, TYROBP, COL4A2, IFI27, RRAGC, RRAGD, TRIM14, MAPRE1, MYD88, LAMTOR5	1472	192	18883	1.80396	0.997111	0.168459	0.165436
GOTERM_MF_DIRECT	GO:0097100~supercoiled DNA binding	4	0.265781	0.00418532	RPS3, HMGB2, PSIP1, TOP1	1472	5	18883	10.2625	0.997706	0.168459	0.165436
GOTERM_MF_DIRECT	GO:0046978~TAP1 binding	4	0.265781	0.00418532	TAP2, TAP1, HLA-F, TAPBP	1472	5	18883	10.2625	0.997706	0.168459	0.165436
GOTERM_CC_DIRECT	GO:0045121~membrane raft	27	1.79402	0.00435968	STX12, ABCB4, PSEN2, CBLB, ADCY2, PSEN1, ICAM1, CD79A, CLN3, KDR, STOM, ABCA1, CAV2, ATP2B4, ERLIN1, GAB2, TGFBR2, BST2, BACE2, ADAM17, CD4, PLSCR1, RAP2B, PTPRC, MYO1C, TPP1, PI4K2A	1475	209	20521	1.79731	0.980401	0.0643231	0.0603208
GOTERM_BP_DIRECT	GO:0060397~JAK-STAT cascade involved in growth hormone signaling pathway	5	0.332226	0.00448867	STAT5A, PTPN1, STAT3, STAT6, TYK2	1437	10	19256	6.70007	1	0.247936	0.245061
GOTERM_BP_DIRECT	GO:0032735~positive regulation of interleukin-12 production	10	0.664452	0.00455316	MDK, CLEC7A, IRF1, LAPTM5, CCL19, LGALS9, MAPK14, HLA-G, RELA, TLR3	1437	44	19256	3.04549	1	0.248704	0.24582
GOTERM_CC_DIRECT	GO:0030133~transport vesicle	16	1.06312	0.00460926	COPB2, COPA, YIPF1, CAV2, RAB1B, M6PR, LAPTM5, COPZ2, RABEPK, IGF2R, ARCN1, HCK, TMEM168, ERP29, PLIN3, YKT6	1475	99	20521	2.24849	0.98436	0.0669087	0.0627455
KEGG_PATHWAY	hsa04148:Efferocytosis	27	1.79402	0.00468107	C1QB, CAMK2B, C1QA, LRP1, ITGB5, TGFBRAP1, ATP2A2, HIF1A, CX3CL1, CASP7, RXRA, P2RY2, STAB1, CASP1, ABCA1, ARG2, TGFB1, ADAM10, NFATC1, MAPK14, MAPK12, DUSP7, ADAM17, CREB1, RAB14, ELMO1, CALR	849	156	8662	1.76583	0.801856	0.0442974	0.0372559
GOTERM_MF_DIRECT	GO:0061631~ubiquitin conjugating enzyme activity	9	0.598007	0.00468131	UBE2W, CDC34, UBE2Q1, UBE2D4, UBE2D2, UBE2D1, UBE2L6, UBE2G2, UBE2Z	1472	35	18883	3.29866	0.998885	0.18333	0.180041
KEGG_PATHWAY	hsa04115:p53 signaling pathway	16	1.06312	0.00474749	CDKN1A, GADD45A, PTEN, TNFRSF10B, IGF1, PPM1D, DDB2, CASP9, CCND3, CASP8, CCND2, CCND1, ZMAT3, CCNG1, CDK2, SFN	849	74	8662	2.20597	0.806366	0.0442974	0.0372559
KEGG_PATHWAY	hsa05170:Human immunodeficiency virus 1 infection	34	2.25914	0.00476416	CUL5, PXN, GNAI3, CXCR4, SAMHD1, RELA, CASP9, CASP8, TRIM5, CFL1, AP1S2, RAC2, PAK2, B2M, APOBEC3G, HLA-B, TAP2, HLA-C, TAP1, NFATC1, HLA-A, MAPK14, HLA-F, HLA-G, MAPK12, TAPBP, HLA-E, DDB1, BST2, CD4, TRAF5, KRAS, CALR, MYD88	849	212	8662	1.63626	0.807482	0.0442974	0.0372559
GOTERM_CC_DIRECT	GO:0022627~cytosolic small ribosomal subunit	10	0.664452	0.0048534	RPS15A, DDX3X, RPS7, RPS6, RPS3, RPS27L, EIF2D, RPS21, UBA52, RPS24	1475	46	20521	3.02447	0.987458	0.0693342	0.0650201
KEGG_PATHWAY	hsa05022:Pathways of neurodegeneration - multiple diseases	65	4.31894	0.00486503	COX7B, HIP1, COX4I1, ATP2A2, UBE2L6, COX6A2, COX7C, RYR3, CASP9, ACTR1A, FRAT1, CASP7, CASP8, CSNK2A2, SDHC, SDHA, COX6B1, NDUFS7, NDUFS6, NDUFS4, PPIF, NDUFS1, UBA52, CAMK2B, TOMM40, NDUFB7, NDUFB6, NDUFB11, NDUFB5, NDUFB4, NDUFB3, DCTN3, PSEN2, NDUFB2, PSEN1, COX5B, KLC1, COX5A, PSMA7, RELA, ATXN3, ATXN2, DVL2, DVL3, CYC1, NDUFV1, TRAP1, NDUFA8, NDUFA7, NDUFA6, CSNK1A1, FUS, NDUFA4, NDUFA3, NDU…	849	476	8662	1.39321	0.814097	0.0442974	0.0372559
GOTERM_CC_DIRECT	GO:0032587~ruffle membrane	16	1.06312	0.00507168	ARF4, PLEK, IFIT5, TWF1, RASGRP2, AIF1, EEF1A1, ADAM17, MYO1C, CFL1, RPS3, PIP5K1A, SPRY2, LCP1, ARHGEF2, EZR	1475	100	20521	2.22601	0.989705	0.0713205	0.0668827
GOTERM_MF_DIRECT	GO:0048156~tau protein binding	10	0.664452	0.00516407	ROCK1, DYRK1A, EP300, STUB1, MARK3, ACTB, HDAC6, LGMN, TTBK2, PICALM	1472	43	18883	2.98328	0.999448	0.192567	0.189112
GOTERM_MF_DIRECT	GO:0004197~cysteine-type endopeptidase activity	13	0.863787	0.00518296	USP8, USP10, USP11, USP33, USP12, CTSS, CASP9, CASP7, CASP8, CASP1, ATG4B, CTSB, LGMN	1472	67	18883	2.48904	0.999463	0.192567	0.189112
GOTERM_BP_DIRECT	GO:0097191~extrinsic apoptotic signaling pathway	11	0.730897	0.00524084	MLLT11, YAP1, PRDX2, TGFB1, CASP8, PTPRC, IFI27, HIPK1, IL6R, TLR3, PML	1437	53	19256	2.78116	1	0.28312	0.279838
GOTERM_CC_DIRECT	GO:0042788~polysomal ribosome	8	0.531561	0.00554135	RPL30, RPL32, RPL31, RPL11, EIF3H, RPL38, RPS21, RPL6	1475	31	20521	3.59033	0.993269	0.076415	0.0716603
GOTERM_CC_DIRECT	GO:0005852~eukaryotic translation initiation factor 3 complex	6	0.398671	0.00566292	DDX3X, EIF3K, EIF3G, EIF3H, EIF3F, EIF3A	1475	17	20521	4.91031	0.993971	0.076415	0.0716603
GOTERM_CC_DIRECT	GO:0005885~Arp2/3 protein complex	5	0.332226	0.00580812	ACTR2, ARPC2, ARPC3, ARPC1B, ARPC5	1475	11	20521	6.32388	0.994713	0.076415	0.0716603
GOTERM_MF_DIRECT	GO:0008266~poly(U) RNA binding	8	0.531561	0.00583174	DAZAP1, SSB, HNRNPH1, FMR1, MCRS1, IFIT5, HNRNPC, RBMS3	1472	29	18883	3.53879	0.999791	0.211255	0.207464
GOTERM_CC_DIRECT	GO:0005694~chromosome	31	2.0598	0.00589808	FH, FMR1, USP11, HMGB2, DDX21, PDS5B, SAMHD1, REPIN1, SMCHD1, NBN, BRD4, SMARCC1, KDM2A, SETDB1, KRR1, NONO, RECQL, RRP1B, SMC1A, COQ7, ZFX, SIRT2, STAG1, NCL, MCM3, UBAP2, PIN4, TOP1, MNAT1, CLOCK, GLYR1	1475	257	20521	1.67817	0.995127	0.076415	0.0716603
GOTERM_CC_DIRECT	GO:0005769~early endosome	36	2.39203	0.00592306	PLEKHF1, LRP1, FKBP15, TFRC, USP10, TGFBRAP1, PSEN2, CXCR4, ADRB2, TRAK2, CLN3, NCSTN, RPS6KC1, AP1S2, KDR, APBB2, WASF2, PTPN1, USP8, RABGAP1L, ANXA1, VCAM1, F2R, AP3B1, HPS5, TICAM1, HLA-G, IGF2R, VAMP8, EHD2, CD4, EHD4, RAB14, SIGLEC1, TLR3, PICALM	1475	312	20521	1.60529	0.995236	0.076415	0.0716603
GOTERM_BP_DIRECT	GO:0032922~circadian regulation of gene expression	13	0.863787	0.00592942	NCOA2, EGR1, KDM2A, HDAC1, GFPT1, BHLHE41, HUWE1, PML, PPP1CC, ID2, ID1, TOP1, CLOCK	1437	71	19256	2.45355	1	0.316837	0.313164
GOTERM_CC_DIRECT	GO:0005790~smooth endoplasmic reticulum	7	0.465116	0.00594339	ERP29, HYOU1, CALR, CASQ1, PSEN1, RYR3, GABARAP	1475	24	20521	4.05782	0.995323	0.076415	0.0716603
GOTERM_MF_DIRECT	GO:0005521~lamin binding	6	0.398671	0.00601154	SUN2, PPP1CC, NARF, IFI27, LBR, SYNE1	1472	16	18883	4.81055	0.999839	0.212456	0.208644
GOTERM_BP_DIRECT	GO:0007528~neuromuscular junction development	9	0.598007	0.00610737	CHRNA1, AFG3L2, COL4A1, DNAJA3, ANK3, LAMC1, AGRN, KALRN, SNTA1	1437	38	19256	3.17372	1	0.322837	0.319094
GOTERM_BP_DIRECT	GO:0071218~cellular response to misfolded protein	5	0.332226	0.00664065	UBE2W, ATXN3, STUB1, DNAJB14, HDAC6	1437	11	19256	6.09097	1	0.336724	0.33282
GOTERM_BP_DIRECT	GO:1900246~positive regulation of RIG-I signaling pathway	5	0.332226	0.00664065	ANKRD17, ZC3HAV1, DDX60, PUM1, OASL	1437	11	19256	6.09097	1	0.336724	0.33282
GOTERM_BP_DIRECT	GO:0050821~protein stabilization	29	1.92691	0.0066895	STX12, GRN, HIP1, USP33, RPL11, PTEN, PHB2, UXT, BAG1, POLR2E, DVL3, EP300, MSX1, GOLGA7, SOX4, TRIM44, ATF7IP, CD74, CRTAP, RPS7, IGF1, PML, TTI1, PINK1, TYROBP, CREB1, DNAJA3, STUB1, CALR	1437	229	19256	1.69696	1	0.336724	0.33282
GOTERM_CC_DIRECT	GO:0005770~late endosome	21	1.39535	0.00672031	CD74, GRN, WDR48, KIDINS220, VPS13C, F2R, MAGI2, ATG9A, M6PR, CXCR4, RAB27A, CTSS, IGF2R, CD2AP, CLN3, RAB14, PSAP, SIGLEC1, OSBPL1A, AP5S1, LGMN	1475	153	20521	1.90956	0.997686	0.085187	0.0798865
GOTERM_BP_DIRECT	GO:0051281~positive regulation of release of sequestered calcium ion into cytosol	8	0.531561	0.0067877	CXCL10, CXCL11, CXCL9, F2R, ABL1, APLNR, CASQ1, CX3CL1	1437	31	19256	3.4581	1	0.336724	0.33282
GOTERM_BP_DIRECT	GO:0019886~antigen processing and presentation of exogenous peptide antigen via MHC class II	8	0.531561	0.0067877	CD74, HLA-DMA, FCER1G, HLA-DPB1, HLA-DRA, B2M, CTSS, LGMN	1437	31	19256	3.4581	1	0.336724	0.33282
GOTERM_MF_DIRECT	GO:0035591~signaling adaptor activity	12	0.797342	0.00691368	YWHAE, MAVS, DDX3X, HAX1, FMR1, STAT3, HCLS1, SCRIB, TICAM1, SH2B3, MYD88, SH2B2	1472	61	18883	2.52357	0.999957	0.238522	0.234242
GOTERM_CC_DIRECT	GO:0005901~caveola	13	0.863787	0.00691549	ENTPD1, PTGIS, CAV2, F2R, MYOF, ATP2B4, HDAC6, TGFBR2, HCK, CLN3, EHD2, KCNMA1, RANGRF	1475	75	20521	2.41151	0.998061	0.0864436	0.0810649
GOTERM_BP_DIRECT	GO:0002474~antigen processing and presentation of peptide antigen via MHC class I	4	0.265781	0.00697297	SAR1B, ERAP1, MR1, B2M	1437	6	19256	8.93343	1	0.336724	0.33282
GOTERM_BP_DIRECT	GO:0002502~peptide antigen assembly with MHC class I protein complex	4	0.265781	0.00697297	HLA-A, CALR, B2M, TAPBP	1437	6	19256	8.93343	1	0.336724	0.33282
GOTERM_BP_DIRECT	GO:0008284~positive regulation of cell proliferation	54	3.58804	0.00707814	BCAR3, PTEN, ILK, IRS2, HOXC10, ACTB, CX3CL1, CCND2, KDR, SOX9, TIMP1, PITX2, IL6R, SOX4, SS18, SMARCC1, RPS6, F2R, RHOG, ADAM10, NRG1, GAB2, TGFBR2, CDC25B, HCK, ADAM17, TRAF5, MZB1, HCLS1, FXN, HDAC4, CTF1, SHC1, SHMT2, HDAC1, CRIP2, PTN, AIF1, RELA, RPS15A, CLEC7A, SSR1, STX4, MARCKSL1, TGFB1, TGFB3, VEGFB, IGF1, HIPK1, TBX3, CXCL10, CDK2, CALR, LGMN	1437	504	19256	1.43573	1	0.336724	0.33282
KEGG_PATHWAY	hsa03250:Viral life cycle - HIV-1	14	0.930233	0.00709724	CPSF7, PDCD6IP, APOBEC3G, MX2, MX1, PSIP1, CXCR4, NUP153, SAMHD1, BST2, CD4, XPO1, TRIM5, EP300	849	63	8662	2.26724	0.914332	0.0629652	0.0529563
GOTERM_BP_DIRECT	GO:0007179~transforming growth factor beta receptor signaling pathway	16	1.06312	0.00710579	TGFB1, ITGB5, TGFB3, CAV2, PXN, TGFBRAP1, STAT3, SMAD6, GLG1, PML, TGFBR2, COL3A1, FUT8, ID1, ZYX, FERMT2	1437	100	19256	2.14402	1	0.336724	0.33282
GOTERM_BP_DIRECT	GO:0060339~negative regulation of type I interferon-mediated signaling pathway	7	0.465116	0.00712354	MAVS, OAS1, OAS3, ISG15, ADAR, SAMHD1, USP18	1437	24	19256	3.90837	1	0.336724	0.33282
GOTERM_BP_DIRECT	GO:0040014~regulation of multicellular organism growth	7	0.465116	0.00712354	GAMT, STAT5A, ATRN, AFG3L2, SGPL1, STAT3, PRLH	1437	24	19256	3.90837	1	0.336724	0.33282
GOTERM_CC_DIRECT	GO:0009897~external side of plasma membrane	44	2.92359	0.00724222	CXCL9, TFRC, CXCR4, AQP4, IDE, ITGAE, SERPINA5, ICAM1, CD79A, TMEM123, NT5E, FCGRT, KDR, IL6R, B2M, CTSB, MICB, CCR1, ABCA1, CD74, CD163, FCER1G, VCAM1, BTN2A2, BTN3A1, MCAM, ATP6AP2, ANXA5, HLA-B, HLA-C, BTN3A3, HLA-A, HLA-F, MR1, HLA-G, TGFBR2, HLA-E, CXCL10, CD4, PTPRC, SCNN1A, IL2RB, CALR, ABCG1	1475	407	20521	1.50406	0.998558	0.0892877	0.083732
GOTERM_BP_DIRECT	GO:0032757~positive regulation of interleukin-8 production	12	0.797342	0.00725835	PYCARD, CD74, MAVS, CLEC7A, F2R, STAT3, PRKD2, LGALS9, RELA, MYD88, TLR3, LAMTOR5	1437	64	19256	2.51253	1	0.339829	0.335889
GOTERM_MF_DIRECT	GO:0004674~protein serine/threonine kinase activity	45	2.99003	0.00740895	CAMK2B, ROCK1, TESK1, ILK, TESK2, PPM1D, KALRN, TTBK2, NUAK1, DSTYK, RPS6KA5, RPS6KC1, MKNK1, STK38, TLK1, RIOK2, PRKACA, PAK2, MARK3, MAP2K5, BRD2, DMPK, DAPK1, CSNK1A1, DAPK2, CSNK2A2, MINK1, DYRK1A, EIF2AK2, CDC42BPB, MAPK14, VRK3, HIPK1, NRBP1, MAPK12, BCKDK, SNRK, PINK1, OBSCN, ADCK2, CDK2, PRKD2, SIK1, PKN2, TOP1	1472	387	18883	1.49164	0.999979	0.249664	0.245185
GOTERM_BP_DIRECT	GO:0032355~response to estradiol	14	0.930233	0.00742816	STAT5A, TGFB1, ANXA1, ARPC1B, STAT3, NR2F2, SLC6A1, ESR1, CASP9, COL1A1, CASP8, PENK, CYP1B1, CALR	1437	82	19256	2.28783	1	0.344498	0.340504
KEGG_PATHWAY	hsa04621:NOD-like receptor signaling pathway	30	1.99336	0.00766163	YWHAE, NLRX1, GABARAP, RELA, PYCARD, SHARPIN, CASP8, IFI16, CCL5, CASP1, CCL2, GBP2, GBP1, CTSB, STAT1, TYK2, MAPK14, TICAM1, MAPK12, MAVS, OAS1, OAS2, OAS3, TRAF5, IRF7, PKN2, RBCK1, MYD88, IRF9, NAIP	849	186	8662	1.64558	0.929592	0.0662731	0.0557384
GOTERM_BP_DIRECT	GO:0006606~protein import into nucleus	16	1.06312	0.00778579	MED1, CDKN1A, SEC13, PPP1R10, STAT3, ADAR, NUP153, PHB2, GLI3, PML, IPO4, NUP93, POM121C, KPNA6, RANGRF, KPNA2	1437	101	19256	2.12279	1	0.354146	0.35004
GOTERM_MF_DIRECT	GO:0004386~helicase activity	16	1.06312	0.0079088	SMARCAL1, UPF1, DDX3X, DDX24, CHD8, DDX21, CHD4, DDX60, CHD1, IFIH1, DHX40, SETX, EP400, MCM3, MCM5, ASCC3	1472	97	18883	2.11598	0.99999	0.256885	0.252275
GOTERM_BP_DIRECT	GO:0006954~inflammatory response	46	3.05648	0.00796497	HDAC4, CXCL9, TUSC2, PTGER3, LY96, CXCR4, F11R, AIF1, RELA, CX3CL1, PYCARD, CCL8, RPS6KA5, IFI16, CLEC7A, HYAL1, CCL5, STAB1, C3AR1, CCL2, CCL19, LGALS9, APOL3, CCR1, TGFB1, PARP4, ANXA1, VCAM1, F2R, STAT3, AP3B1, LYZ, TICAM1, PJA2, CD2AP, ATRN, NR4A1, CXCL10, HCK, CXCL11, PLAA, TRIM14, SIGLEC1, MYD88, TLR3, NAIP	1437	417	19256	1.47819	1	0.354146	0.35004
GOTERM_MF_DIRECT	GO:0004129~cytochrome-c oxidase activity	6	0.398671	0.00797779	SURF1, COX7B, COX4I1, COX5B, COX5A, COX6B1	1472	17	18883	4.52757	0.999991	0.256885	0.252275
GOTERM_BP_DIRECT	GO:0032956~regulation of actin cytoskeleton organization	15	0.996678	0.00804633	TGFB1, LRP1, ROCK1, RHOG, TESK1, TWF2, F11R, RHOC, RND3, CD2AP, BST2, HCK, DVL2, ABL1, DVL3	1437	92	19256	2.18481	1	0.354146	0.35004
KEGG_PATHWAY	hsa04622:RIG-I-like receptor signaling pathway	15	0.996678	0.00804969	DDX3X, NLRX1, ISG15, ADAR, MAPK14, RELA, MAPK12, IFIH1, CYLD, CXCL10, MAVS, SIKE1, CASP8, IRF7, AZI2	849	71	8662	2.15548	0.938479	0.0670874	0.0564232
GOTERM_BP_DIRECT	GO:0007049~cell cycle	40	2.65781	0.00805511	CDKN1C, TUSC2, BCCIP, GNAI3, USP39, RCBTB1, PPP1CC, RBBP4, KATNA1, EP300, E4F1, RIOK2, TXNL4A, EVI5, TRIM21, BANP, GADD45GIP1, RBM38, TSPYL2, CSNK1A1, USP22, CSNK2A2, MICAL3, PRPF40A, TERF1, CGRRF1, BLCAP, MAPK12, CDC25B, CD2AP, CYLD, SNRK, RGCC, NASP, TFDP2, MCM3, SIK1, MCM5, PKN2, ARHGEF2	1437	351	19256	1.52708	1	0.354146	0.35004
GOTERM_CC_DIRECT	GO:1904813~ficolin-1-rich granule lumen	18	1.19601	0.00808614	CFD, ACTR2, XRCC6, CANT1, DDX3X, PGAM1, HUWE1, COMMD3, ARPC5, MAPK14, CTSS, ALAD, EEF1A1, ACLY, FTH1, MNDA, PLEKHO2, CTSB	1475	125	20521	2.00341	0.999329	0.098345	0.0922257
GOTERM_BP_DIRECT	GO:0007229~integrin-mediated signaling pathway	17	1.12957	0.00813995	COL16A1, ITGB5, PLEK, ADAM10, ILK, ISG15, ITGAE, PTN, HCK, COL3A1, FUT8, ZYX, ABL1, ITGBL1, MYH9, ZNF304, FERMT2	1437	111	19256	2.05227	1	0.354146	0.35004
GOTERM_BP_DIRECT	GO:0019082~viral protein processing	8	0.531561	0.00814046	SPCS3, ST6GAL1, FUT8, ST6GALNAC2, CSNK1A1, GALNT1, CANX, ST3GAL2	1437	32	19256	3.35003	1	0.354146	0.35004
GOTERM_BP_DIRECT	GO:0060325~face morphogenesis	8	0.531561	0.00814046	COL1A1, SGPL1, TGFB1, MYH3, TGFB3, EP300, MSX1, RAB3GAP1	1437	32	19256	3.35003	1	0.354146	0.35004
KEGG_PATHWAY	hsa04659:Th17 cell differentiation	20	1.3289	0.00814356	STAT5A, TGFB1, IFNGR1, STAT1, STAT3, NFATC1, TYK2, MAPK14, HIF1A, RELA, MAPK12, TGFBR2, HLA-DMA, CD4, RXRA, IL2RB, HLA-DPB1, HLA-DRA, STAT6, IL6R	849	108	8662	1.88937	0.940455	0.0670874	0.0564232
GOTERM_BP_DIRECT	GO:0000079~regulation of cyclin-dependent protein serine/threonine kinase activity	10	0.664452	0.00824295	HERC5, CCND3, CDKN1A, CCND2, CCND1, GADD45A, CCNF, CCNG1, BCCIP, ACTB	1437	48	19256	2.7917	1	0.355459	0.351338
GOTERM_BP_DIRECT	GO:1900182~positive regulation of protein localization to nucleus	9	0.598007	0.00841559	YAP1, CARD10, TGFB1, TFRC, TESK1, TYK2, FERMT2, CD2AP, LAMTOR5	1437	40	19256	3.01503	1	0.359748	0.355577
GOTERM_BP_DIRECT	GO:0007517~muscle organ development	16	1.06312	0.00851666	CD164, TAGLN, CTF1, TCF12, FHL3, FOXO4, IGF1, MAPK12, POU6F1, CXCL10, SMTN, MYH3, COL6A3, MSX1, EMD, FKTN	1437	102	19256	2.10198	1	0.36093	0.356745
KEGG_PATHWAY	hsa04611:Platelet activation	22	1.46179	0.00866943	ARHGEF12, FCER1G, ROCK1, F2R, SNAP23, GNAI3, ADCY2, MAPK14, RASGRP2, ADCY7, ADCY6, ACTB, MAPK12, MYLK3, VAMP8, RAP1B, COL1A1, PPP1CC, COL3A1, ADCY9, LCP2, PRKACA	849	124	8662	1.81014	0.950411	0.0697587	0.0586699
GOTERM_MF_DIRECT	GO:0017124~SH3 domain binding	19	1.26246	0.00884926	USP8, CNTNAP1, KHDRBS3, WIPF1, ARHGAP1, ADAM10, CBLB, CD2AP, RUFY1, CASP9, FUT8, PLSCR1, SH3BGRL, ADAM17, RUFY2, ELMO1, ABL1, HCLS1, WASF2	1472	126	18883	1.9344	0.999997	0.278752	0.27375
GOTERM_BP_DIRECT	GO:0045727~positive regulation of translation	14	0.930233	0.00908259	SSB, DDX3X, POLDIP3, FMR1, CIRBP, RPS27L, NAT10, PINK1, EIF6, PLXNB2, CYP1B1, EIF4G3, SOX4, EIF4G2	1437	84	19256	2.23336	1	0.381624	0.377199
GOTERM_CC_DIRECT	GO:0005768~endosome	35	2.32558	0.00922227	GRN, PLEKHF1, TFRC, TNFAIP1, ADRB2, MTMR4, HTR4, RABEPK, SNX1, RPS6KC1, KDR, STX4, RAB11FIP2, YKT6, SNX6, ABCA1, CD164, PDCD6IP, ANXA1, ATG9A, M6PR, GAPVD1, TICAM1, IGF2R, RUFY1, BACE2, ARPC2, RUFY2, IL2RB, CDK2, PLIN3, EZR, OSBPL1A, PI4K2A, ABCG1	1475	310	20521	1.57077	0.999761	0.110667	0.103781
KEGG_PATHWAY	hsa05205:Proteoglycans in cancer	32	2.12625	0.00926895	CAMK2B, CD63, CDKN1A, ROCK1, ITGB5, SDC2, PXN, IQGAP1, ELK1, HIF1A, ACTB, PPP1CC, CCND1, KDR, PRKACA, TGFB1, ARHGEF12, CAV2, LUM, RPS6, STAT3, RRAS2, MSN, IGF1, ANK3, MAPK14, ESR1, MAPK12, COL1A1, HCLS1, KRAS, EZR	849	205	8662	1.5926	0.959752	0.0712902	0.0599579
KEGG_PATHWAY	hsa05016:Huntington disease	44	2.92359	0.00927185	COX7B, HIP1, NDUFB7, NDUFB6, NDUFB11, NDUFB5, HDAC1, NDUFB4, COX4I1, NDUFB3, DCTN3, NDUFB2, COX5B, KLC1, COX7C, COX5A, COX6A2, PSMA7, CASP9, ACTR1A, CASP8, POLR2E, EP300, CYC1, NDUFV1, NDUFA8, NDUFA7, NDUFA6, NDUFA4, NDUFA3, NDUFA2, NDUFA1, SDHC, AP2B1, COX6C, SDHA, COX6B1, CREB1, NDUFS7, NDUFS6, NDUFAB1, NDUFS4, PPIF, NDUFS1	849	306	8662	1.46704	0.959793	0.0712902	0.0599579
GOTERM_BP_DIRECT	GO:0030042~actin filament depolymerization	5	0.332226	0.00937946	WDR1, CFL1, TWF2, MICAL3, TWF1	1437	12	19256	5.58339	1	0.390758	0.386227
KEGG_PATHWAY	hsa05131:Shigellosis	37	2.45847	0.00951357	ROCK1, UBE2D4, CALCOCO2, UBE2D2, ARPC1B, PXN, UBE2D1, ILK, FOXO4, RELA, ACTB, PYCARD, SHARPIN, RPS6KA5, CCL5, CASP1, MYL10, WASF2, ACTR2, FNBP1, ACTN4, ARPC5, MAPK14, MAPK12, RRAGA, RRAGC, ARPC2, ARPC3, TRAF5, RRAGD, ELMO1, HCLS1, ARHGEF2, RBCK1, UBA52, MYD88, NAIP	849	247	8662	1.52832	0.963039	0.0715586	0.0601837
GOTERM_BP_DIRECT	GO:0070269~pyroptosis	8	0.531561	0.00968163	PYCARD, ZEB2, CASP8, IFI27, CASP1, APIP, TRIM21, NAIP	1437	33	19256	3.24852	1	0.399957	0.39532
GOTERM_MF_DIRECT	GO:0000976~transcription regulatory region sequence-specific DNA binding	30	1.99336	0.00976402	HDAC4, YAP1, CALCOCO1, HMGB2, SIX1, ARID4A, ARID4B, ELK1, RELA, RXRA, MSX1, PITX2, SOX4, BRD4, EGR1, XRCC6, NFYC, TCF12, STAT3, TFE3, FOXJ1, SMAD6, FLI1, PIAS1, IRF1, IRF2, IRF7, ZNF217, ATF5, IRF9	1472	236	18883	1.63069	0.999999	0.301023	0.295621
GOTERM_BP_DIRECT	GO:0043124~negative regulation of I-kappaB kinase/NF-kappaB signaling	12	0.797342	0.0102337	PYCARD, TLE1, NLRX1, CASP8, STAT1, HDAC1, USP10, DNAJA3, TMSB4X, ABL1, AZI2, ESR1	1437	67	19256	2.40002	1	0.412367	0.407585
GOTERM_BP_DIRECT	GO:0000082~G1/S transition of mitotic cell cycle	12	0.797342	0.0102337	CCND3, CDKN1A, CDC34, CCND2, BTN2A2, CUL5, CCND1, CDK2, E2F1, MNAT1, GSPT1, PIAS1	1437	67	19256	2.40002	1	0.412367	0.407585
GOTERM_BP_DIRECT	GO:0070301~cellular response to hydrogen peroxide	12	0.797342	0.0102337	SETX, PRPF38B, ANXA1, ABL1, PPIF, RPS3, CYP1B1, STAT6, FXN, RELA, KLF2, HDAC6	1437	67	19256	2.40002	1	0.412367	0.407585
GOTERM_MF_DIRECT	GO:0003725~double-stranded RNA binding	13	0.863787	0.0103438	TFRC, DDX21, EIF2AK2, MSN, ADAR, DDX60, OASL, IFIH1, ILF3, OAS1, OAS2, OAS3, TLR3	1472	73	18883	2.28446	1	0.312254	0.306651
KEGG_PATHWAY	hsa04137:Mitophagy - animal	19	1.26246	0.0105406	USP8, TOMM40, NLRX1, CALCOCO2, CSNK2A2, TFE3, ATG9A, HUWE1, RRAS2, PHB2, HIF1A, GABARAP, RELA, PINK1, E2F1, KRAS, ARIH1, TBC1D17, UBA52	849	103	8662	1.88203	0.97416	0.0775969	0.0652622
GOTERM_BP_DIRECT	GO:0032727~positive regulation of interferon-alpha production	7	0.465116	0.0107241	IFIH1, MAVS, DDX3X, STAT1, IRF7, ZC3HAV1, TLR3	1437	26	19256	3.60773	1	0.426161	0.42122
GOTERM_BP_DIRECT	GO:0007040~lysosome organization	10	0.664452	0.0107772	ABCA1, CLN3, GRN, HOOK2, GAA, HEXA, TFE3, TPP1, AP3B1, ACP2	1437	50	19256	2.68003	1	0.426161	0.42122
GOTERM_BP_DIRECT	GO:0006325~chromatin organization	28	1.86047	0.0108611	MEAF6, PHF20, HDAC1, PHF1, HMGB2, ZNF518A, RTF1, RELA, RCBTB1, CABIN1, ING2, HMGN4, ALKBH4, SPIN1, TLK1, BANF1, ZNF304, HMGN1, BRD4, BANP, BRD2, UTP3, SS18L1, SAFB, ZZEF1, MORF4L2, TADA3, ANP32E	1437	227	19256	1.65288	1	0.426161	0.42122
KEGG_PATHWAY	hsa05145:Toxoplasmosis	20	1.3289	0.0108857	TGFB1, TGFB3, IFNGR1, STAT1, STAT3, GNAI3, LY96, LAMB1, TYK2, LAMC1, MAPK14, RELA, MAPK12, CASP9, HLA-DMA, CASP8, HLA-DPB1, PPIF, HLA-DRA, MYD88	849	111	8662	1.8383	0.977089	0.0784678	0.0659946
GOTERM_CC_DIRECT	GO:0016363~nuclear matrix	18	1.19601	0.0109584	SMARCC1, SPARC, PHF10, NONO, TINF2, PRPF40A, SMC1A, PHB2, PML, ACTB, SRRM1, ATXN3, STAG1, XPOT, ATXN7, CFL1, KAT8, LRIF1	1475	129	20521	1.94128	0.999951	0.129771	0.121696
GOTERM_BP_DIRECT	GO:0010737~protein kinase A signaling	6	0.398671	0.0110133	MYOM1, EDNRA, SFN, LCP1, EZR, PRKACA	1437	19	19256	4.23162	1	0.426161	0.42122
GOTERM_MF_DIRECT	GO:0003690~double-stranded DNA binding	17	1.12957	0.0111	XRCC6, WDR48, STAT1, IFIT5, HMGB2, ARID4A, SETMAR, YBX1, DDX60, SAFB, RXRA, IFI16, MNDA, BANF1, PIN4, TOP1, JUNB	1472	110	18883	1.98253	1	0.328244	0.322354
GOTERM_BP_DIRECT	GO:0010628~positive regulation of gene expression	53	3.52159	0.0111886	MYOM1, CALCOCO1, PID1, DDX3X, TFRC, PDCD5, TRIM24, EP300, SOX9, LGALS9, MED1, TLE1, RPS7, IFNGR1, TCF12, ANK3, TICAM1, PLSCR1, TYROBP, ERP29, EZR, TLR3, RBMS3, YAP1, DNMT1, ROCK1, HDAC1, RPL11, LRP3, PSEN1, HIF1A, RELA, CLEC7A, UBR5, RPS3, E2F1, EGR1, CD74, TGFB1, STAT3, RAB27A, MSN, IGF1, MAPK14, RGCC, FUBP1, ID2, TADA3, SPRY2, KRAS, CALR, MYD88, LAMTOR5	1437	505	19256	1.40635	1	0.426161	0.42122
GOTERM_BP_DIRECT	GO:0042307~positive regulation of protein import into nucleus	9	0.598007	0.0113211	MAVS, TGFB1, UBR5, ZIC1, EP300, HCLS1, PSEN1, MAPK14, GLI3	1437	42	19256	2.87146	1	0.426161	0.42122
GOTERM_BP_DIRECT	GO:0043154~negative regulation of cysteine-type endopeptidase activity involved in apoptotic process	9	0.598007	0.0113211	IGBP1, DDX3X, ARL6IP1, DNAJA3, IFI6, SFN, MAP2K5, NAIP, LAMTOR5	1437	42	19256	2.87146	1	0.426161	0.42122
GOTERM_BP_DIRECT	GO:0097190~apoptotic signaling pathway	12	0.797342	0.0114091	MLLT11, SGPL1, HIP1, CASP8, PTGIS, IFI27, DAPK1, ANXA6, IFI6, TNFRSF25, PSEN1, TICAM1	1437	68	19256	2.36473	1	0.426161	0.42122
GOTERM_BP_DIRECT	GO:0045648~positive regulation of erythrocyte differentiation	8	0.531561	0.0114253	STAT5A, MED1, STAT1, STAT3, HMGB2, ISG15, MAPK14, HIF1A	1437	34	19256	3.15297	1	0.426161	0.42122
GOTERM_BP_DIRECT	GO:0009190~cyclic nucleotide biosynthetic process	4	0.265781	0.0115296	ADCY9, NPR1, ADCY2, ADCY7	1437	7	19256	7.65722	1	0.426161	0.42122
GOTERM_BP_DIRECT	GO:0034616~response to laminar fluid shear stress	4	0.265781	0.0115296	ABCA1, TGFB1, TGFB3, SMAD6	1437	7	19256	7.65722	1	0.426161	0.42122
GOTERM_CC_DIRECT	GO:0030669~clathrin-coated endocytic vesicle membrane	12	0.797342	0.0120199	VAMP8, CD74, CD4, TFRC, TYRP1, M6PR, HLA-DPB1, HLA-DRA, AP2B1, ADRB2, IGF2R, VAMP2	1475	71	20521	2.35142	0.999981	0.139096	0.130442
GOTERM_CC_DIRECT	GO:0000932~P-body	15	0.996678	0.012055	UPF1, APOBEC3G, YBX1, PUM1, PNRC1, LSM3, ZFP36L1, SYNE1, ISG20, HAX1, TRIM5, UBAP2, TOP1, TRIM21, DCP2	1475	100	20521	2.08688	0.999982	0.139096	0.130442
GOTERM_BP_DIRECT	GO:0050731~positive regulation of peptidyl-tyrosine phosphorylation	14	0.930233	0.0120896	CD74, TGFB1, YES1, VEGFB, IGF1, CD4, HAX1, EHD4, PTPRC, ABL1, HCLS1, ARHGEF2, PAK2, IL6R	1437	87	19256	2.15634	1	0.443526	0.438383
GOTERM_BP_DIRECT	GO:0000165~MAPK cascade	17	1.12957	0.01225	YWHAE, BRAP, IGFBP4, MINK1, NENF, MAPK12, ZFP36L1, DUSP7, SETX, ITPKB, PPP1CC, PTPRC, PABPN1, PEA15, STUB1, KRAS, MAP2K5	1437	116	19256	1.96381	1	0.446081	0.440908
GOTERM_BP_DIRECT	GO:0006936~muscle contraction	13	0.863787	0.0124716	GAMT, TPM4, TPM2, MYOF, MYOM2, CLCN1, MYL6, MYH3, PABPN1, CALD1, MYH8, EMD, SNTA1	1437	78	19256	2.23336	1	0.450811	0.445584
GOTERM_BP_DIRECT	GO:0050679~positive regulation of epithelial cell proliferation	12	0.797342	0.0126849	YAP1, GRN, TGFB1, WDR48, HYAL1, CCL5, LAMB1, ZNF304, SOX9, IGF1, LAMC1, MAP2K5	1437	69	19256	2.33046	1	0.451878	0.446638
GOTERM_BP_DIRECT	GO:0006898~receptor-mediated endocytosis	12	0.797342	0.0126849	LMBR1L, CAP1, CLN3, LRP1, STAB1, M6PR, DNAJC13, LRP3, ADRB2, RABEPK, IGF2R, PICALM	1437	69	19256	2.33046	1	0.451878	0.446638
GOTERM_BP_DIRECT	GO:0042742~defense response to bacterium	22	1.46179	0.0128057	ANKRD17, NOTCH2, FCER1G, SHC1, ISG15, LYZ, MAVS, CASP7, SHARPIN, NAGK, RAB14, OAS1, OAS2, OAS3, STAB1, CASP1, RBCK1, GBP2, GBP1, MYD88, TLR3, NAIP	1437	167	19256	1.76529	1	0.452091	0.44685
GOTERM_BP_DIRECT	GO:0010033~response to organic substance	7	0.465116	0.0129375	SQLE, CREB1, ANXA5, CDK2, CASQ1, RELA, ABCG1	1437	27	19256	3.47411	1	0.452091	0.44685
GOTERM_BP_DIRECT	GO:0008380~RNA splicing	26	1.72757	0.0129668	SF3B2, RBM48, FMR1, YBX1, USP39, NOL3, SUPT6H, ARVCF, SNRPD2, U2AF2, KHSRP, PPP1R8, RBM38, RBM39, PRPF38B, RBFOX1, FUS, NONO, RRP1B, SRRM1, RRAGC, PRPF3, RNPS1, SREK1, HNRNPC, SUGP1	1437	209	19256	1.667	1	0.452091	0.44685
GOTERM_MF_DIRECT	GO:0005138~interleukin-6 receptor binding	4	0.265781	0.0130066	PYCARD, ADAM17, ERAP1, IL6R	1472	7	18883	7.33036	1	0.37693	0.370167
GOTERM_BP_DIRECT	GO:0043547~positive regulation of GTPase activity	20	1.3289	0.0132016	BCAR3, PRPF38B, DOCK9, CAV2, F2R, ASAP3, RASGRP2, CX3CL1, CCL8, CCL5, DVL3, CCL2, CCL19, RGL1, AGRN, RAB11FIP2, EVI5, FERMT2, RAB3GAP1, PICALM	1437	147	19256	1.82315	1	0.453802	0.44854
GOTERM_BP_DIRECT	GO:0032743~positive regulation of interleukin-2 production	8	0.531561	0.0133851	STAT5A, CD4, PTPRC, ANXA1, CLEC7A, ABL1, RPS3, PRKD2	1437	35	19256	3.06289	1	0.453802	0.44854
GOTERM_BP_DIRECT	GO:0032481~positive regulation of type I interferon production	8	0.531561	0.0133851	MAVS, DDX3X, IRF1, IRF7, UAP1, ZC3HAV1, TICAM1, MYD88	1437	35	19256	3.06289	1	0.453802	0.44854
GOTERM_BP_DIRECT	GO:0030100~regulation of endocytosis	8	0.531561	0.0133851	RUFY1, PTPN1, HIP1, EHD4, RUFY2, ABL1, ARFGAP3, PICALM	1437	35	19256	3.06289	1	0.453802	0.44854
GOTERM_BP_DIRECT	GO:0043085~positive regulation of catalytic activity	6	0.398671	0.0138003	NCSTN, PSEN2, STX4, PSEN1, FXN, PHACTR4	1437	20	19256	4.02004	1	0.460195	0.454859
GOTERM_BP_DIRECT	GO:0051496~positive regulation of stress fiber assembly	10	0.664452	0.0138545	ARHGEF10, RGCC, MYOC, TGFB3, PXN, TESK1, ABL1, ARHGEF10L, RHOC, FERMT2	1437	52	19256	2.57695	1	0.460195	0.454859
GOTERM_BP_DIRECT	GO:1900087~positive regulation of G1/S transition of mitotic cell cycle	10	0.664452	0.0138545	ANKRD17, CCND3, ADAM17, DDX3X, RGCC, ANXA1, CCND2, CCND1, HYAL1, AIF1	1437	52	19256	2.57695	1	0.460195	0.454859
KEGG_PATHWAY	hsa04510:Focal adhesion	31	2.0598	0.0141172	ROCK1, ITGB5, SHC1, PXN, PTEN, ILK, LAMC1, ARHGAP5, ELK1, MYLK3, ACTB, RAP1B, PPP1CC, CCND3, CCND2, CCND1, KDR, RAC2, PIP5K1A, MYL10, PAK2, CAV2, VEGFB, LAMB1, ACTN4, IGF1, COL1A1, COL4A2, COL4A1, ZYX, COL6A3	849	203	8662	1.55803	0.992592	0.098799	0.083094
GOTERM_BP_DIRECT	GO:0042102~positive regulation of T cell proliferation	11	0.730897	0.0141456	VCAM1, PTPRC, ANXA1, TFRC, CCL5, DNAJA3, HLA-DPB1, TYK2, CCL19, AIF1, SLC7A1	1437	61	19256	2.41642	1	0.462449	0.457087
GOTERM_BP_DIRECT	GO:0045785~positive regulation of cell adhesion	11	0.730897	0.0141456	MDK, HYAL1, CCL5, TFE3, LAMB1, PRKD2, STX4, NRG1, LAMC1, NID1, DUSP26	1437	61	19256	2.41642	1	0.462449	0.457087
GOTERM_BP_DIRECT	GO:0006511~ubiquitin-dependent protein catabolic process	28	1.86047	0.0142046	CUL5, UBE2D4, UBA6, UBE2D2, USP33, UBE2D1, KEAP1, UBE2L6, UBE2Z, PSMA7, HERC5, ATXN3, RNF114, ARIH1, HERC6, FBXW4, UBL4A, AREL1, HUWE1, UBE2G2, FBXL14, CHFR, DDB1, RNF126, PINK1, CDC34, UBA1, STUB1	1437	232	19256	1.61726	1	0.462449	0.457087
GOTERM_BP_DIRECT	GO:0032880~regulation of protein localization	14	0.930233	0.0144862	USP8, RABGAP1L, KDM1A, SWAP70, TESK1, SIX1, RAB14, TRIM5, ARHGDIA, DVL3, TRIM38, TRIM21, TRIM22, PICALM	1437	89	19256	2.10789	1	0.465539	0.460141
GOTERM_BP_DIRECT	GO:0016192~vesicle-mediated transport	26	1.72757	0.0144889	NAPA, STX12, ARF4, COPB2, COPA, GDI1, SAR1B, KALRN, NCALD, ACTR1A, GGA3, AP1S2, STX4, AP5S1, YIPF1, AP3B1, AP2B1, ARFGAP3, VAMP8, NECAP2, NECAP1, RAB14, PLIN3, OSBPL1A, VAMP2, PICALM	1437	211	19256	1.6512	1	0.465539	0.460141
KEGG_PATHWAY	hsa05220:Chronic myeloid leukemia	15	0.996678	0.0145629	STAT5A, CDKN1A, TGFB1, SHC1, TGFB3, GADD45A, HDAC1, GAB2, RELA, TGFBR2, DDB2, CCND1, E2F1, ABL1, KRAS	849	76	8662	2.01367	0.993662	0.098799	0.083094
KEGG_PATHWAY	hsa05212:Pancreatic cancer	15	0.996678	0.0145629	CDKN1A, TGFB1, TGFB3, GADD45A, STAT1, STAT3, RELA, TGFBR2, DDB2, CASP9, CCND1, E2F1, RAC2, KRAS, ARHGEF6	849	76	8662	2.01367	0.993662	0.098799	0.083094
GOTERM_CC_DIRECT	GO:0016580~Sin3 complex	6	0.398671	0.014656	ING2, RBBP4, SIN3B, HDAC1, ARID4A, ARID4B	1475	21	20521	3.97501	0.999998	0.166967	0.156578
GOTERM_BP_DIRECT	GO:0071364~cellular response to epidermal growth factor stimulus	9	0.598007	0.0149059	STAT5A, EEF1A1, COL1A1, MED1, NCL, SOX9, IQGAP1, ZFP36L1, SNX6	1437	44	19256	2.74094	1	0.475826	0.470309
GOTERM_MF_DIRECT	GO:0004842~ubiquitin-protein transferase activity	29	1.92691	0.0153119	CUL5, UBE2D4, UBE2D2, UBE2D1, UBE2L6, CBLB, TNFAIP1, HERC5, SHARPIN, HERC2, TRIM5, UBR5, ARIH1, TRIM21, BRAP, AREL1, HUWE1, UBE2G2, PEX12, FBXL14, PJA2, FBXW2, CHFR, DDB2, UBE2W, CDC34, STUB1, RBCK1, UBE2M	1472	234	18883	1.58981	1	0.428929	0.421233
GOTERM_CC_DIRECT	GO:0035861~site of double-strand break	14	0.930233	0.0153899	ACTR2, SMARCAL1, FH, PHF1, RPA2, SETMAR, ARPC5, SAMHD1, DDB1, SMCHD1, KAT5, ARPC2, ARPC3, NBN	1475	93	20521	2.09436	0.999999	0.171091	0.160445
GOTERM_MF_DIRECT	GO:0008270~zinc ion binding	88	5.84718	0.0153929	PHF2, TES, ZFAND3, ZFAND6, USP33, APIP, CHD4, CBLB, IDE, USP39, IFIH1, ALAD, HERC2, ZMYM4, TRIM5, ZMIZ2, ZMYM6, TNFSF10, TRIM24, EP300, ZNF205, TIMP1, ARIH1, LMCD1, TRIM21, TRIM22, UPF1, KDM2A, AGTPBP1, SETMAR, BAZ1B, SIRT2, PIAS2, PIAS1, AFG3L2, PLSCR1, TRAF5, TRIM14, ARHGEF2, KDM7A, HDAC4, PDXK, DNMT1, SHMT2, TIMM13, PRICKLE3, DNAJC24, CRIP2, SAMHD1, HDAC6, NT5E, RXRA, RNF216, ZMAT3, UBR5, TRIM…	1472	889	18883	1.26983	1	0.428929	0.421233
GOTERM_CC_DIRECT	GO:0005788~endoplasmic reticulum lumen	34	2.25914	0.0153982	COL16A1, SDC2, LAMC1, GANAB, TMEM43, PENK, IGFBP7, TIMP1, APOL1, ARSD, B2M, CRTAP, IGFBP4, ERAP1, ADAM10, LAMB1, COL1A1, ERP44, COL3A1, RCN1, ADAM17, CD4, F8, COL4A2, COL4A1, COL5A2, DNAJC10, CANX, ERP29, MZB1, SERPING1, COL6A3, HYOU1, CALR	1475	310	20521	1.52589	0.999999	0.171091	0.160445
GOTERM_BP_DIRECT	GO:0002218~activation of innate immune response	8	0.531561	0.0155746	PYCARD, MAVS, XRCC6, IFI16, TRIM5, NONO, MNDA, GBP2	1437	36	19256	2.97781	1	0.4908	0.485109
GOTERM_BP_DIRECT	GO:1905168~positive regulation of double-strand break repair via homologous recombination	8	0.531561	0.0155746	ACTR2, WDR48, MEAF6, KAT5, FUS, MORF4L2, EP400, ACTB	1437	36	19256	2.97781	1	0.4908	0.485109
GOTERM_CC_DIRECT	GO:0001772~immunological synapse	9	0.598007	0.0156778	CD53, PDCD6IP, CD81, ARHGDIA, HLA-DRA, MYH9, SCRIB, EZR, ICAM1	1475	46	20521	2.72202	0.999999	0.172073	0.161366
GOTERM_BP_DIRECT	GO:0032508~DNA duplex unwinding	11	0.730897	0.0157728	SETX, UPF1, XRCC6, DDX3X, ANXA1, RFC2, CHD8, MCM3, MCM5, NBN, ASCC3	1437	62	19256	2.37744	1	0.49301	0.487293
GOTERM_BP_DIRECT	GO:0071871~response to epinephrine	3	0.199336	0.0158453	RNLS, PENK, ABL1	1437	3	19256	13.4001	1	0.49301	0.487293
KEGG_PATHWAY	hsa05222:Small cell lung cancer	17	1.12957	0.0160405	CDKN1A, GADD45A, MAX, PTEN, LAMB1, LAMC1, RELA, DDB2, CASP9, RXRA, COL4A2, CCND1, COL4A1, TRAF5, CDK2, CKS2, E2F1	849	92	8662	1.88526	0.996223	0.106089	0.0892254
KEGG_PATHWAY	hsa05100:Bacterial invasion of epithelial cells	15	0.996678	0.0162507	ACTR2, SHC1, CAV2, ARPC1B, PXN, RHOG, ILK, ARPC5, ACTB, CD2AP, ARPC2, ARPC3, ELMO1, HCLS1, WASF2	849	77	8662	1.98752	0.996491	0.106089	0.0892254
GOTERM_BP_DIRECT	GO:0070374~positive regulation of ERK1 and ERK2 cascade	27	1.79402	0.0163911	NOTCH2, SHC1, PHB2, CX3CL1, ICAM1, RAP1B, PYCARD, DSTYK, CCL8, CCL5, KDR, ABL1, CCL2, CCL19, LGALS9, CCR1, CD74, TGFB1, F2R, VEGFB, NRG1, IGF1, CD4, PTPRC, SPRY2, PRKD2, FERMT2	1437	224	19256	1.6152	1	0.506783	0.500907
GOTERM_MF_DIRECT	GO:0009055~electron carrier activity	11	0.730897	0.0167629	AKR7A2, AKR7A3, ALDH2, NDUFS6, FDX1, SDHC, NDUFS1, CYC1, SDHA, COX5A, DHRS3	1472	60	18883	2.35182	1	0.446356	0.438347
GOTERM_BP_DIRECT	GO:0050884~neuromuscular process controlling posture	5	0.332226	0.0168265	CNTNAP1, GCH1, TCF15, GAA, HEXA	1437	14	19256	4.78576	1	0.510611	0.50469
GOTERM_BP_DIRECT	GO:0006978~DNA damage response, signal transduction by p53 class mediator resulting in transcription of p21 class mediator	5	0.332226	0.0168265	RBM38, SP100, CDKN1A, KAT5, RPS27L	1437	14	19256	4.78576	1	0.510611	0.50469
GOTERM_BP_DIRECT	GO:0051149~positive regulation of muscle cell differentiation	5	0.332226	0.0168265	LAMB1, LAMC1, MAPK14, NID1, MAPK12	1437	14	19256	4.78576	1	0.510611	0.50469
GOTERM_BP_DIRECT	GO:0043280~positive regulation of cysteine-type endopeptidase activity involved in apoptotic process	9	0.598007	0.0169779	PYCARD, BCAP31, DDX3X, CLEC7A, DAPK1, F2R, PDCD5, CASP1, TNFSF10	1437	45	19256	2.68003	1	0.512045	0.506108
KEGG_PATHWAY	hsa00130:Ubiquinone and other terpenoid-quinone biosynthesis	5	0.332226	0.0171688	COQ3, COQ2, GGCX, COQ7, COQ6	849	11	8662	4.63754	0.997458	0.110007	0.0925205
GOTERM_MF_DIRECT	GO:0046977~TAP binding	3	0.199336	0.0172505	HLA-B, HLA-C, HLA-A	1472	3	18883	12.8281	1	0.446356	0.438347
GOTERM_MF_DIRECT	GO:0046979~TAP2 binding	3	0.199336	0.0172505	TAP1, HLA-F, TAPBP	1472	3	18883	12.8281	1	0.446356	0.438347
GOTERM_MF_DIRECT	GO:0001730~2'-5'-oligoadenylate synthetase activity	3	0.199336	0.0172505	OAS1, OAS2, OAS3	1472	3	18883	12.8281	1	0.446356	0.438347
GOTERM_BP_DIRECT	GO:0060509~Type I pneumocyte differentiation	4	0.265781	0.0174339	CREB1, KRAS, SOX9, KLF2	1437	8	19256	6.70007	1	0.520746	0.514708
GOTERM_BP_DIRECT	GO:0065003~macromolecular complex assembly	19	1.26246	0.0174922	YAP1, CD74, CARD10, GCH1, WIPF1, GPAA1, DNAJB14, LAMC1, PML, TAPBP, CD2AP, CAPZA1, ZW10, IL2RB, KNTC1, SOX9, MNAT1, VAMP2, PICALM	1437	141	19256	1.80569	1	0.520746	0.514708
GOTERM_CC_DIRECT	GO:0031252~cell leading edge	10	0.664452	0.0175803	DDX3X, ARPC2, LMO4, MYH9, CXCR4, SCRIB, LDB2, CDC42BPB, HDAC6, CD2AP	1475	56	20521	2.48438	1	0.190629	0.178768
GOTERM_BP_DIRECT	GO:0016310~phosphorylation	62	4.1196	0.0176106	CDKN1C, CDKN1A, TESK1, TESK2, DSTYK, AKAP10, PPIP5K2, RFK, KDR, TLK1, PRKACA, GIT1, WSB1, DAPK1, MAGI2, ITPK1, DYRK1A, TYK2, VRK3, BAZ1B, YWHAZ, TGFBR2, ITPKB, HCK, OBSCN, NME6, PRKD2, TOP1, PI4K2A, CAMK2B, PDXK, ROCK1, AK6, KALRN, TTBK2, PAPSS1, RPS6KC1, MKNK1, PMVK, GRK6, STK38, ABL1, PIP5K1A, MARK3, PAK2, MAP2K5, YES1, DMPK, KIDINS220, CSNK1A1, STAT3, CDC42BPB, MAPK14, HIPK1, MAPK12, BCKDK, SN…	1437	623	19256	1.33356	1	0.520746	0.514708
GOTERM_BP_DIRECT	GO:0006281~DNA repair	34	2.25914	0.0176901	SMARCAL1, FH, USP10, UBE2D2, FMR1, BCCIP, PDS5B, SAMHD1, HERC2, UBR5, EP400, RPS3, POLG, UPF1, SUPT16H, PARP4, RFC2, MGMT, GADD45A, MCRS1, NONO, RECQL, HUWE1, REV1, RPA2, KIF22, SMC1A, DDB2, DDB1, UBE2W, MORF4L2, CDK2, STUB1, MNAT1	1437	302	19256	1.50862	1	0.520746	0.514708
GOTERM_BP_DIRECT	GO:0097193~intrinsic apoptotic signaling pathway	8	0.531561	0.0180067	MLLT11, CASP9, CDKN1A, DDX3X, CUL5, IFI6, NBN, NOL3	1437	37	19256	2.89733	1	0.525674	0.519579
GOTERM_BP_DIRECT	GO:0045824~negative regulation of innate immune response	7	0.465116	0.0182853	NLRX1, IFI16, TRAFD1, BANF1, NMI, TRIM21, YWHAZ	1437	29	19256	3.23452	1	0.525674	0.519579
GOTERM_BP_DIRECT	GO:0030866~cortical actin cytoskeleton organization	7	0.465116	0.0182853	FHOD3, EHD2, AKAP11, ROCK1, PLEK, LCP1, CALR	1437	29	19256	3.23452	1	0.525674	0.519579
GOTERM_BP_DIRECT	GO:0045070~positive regulation of viral genome replication	7	0.465116	0.0182853	DDB1, DDX3X, CCL5, PKN2, ADAR, TRIM38, IFIT1	1437	29	19256	3.23452	1	0.525674	0.519579
GOTERM_MF_DIRECT	GO:0008233~peptidase activity	15	0.996678	0.0194479	USP25, PCSK7, CASP9, CASP7, PREPL, ADAM17, NPEPL1, CASP8, CLPP, ATG4B, TPP1, MASP1, LAP3, CTSB, LGMN	1472	98	18883	1.96349	1	0.487	0.478262
GOTERM_MF_DIRECT	GO:0044548~S100 protein binding	5	0.332226	0.0194935	ATP2A2, CACYBP, IQGAP1, EZR, S100A11	1472	14	18883	4.58147	1	0.487	0.478262
GOTERM_BP_DIRECT	GO:0006413~translational initiation	10	0.664452	0.0196247	DDX3X, EIF3K, EIF6, EIF3G, RPS3, EIF3H, EIF3F, EIF4G3, EIF3A, EIF4G2	1437	55	19256	2.43639	1	0.560903	0.554399
GOTERM_CC_DIRECT	GO:0001725~stress fiber	13	0.863787	0.0196888	TPM4, PXN, FHL3, ILK, ACTN4, LIMA1, ABLIM3, CALD1, ZYX, MYH9, LCP1, FERMT2, SH2B2	1475	86	20521	2.10306	1	0.210951	0.197825
KEGG_PATHWAY	hsa05142:Chagas disease	18	1.19601	0.0198228	C1QB, C1QA, TGFB1, TGFB3, IFNGR1, GNAI3, TICAM1, MAPK14, RELA, MAPK12, TGFBR2, CASP8, GNAL, CCL5, PPP2R2D, CCL2, CALR, MYD88	849	102	8662	1.80046	0.999	0.124703	0.104881
KEGG_PATHWAY	hsa04062:Chemokine signaling pathway	29	1.92691	0.0203894	CXCL9, ROCK1, SHC1, PXN, GNAI3, CXCR4, ADCY2, RASGRP2, ADCY7, RELA, CX3CL1, ADCY6, RAP1B, CCL8, CCL5, GRK6, RAC2, CCL2, CCL19, PRKACA, CCR1, STAT1, STAT3, CXCL10, HCK, CXCL11, ADCY9, ELMO1, KRAS	849	192	8662	1.54102	0.999181	0.125978	0.105952
GOTERM_BP_DIRECT	GO:0032211~negative regulation of telomere maintenance via telomerase	6	0.398671	0.0207121	TINF2, NAT10, HNRNPC, TERF1, DCP2, PML	1437	22	19256	3.65458	1	0.577407	0.570713
GOTERM_BP_DIRECT	GO:0044772~mitotic cell cycle phase transition	6	0.398671	0.0207121	CCND3, CCND2, CCND1, CCNF, CCNG1, CKS2	1437	22	19256	3.65458	1	0.577407	0.570713
GOTERM_BP_DIRECT	GO:0030879~mammary gland development	6	0.398671	0.0207121	TGFB3, IRS2, NRG1, SOX9, ARHGAP5, TBX3	1437	22	19256	3.65458	1	0.577407	0.570713
GOTERM_BP_DIRECT	GO:0006809~nitric oxide biosynthetic process	6	0.398671	0.0207121	ARG2, SLC7A6, GCH1, SPR, CYP1B1, TICAM1	1437	22	19256	3.65458	1	0.577407	0.570713
GOTERM_MF_DIRECT	GO:0002039~p53 binding	12	0.797342	0.0208607	NUAK1, PPP1R13B, KDM1A, HDAC1, USP10, CHD8, TRIM24, EP300, MSX1, DUSP26, HIF1A, BRD4	1472	71	18883	2.16813	1	0.512325	0.503132
KEGG_PATHWAY	hsa00071:Fatty acid degradation	10	0.664452	0.0212458	GCDH, ACADVL, ACAA2, ACADL, ALDH2, ECI1, ACSL5, ACAA1, ACADS, ACADSB	849	43	8662	2.3727	0.999394	0.126742	0.106595
KEGG_PATHWAY	hsa04940:Type I diabetes mellitus	10	0.664452	0.0212458	HLA-DMA, HLA-B, HLA-DPB1, HLA-DRA, HLA-C, CPE, HLA-A, HLA-F, HLA-G, HLA-E	849	43	8662	2.3727	0.999394	0.126742	0.106595
GOTERM_BP_DIRECT	GO:0007015~actin filament organization	19	1.26246	0.0212522	CAP1, MARCKSL1, HIP1, TPM4, TPM2, RHOG, RHOC, RND3, HDAC6, CD2AP, ARHGAP12, MYO1C, TMSB4X, ELMO1, RAC2, HCLS1, ARHGEF2, TMSB10, MYO1F	1437	144	19256	1.76807	1	0.577407	0.570713
GOTERM_BP_DIRECT	GO:0007026~negative regulation of microtubule depolymerization	7	0.465116	0.0214543	ATXN7, CKAP2, MAP6D1, ARHGEF2, HDAC6, CAMSAP2, TTBK2	1437	30	19256	3.1267	1	0.577407	0.570713
GOTERM_BP_DIRECT	GO:2001238~positive regulation of extrinsic apoptotic signaling pathway	7	0.465116	0.0214543	PYCARD, CYLD, PTPRC, TNFSF10, RBCK1, PAK2, PML	1437	30	19256	3.1267	1	0.577407	0.570713
GOTERM_BP_DIRECT	GO:0032436~positive regulation of proteasomal ubiquitin-dependent protein catabolic process	13	0.863787	0.0215867	PSMD10, CSNK1A1, KEAP1, PSEN1, HSPBP1, GABARAP, SIRT2, CHFR, PIAS1, STUB1, TRIB3, ARIH1, TRIB2	1437	84	19256	2.07383	1	0.577407	0.570713
GOTERM_BP_DIRECT	GO:0045444~fat cell differentiation	13	0.863787	0.0215867	OSBPL8, TMEM120B, MED1, ERAP1, SMAD6, PSMB8, PIAS1, NR4A1, CCND1, EP300, PRLH, ATF5, BBS4	1437	84	19256	2.07383	1	0.577407	0.570713
GOTERM_BP_DIRECT	GO:0006744~ubiquinone biosynthetic process	5	0.332226	0.0216175	COQ3, COQ2, PDSS1, COQ7, COQ6	1437	15	19256	4.46671	1	0.577407	0.570713
GOTERM_BP_DIRECT	GO:0046598~positive regulation of viral entry into host cell	5	0.332226	0.0216175	CD74, CD4, TRIM38, LGALS9, TRIM21	1437	15	19256	4.46671	1	0.577407	0.570713
GOTERM_BP_DIRECT	GO:1903826~arginine transmembrane transport	5	0.332226	0.0216175	CLN3, SLC25A15, SLC7A6, SLC47A1, SLC7A1	1437	15	19256	4.46671	1	0.577407	0.570713
GOTERM_BP_DIRECT	GO:0034097~response to cytokine	9	0.598007	0.0217291	SP100, COL3A1, STAT1, TIMP1, IL6R, DDOST, RELA, TIMP4, PML	1437	47	19256	2.56598	1	0.577407	0.570713
KEGG_PATHWAY	hsa05225:Hepatocellular carcinoma	26	1.72757	0.021849	CDKN1A, SHC1, MGST3, PTEN, KEAP1, ELK1, ACTB, FRAT1, CCND1, DVL2, E2F1, DVL3, HMOX1, GSTM4, GSTM3, SMARCC1, TGFB1, PHF10, TGFB3, TXNRD2, GSTO1, CSNK1A1, GADD45A, TGFBR2, DDB2, KRAS	849	168	8662	1.57897	0.99951	0.128132	0.107764
GOTERM_BP_DIRECT	GO:0001666~response to hypoxia	22	1.46179	0.0219699	EGR1, ADSL, TGFB1, VCAM1, TFRC, TGFB3, PSEN2, VEGFB, CXCR4, NOL3, HIF1A, PML, LOXL2, CASP9, ALAD, ADAM17, EDNRA, KCNMA1, UCP2, PENK, EP300, SOX4	1437	176	19256	1.67502	1	0.580666	0.573933
GOTERM_MF_DIRECT	GO:0042162~telomeric DNA binding	7	0.465116	0.0222166	UPF1, XRCC6, NCL, TINF2, RPA2, TERF1, SMG7	1472	29	18883	3.09644	1	0.536532	0.526904
GOTERM_BP_DIRECT	GO:0006974~cellular response to DNA damage stimulus	33	2.19269	0.0224152	YAP1, SMARCAL1, CDKN1A, FH, DCLRE1C, WDR48, USP10, PSEN1, SAMHD1, CASP9, NUAK1, ING2, HERC2, CCND1, KAT5, ZMAT3, UBR5, MACROD1, ABL1, RPS3, TLK1, BRD4, PARP4, ENDOG, NCOA6, BAZ1B, DDB2, SETX, DDB1, IRF7, UBA1, MNDA, CLOCK	1437	296	19256	1.49393	1	0.587938	0.581121
GOTERM_BP_DIRECT	GO:0045892~negative regulation of transcription, DNA-templated	57	3.78738	0.0224842	CDKN1C, KDM1A, CHD8, BHLHE41, HMGB2, ARID4A, CHD4, ENO1, PHB2, GLI3, LOXL2, RPS6KA5, LBH, KAT5, TRIM24, KAT8, SOX9, TRIM22, TLE2, TLE1, NRG1, SIRT2, ILF3, ELF2, TFDP2, IRF1, TRIB3, ATF5, CLOCK, SP100, SHC1, HDAC1, HDAC6, RELA, RBBP4, ZNF706, IFI16, NACC2, E2F1, ZNF423, SNX6, ATF7IP, SPEN, XRCC6, TGFB1, PHC1, PHF10, NONO, NR2F2, TBX3, PML, ID2, SP3, ID1, MYF6, ZNF217, CALR	1437	572	19256	1.33533	1	0.587938	0.581121
GOTERM_CC_DIRECT	GO:0043202~lysosomal lumen	14	0.930233	0.0229488	CTSA, CD74, LUM, SDC2, GAA, HEXA, CTSS, HYAL1, MAN2B2, PSAP, TPP1, ACP2, AGRN, LGMN	1475	98	20521	1.98751	1	0.242987	0.227868
GOTERM_BP_DIRECT	GO:0010468~regulation of gene expression	26	1.72757	0.0231827	ARID4A, ATXN7L3B, PSEN1, YBX1, NOL3, AIF1, HIF1A, ATRAID, ZFP36L1, CLN3, FUT8, POFUT2, KAT5, KHSRP, TRIM44, DAPK1, IGF1, COQ7, TGFBR2, TAPBP, PTPRC, FUBP1, CDK2, APLNR, UBAP2, APBA2	1437	220	19256	1.58365	1	0.602995	0.596003
GOTERM_CC_DIRECT	GO:0030127~COPII vesicle coat	5	0.332226	0.0240183	SEC13, SAR1B, SEC24D, SEC24C, SEC31A	1475	16	20521	4.34767	1	0.250842	0.235234
KEGG_PATHWAY	hsa01240:Biosynthesis of cofactors	24	1.59468	0.0243247	MOCS2, PDXK, ADSL, ALAS1, GCH1, SHMT2, OXSM, AK6, COQ7, DHRS3, PTS, COQ6, ALAD, COQ3, COQ2, SPR, GGCX, ALDH2, NME6, PPCS, MTHFD2, RFK, HMBS, BCAT2	849	153	8662	1.60041	0.999796	0.138316	0.116329
GOTERM_BP_DIRECT	GO:0090398~cellular senescence	10	0.664452	0.0243279	CDKN1A, KAT5, DNAJA3, ID2, CDK2, ABL1, CALR, MAPK14, PML, TBX3	1437	57	19256	2.3509	1	0.607789	0.600742
GOTERM_BP_DIRECT	GO:0022900~electron transport chain	10	0.664452	0.0243279	SURF1, AKR7A2, AKR7A3, ALDH2, NDUFS4, NDUFB3, FDX1, SDHA, DHRS3, THAP11	1437	57	19256	2.3509	1	0.607789	0.600742
KEGG_PATHWAY	hsa04810:Regulation of actin cytoskeleton	33	2.19269	0.0243852	CYFIP1, ROCK1, ITGB5, ARPC1B, PXN, CXCR4, ITGAE, IQGAP1, MYLK3, ACTB, PPP1CC, TMSB4X, CFL1, RAC2, PIP5K1A, MYL10, PAK2, WASF2, GIT1, ACTR2, ARHGEF12, F2R, RRAS2, MSN, ACTN4, ARPC5, RGCC, ARPC2, ARPC3, MYH9, KRAS, EZR, ARHGEF6	849	229	8662	1.47024	0.9998	0.138316	0.116329
GOTERM_CC_DIRECT	GO:0070469~respiratory chain	7	0.465116	0.0245267	NDUFA8, NDUFS7, NDUFS4, NDUFB3, NDUFA1, NDUFS1, CYC1	1475	32	20521	3.04337	1	0.250842	0.235234
GOTERM_CC_DIRECT	GO:0035267~NuA4 histone acetyltransferase complex	7	0.465116	0.0245267	MEAF6, YEATS2, KAT5, MORF4L2, EP400, KAT8, ACTB	1475	32	20521	3.04337	1	0.250842	0.235234
GOTERM_MF_DIRECT	GO:0005158~insulin receptor binding	6	0.398671	0.0245485	PTPN1, SNX1, SHC1, GRB10, IRS2, IGF1	1472	22	18883	3.49858	1	0.583127	0.572664
GOTERM_BP_DIRECT	GO:0019371~cyclooxygenase pathway	4	0.265781	0.0247203	CBR1, PTGIS, PTGES2, PTGDS	1437	9	19256	5.95562	1	0.607789	0.600742
GOTERM_BP_DIRECT	GO:0090128~regulation of synapse maturation	4	0.265781	0.0247203	CNTNAP1, ROCK1, CLSTN1, YWHAZ	1437	9	19256	5.95562	1	0.607789	0.600742
GOTERM_BP_DIRECT	GO:0071243~cellular response to arsenic-containing substance	4	0.265781	0.0247203	DDX3X, GSTO1, PPIF, HMOX1	1437	9	19256	5.95562	1	0.607789	0.600742
GOTERM_BP_DIRECT	GO:0006107~oxaloacetate metabolic process	4	0.265781	0.0247203	ACLY, MDH1, GOT2, NIT2	1437	9	19256	5.95562	1	0.607789	0.600742
GOTERM_BP_DIRECT	GO:0035357~peroxisome proliferator activated receptor signaling pathway	4	0.265781	0.0247203	NCOA2, MED1, RXRA, ACTN4	1437	9	19256	5.95562	1	0.607789	0.600742
GOTERM_BP_DIRECT	GO:0034205~beta-amyloid formation	4	0.265781	0.0247203	NCSTN, PSEN2, DYRK1A, PSEN1	1437	9	19256	5.95562	1	0.607789	0.600742
GOTERM_BP_DIRECT	GO:0007220~Notch receptor processing	4	0.265781	0.0247203	ADAM17, NCSTN, PSEN2, PSEN1	1437	9	19256	5.95562	1	0.607789	0.600742
GOTERM_BP_DIRECT	GO:0034340~response to type I interferon	4	0.265781	0.0247203	SP100, SHMT2, MX1, ISG15	1437	9	19256	5.95562	1	0.607789	0.600742
GOTERM_BP_DIRECT	GO:1903076~regulation of protein localization to plasma membrane	6	0.398671	0.0248832	VAMP8, EPM2A, CLN3, ZDHHC7, GBP1, ACTB	1437	23	19256	3.49569	1	0.607789	0.600742
KEGG_PATHWAY	hsa04141:Protein processing in endoplasmic reticulum	26	1.72757	0.0249352	UBE2D4, SAR1B, UBE2D2, UBE2D1, RRBP1, MAGT1, HSPBP1, ATXN3, GANAB, BAG1, SSR1, SEC31A, SEC63, BCAP31, SEC13, UBE2G2, DDOST, DNAJC10, CANX, ERP29, PLAA, HYOU1, STUB1, CALR, SEC24D, SEC24C	849	170	8662	1.5604	0.999835	0.139154	0.117034
GOTERM_BP_DIRECT	GO:0006956~complement activation	7	0.465116	0.0249743	C1QB, CFD, C1QA, RGCC, C1S, C1R, CFB	1437	31	19256	3.02584	1	0.607789	0.600742
GOTERM_BP_DIRECT	GO:1900017~positive regulation of cytokine production involved in inflammatory response	7	0.465116	0.0249743	CLEC7A, STAT3, KPNA6, TICAM1, HIF1A, MYD88, TLR3	1437	31	19256	3.02584	1	0.607789	0.600742
GOTERM_MF_DIRECT	GO:0004175~endopeptidase activity	12	0.797342	0.0251848	ADAM17, CLPP, ERAP1, PSEN2, CASP1, ADAM10, ATG4B, TPP1, IDE, PSEN1, PSMB8, PSMB9	1472	73	18883	2.10873	1	0.588593	0.578031
GOTERM_CC_DIRECT	GO:0005741~mitochondrial outer membrane	25	1.66113	0.0255758	TOMM40, NLRX1, CNP, MGST3, PHB2, PPP1CC, CASP8, RAC2, HMOX1, MLXIP, RSAD2, DMPK, MYOC, VPS13C, TOMM34, DNAJC11, ACSL5, ARMCX3, MAVS, PINK1, HAX1, IFI27, TRIM14, KRAS, UBA52	1475	219	20521	1.58819	1	0.258631	0.242539
GOTERM_BP_DIRECT	GO:0006869~lipid transport	14	0.930233	0.0257981	ABCA1, OSBPL8, GRAMD1B, VPS13C, ATG9A, SERPINA5, APOO, APOD, OSBPL1A, APOL1, SLC25A11, APOL3, ABCG1, APOL2	1437	96	19256	1.95419	1	0.624747	0.617503
GOTERM_BP_DIRECT	GO:0010629~negative regulation of gene expression	34	2.25914	0.0268219	YAP1, NOTCH2, CDKN1A, DNMT1, DDX3X, LRP1, HDAC1, HMGB2, LRP3, CHD4, PSEN1, HIF1A, KDR, SOX9, MSX1, LGALS9, BBS4, CCR1, EPM2A, TGFB1, SETDB1, STAT3, ATP2B4, VEGFB, ADAM10, IGF1, ESR1, PINK1, ID2, ERP29, APLNR, LGMN, RBMS3, PICALM	1437	312	19256	1.46027	1	0.642641	0.63519
GOTERM_BP_DIRECT	GO:0070936~protein K48-linked ubiquitination	12	0.797342	0.0271082	RNF126, CDC34, UBE2D4, IFI27, RNF216, UBE2D2, UBR5, UBE2D1, NMI, TRIM38, UBE2G2, TRIM21	1437	77	19256	2.08833	1	0.642641	0.63519
GOTERM_BP_DIRECT	GO:0031398~positive regulation of protein ubiquitination	12	0.797342	0.0271082	PSMD10, PINK1, KDM1A, DNAJA3, HUWE1, LAPTM5, UBE2D1, STUB1, CBLB, TICAM1, HSPBP1, CHFR	1437	77	19256	2.08833	1	0.642641	0.63519
GOTERM_BP_DIRECT	GO:0032897~negative regulation of viral transcription	5	0.332226	0.0271605	IFITM3, SP100, TRIM14, UBP1, TRIM21	1437	16	19256	4.18754	1	0.642641	0.63519
GOTERM_BP_DIRECT	GO:0008283~cell proliferation	19	1.26246	0.0271907	YAP1, HDAC4, MARCKSL1, SLC20A1, STAT3, SETMAR, NRG1, SCRIB, PDS5B, IGF1, HIPK1, ZFP36L1, THAP11, RAP1B, EDNRA, PPP1R8, IRF2, TACC2, ASCC3	1437	148	19256	1.72029	1	0.642641	0.63519
KEGG_PATHWAY	hsa00270:Cysteine and methionine metabolism	11	0.730897	0.027313	MPST, DNMT1, MDH1, TST, ADI1, CTH, GOT2, APIP, ENOPH1, SRM, BCAT2	849	52	8662	2.15824	0.999929	0.14987	0.126047
GOTERM_BP_DIRECT	GO:0007219~Notch signaling pathway	16	1.06312	0.0273891	SPEN, NOTCH2, TGFB1, PSEN2, RITA1, ADAM10, SIX1, PSEN1, GRIP2, TGFBR2, ADAM17, NCSTN, SOX9, FAT4, ZNF423, TIMP4	1437	117	19256	1.8325	1	0.644233	0.636763
GOTERM_MF_DIRECT	GO:0016779~nucleotidyltransferase activity	9	0.598007	0.0273946	PARP4, OAS1, UBA6, OAS2, OAS3, REV1, PARP12, PAPSS1, OASL	1472	47	18883	2.45645	1	0.628519	0.617242
GOTERM_MF_DIRECT	GO:0044877~macromolecular complex binding	37	2.45847	0.0277607	CDKN1C, NAPA, CDKN1A, SLC25A3, LRP1, TFRC, POLDIP3, ARPC1B, ADRB2, RAP1B, PPP1CC, ING2, SHARPIN, CASP8, GGA3, NACC2, RPS3, GIT1, BCAP31, UPF1, NDUFA8, XRCC6, TGFB1, GCH1, TGFB3, IST1, NDUFA4, TXNRD2, BCKDHB, CDC42BPB, DDB2, DDB1, PINK1, NASP, DNAJA3, KRAS, PFKP	1472	332	18883	1.42964	1	0.628519	0.617242
KEGG_PATHWAY	hsa01522:Endocrine resistance	17	1.12957	0.0278459	NOTCH2, MED1, CDKN1A, SHC1, NCOA3, ADCY2, IGF1, MAPK14, ADCY7, ESR1, ADCY6, MAPK12, ADCY9, CCND1, E2F1, KRAS, PRKACA	849	98	8662	1.76984	0.999941	0.14987	0.126047
GOTERM_CC_DIRECT	GO:1990131~Gtr1-Gtr2 GTPase complex	3	0.199336	0.0280572	RRAGA, RRAGC, RRAGD	1475	4	20521	10.4344	1	0.27599	0.258817
GOTERM_CC_DIRECT	GO:0030684~preribosome	3	0.199336	0.0280572	IMP3, PIN4, IPO4	1475	4	20521	10.4344	1	0.27599	0.258817
KEGG_PATHWAY	hsa05330:Allograft rejection	9	0.598007	0.0281548	HLA-DMA, HLA-B, HLA-DPB1, HLA-DRA, HLA-C, HLA-A, HLA-F, HLA-G, HLA-E	849	38	8662	2.4164	0.999947	0.14987	0.126047
GOTERM_CC_DIRECT	GO:0005763~mitochondrial small ribosomal subunit	7	0.465116	0.0282123	MRPS17, MRPS28, MRPS15, MRPS16, MRPS12, MRPS34, AURKAIP1	1475	33	20521	2.95115	1	0.27599	0.258817
GOTERM_BP_DIRECT	GO:0002931~response to ischemia	11	0.730897	0.028576	CASP9, EGR1, PINK1, RNLS, PPIF, STUB1, NDNF, HYOU1, NOL3, RELA, CX3CL1	1437	68	19256	2.16767	1	0.66895	0.661193
GOTERM_BP_DIRECT	GO:0006807~nitrogen compound metabolic process	7	0.465116	0.028859	BRAP, BTD, DAPK1, USP33, USP39, NIT2, SEC63	1437	32	19256	2.93128	1	0.670163	0.662392
GOTERM_CC_DIRECT	GO:0035578~azurophil granule lumen	13	0.863787	0.029341	CTSA, CAP1, ACTR2, GRN, GCA, IST1, PTGES2, LYZ, PYCARD, HEBP2, ACLY, PADI2, MNDA	1475	91	20521	1.98751	1	0.283945	0.266278
GOTERM_BP_DIRECT	GO:0045669~positive regulation of osteoblast differentiation	12	0.797342	0.0295112	YAP1, IFITM1, CTNNBIP1, SUCO, ILK, LRP3, IGF1, IL6R, CLIC1, ATRAID, GLI3, FERMT2	1437	78	19256	2.06156	1	0.670163	0.662392
GOTERM_BP_DIRECT	GO:0046597~negative regulation of viral entry into host cell	6	0.398671	0.0295569	IFITM3, CD74, IFITM1, IFITM2, TRIM5, LY6E	1437	24	19256	3.35003	1	0.670163	0.662392
GOTERM_BP_DIRECT	GO:0030307~positive regulation of cell growth	13	0.863787	0.0299365	YAP1, PSMD10, DDX3X, MAPKAP1, ADAM10, NRG1, DNPH1, ADAM17, HYAL1, SFN, FXN, MAP2K5, EIF4G2	1437	88	19256	1.97957	1	0.670163	0.662392
GOTERM_BP_DIRECT	GO:0034599~cellular response to oxidative stress	14	0.930233	0.0299817	RWDD1, ATP2A2, KEAP1, AIF1, HIF1A, SIRT2, SETX, MSRA, PRDX2, EDNRA, PINK1, PENK, ABL1, STX4	1437	98	19256	1.91431	1	0.670163	0.662392
GOTERM_BP_DIRECT	GO:0001922~B-1 B cell homeostasis	3	0.199336	0.0301273	ABL1, HIF1A, SH2B2	1437	4	19256	10.0501	1	0.670163	0.662392
GOTERM_BP_DIRECT	GO:0030029~actin filament-based process	3	0.199336	0.0301273	ACAP2, WIPF1, ELMO1	1437	4	19256	10.0501	1	0.670163	0.662392
GOTERM_BP_DIRECT	GO:0002265~astrocyte activation involved in immune response	3	0.199336	0.0301273	GRN, LRP1, PSEN1	1437	4	19256	10.0501	1	0.670163	0.662392
GOTERM_BP_DIRECT	GO:1901532~regulation of hematopoietic progenitor cell differentiation	3	0.199336	0.0301273	KDR, EIF2AK2, PDCD2	1437	4	19256	10.0501	1	0.670163	0.662392
GOTERM_BP_DIRECT	GO:0060364~frontal suture morphogenesis	3	0.199336	0.0301273	TGFB1, TGFB3, GLI3	1437	4	19256	10.0501	1	0.670163	0.662392
GOTERM_BP_DIRECT	GO:0039530~MDA-5 signaling pathway	3	0.199336	0.0301273	IFIH1, OAS3, IRF7	1437	4	19256	10.0501	1	0.670163	0.662392
GOTERM_CC_DIRECT	GO:0042641~actomyosin	4	0.265781	0.0302843	HDAC4, PDCD6IP, MYH9, CDC42BPB	1475	10	20521	5.56502	1	0.289956	0.271915
GOTERM_BP_DIRECT	GO:0051603~proteolysis involved in cellular protein catabolic process	9	0.598007	0.0305059	CASP8, CLPP, IDE, CTSS, PSMB8, PSMA7, PSMB9, CTSB, LGMN	1437	50	19256	2.41203	1	0.672499	0.664701
GOTERM_BP_DIRECT	GO:0006890~retrograde vesicle-mediated transport, Golgi to ER	9	0.598007	0.0305059	ARF4, COPB2, COPA, TMEM115, PITPNB, ZW10, COPZ2, ARCN1, TAPBP	1437	50	19256	2.41203	1	0.672499	0.664701
GOTERM_MF_DIRECT	GO:0001223~transcription coactivator binding	9	0.598007	0.0307078	MED1, STAT1, EP300, SIX1, NFATC1, STAT6, ESR1, HIF1A, RELA	1472	48	18883	2.40527	1	0.649541	0.637886
GOTERM_MF_DIRECT	GO:1990841~promoter-specific chromatin binding	11	0.730897	0.0308568	EGR1, MED1, DNMT1, KDM1A, SETDB1, STAT1, HDAC1, GADD45A, NDN, ZNF304, FOXO4	1472	66	18883	2.13802	1	0.649541	0.637886
GOTERM_BP_DIRECT	GO:0008286~insulin receptor signaling pathway	11	0.730897	0.0312694	BCAR3, PTPN1, SMARCC1, SHC1, CAV2, GRB10, EIF4EBP2, IRS2, IDE, FOXO4, SH2B2	1437	69	19256	2.13625	1	0.682832	0.674915
GOTERM_BP_DIRECT	GO:0071560~cellular response to transforming growth factor beta stimulus	11	0.730897	0.0312694	COL1A1, TGFB1, YES1, COL4A2, PDCD5, PENK, ABL1, NFATC1, SOX9, PAK2, ZFP36L1	1437	69	19256	2.13625	1	0.682832	0.674915
GOTERM_CC_DIRECT	GO:0000776~kinetochore	19	1.26246	0.0312737	PHF2, SMARCC1, SEC13, MEAF6, PHF10, CSNK1A1, SS18L1, DCTN3, PSEN2, KIF22, PSEN1, RANGAP1, SMC1A, ACTB, PPP1CC, XPO1, KAT5, ZW10, KAT8	1475	156	20521	1.69448	1	0.296277	0.277842
GOTERM_MF_DIRECT	GO:0004016~adenylate cyclase activity	5	0.332226	0.0312994	ADCY9, NPR1, ADCY2, ADCY7, ADCY6	1472	16	18883	4.00879	1	0.649541	0.637886
GOTERM_MF_DIRECT	GO:0061575~cyclin-dependent protein serine/threonine kinase activator activity	5	0.332226	0.0312994	CCND3, CCND2, CCND1, CKS2, MNAT1	1472	16	18883	4.00879	1	0.649541	0.637886
GOTERM_CC_DIRECT	GO:0032580~Golgi cisterna membrane	13	0.863787	0.0316214	BCAP31, ST6GAL1, CANT1, SAR1B, GALNT1, CSGALNACT2, ZDHHC14, MOB4, FUT5, FUT8, CHSY1, TMEM115, ST3GAL2	1475	92	20521	1.9659	1	0.29645	0.278005
KEGG_PATHWAY	hsa04142:Lysosome	21	1.39535	0.0316647	CTSA, CD63, CD164, ATP6V0B, GAA, HEXA, M6PR, LAPTM5, AP3B1, CTSS, IGF2R, CLN3, GGA3, HYAL1, DMXL2, PSAP, AP1S2, TPP1, ACP2, CTSB, LGMN	849	132	8662	1.62314	0.999985	0.166	0.139613
GOTERM_CC_DIRECT	GO:0000307~cyclin-dependent protein kinase holoenzyme complex	8	0.531561	0.0321811	CCND3, CDKN1A, CCND2, CCND1, CCNF, CCNG1, CDK2, CKS2	1475	43	20521	2.58838	1	0.298588	0.280009
GOTERM_MF_DIRECT	GO:0005516~calmodulin binding	25	1.66113	0.0325593	CAMK2B, IQGAP1, RYR3, CAMSAP2, REM1, CALD1, MKNK1, SNTA1, MARCKSL1, MYO10, DAPK1, DAPK2, ATP2B4, ESR1, ITPKB, OBSCN, MYH3, MYO1C, EWSR1, CTH, MYH8, MYH9, MAP6D1, VAMP2, MYO1F	1472	207	18883	1.54929	1	0.649541	0.637886
GOTERM_CC_DIRECT	GO:0031982~vesicle	21	1.39535	0.0326607	STX12, ANXA1, CD81, MSN, YWHAZ, ACTB, CD2AP, VAMP8, SNX1, MYL6, MYO1C, CFL1, STOM, ARHGEF2, EZR, CLIC1, UBA52, GPRC5C, VAMP2, MYO1F, PICALM	1475	179	20521	1.6322	1	0.299946	0.281282
GOTERM_MF_DIRECT	GO:0004792~thiosulfate sulfurtransferase activity	3	0.199336	0.0327236	MPST, TST, UBA6	1472	4	18883	9.62109	1	0.649541	0.637886
GOTERM_MF_DIRECT	GO:0004839~ubiquitin activating enzyme activity	3	0.199336	0.0327236	UBA6, UBA1, SAE1	1472	4	18883	9.62109	1	0.649541	0.637886
GOTERM_MF_DIRECT	GO:0016401~palmitoyl-CoA oxidase activity	3	0.199336	0.0327236	ACADL, ACOX2, ACAA1	1472	4	18883	9.62109	1	0.649541	0.637886
GOTERM_MF_DIRECT	GO:0034714~type III transforming growth factor beta receptor binding	3	0.199336	0.0327236	TGFB1, TGFB3, TGFBR2	1472	4	18883	9.62109	1	0.649541	0.637886
GOTERM_BP_DIRECT	GO:0033209~tumor necrosis factor-mediated signaling pathway	10	0.664452	0.0328045	PYCARD, RRAGA, STAT1, TMSB4X, TRAF5, ILK, TNFRSF25, ACTN4, RELA, NSMAF	1437	60	19256	2.23336	1	0.682832	0.674915
GOTERM_BP_DIRECT	GO:0035924~cellular response to vascular endothelial growth factor stimulus	7	0.465116	0.0331206	NR4A1, VCAM1, ANXA1, KDR, SPRY2, PRKD2, MAPK14	1437	33	19256	2.84245	1	0.682832	0.674915
GOTERM_BP_DIRECT	GO:0042771~intrinsic apoptotic signaling pathway in response to DNA damage by p53 class mediator	7	0.465116	0.0331206	PYCARD, CDKN1A, IFI16, EP300, RPS27L, HIPK1, PML	1437	33	19256	2.84245	1	0.682832	0.674915
GOTERM_BP_DIRECT	GO:0050870~positive regulation of T cell activation	7	0.465116	0.0331206	PYCARD, HLA-DMA, CD4, HLA-DPB1, HLA-DRA, CCL2, B2M	1437	33	19256	2.84245	1	0.682832	0.674915
GOTERM_BP_DIRECT	GO:0071310~cellular response to organic substance	7	0.465116	0.0331206	STAT5A, EGR1, STAT1, STAT3, CASP1, STAT6, CALR	1437	33	19256	2.84245	1	0.682832	0.674915
GOTERM_BP_DIRECT	GO:0061025~membrane fusion	7	0.465116	0.0331206	NAPA, GCA, SNAP23, HUWE1, YKT6, SNAP29, VAMP2	1437	33	19256	2.84245	1	0.682832	0.674915
GOTERM_BP_DIRECT	GO:0001961~positive regulation of cytokine-mediated signaling pathway	4	0.265781	0.033391	CD74, AGPAT1, AGPAT2, TRIM44	1437	10	19256	5.36006	1	0.682832	0.674915
GOTERM_BP_DIRECT	GO:0033622~integrin activation	4	0.265781	0.033391	COL16A1, MZB1, FERMT2, CX3CL1	1437	10	19256	5.36006	1	0.682832	0.674915
GOTERM_BP_DIRECT	GO:0006171~cAMP biosynthetic process	4	0.265781	0.033391	ADCY9, ADCY2, ADCY7, ADCY6	1437	10	19256	5.36006	1	0.682832	0.674915
GOTERM_BP_DIRECT	GO:0045657~positive regulation of monocyte differentiation	4	0.265781	0.033391	CD74, CD4, CTNNBIP1, ZFP36L1	1437	10	19256	5.36006	1	0.682832	0.674915
GOTERM_BP_DIRECT	GO:0097152~mesenchymal cell apoptotic process	4	0.265781	0.033391	EDNRA, SOX9, MSX1, HIF1A	1437	10	19256	5.36006	1	0.682832	0.674915
GOTERM_BP_DIRECT	GO:0042770~signal transduction in response to DNA damage	5	0.332226	0.0334749	CASP9, GADD45A, ABL1, MAPK14, MAPK12	1437	17	19256	3.94122	1	0.682832	0.674915
GOTERM_BP_DIRECT	GO:0032206~positive regulation of telomere maintenance	5	0.332226	0.0334749	PPP1R10, TINF2, NBN, TERF1, PML	1437	17	19256	3.94122	1	0.682832	0.674915
GOTERM_BP_DIRECT	GO:0042326~negative regulation of phosphorylation	5	0.332226	0.0334749	CDKN1C, CDKN1A, ROCK1, GRB10, TESK1	1437	17	19256	3.94122	1	0.682832	0.674915
GOTERM_BP_DIRECT	GO:0035162~embryonic hemopoiesis	5	0.332226	0.0334749	MED1, KDR, HIF1A, SH2B3, TGFBR2	1437	17	19256	3.94122	1	0.682832	0.674915
GOTERM_BP_DIRECT	GO:0001732~formation of cytoplasmic translation initiation complex	5	0.332226	0.0334749	EIF3K, EIF3G, EIF3H, EIF3F, EIF3A	1437	17	19256	3.94122	1	0.682832	0.674915
GOTERM_MF_DIRECT	GO:0046332~SMAD binding	9	0.598007	0.0342854	COL3A1, TGFBRAP1, MAGI2, TCF12, COL5A2, STUB1, FERMT2, PML, TGFBR2	1472	49	18883	2.35619	1	0.671345	0.659299
GOTERM_BP_DIRECT	GO:0016601~Rac protein signal transduction	6	0.398671	0.0347479	CYFIP1, ELMO1, RHOG, KRAS, WASF2, AIF1	1437	25	19256	3.21603	1	0.697227	0.689143
GOTERM_BP_DIRECT	GO:0030099~myeloid cell differentiation	6	0.398671	0.0347479	CDKN1C, SNRK, IFI16, NCOA6, KAT8, PML	1437	25	19256	3.21603	1	0.697227	0.689143
GOTERM_BP_DIRECT	GO:0006541~glutamine metabolic process	6	0.398671	0.0347479	GFPT1, UCP2, ASNS, NIT2, PFAS, GLS	1437	25	19256	3.21603	1	0.697227	0.689143
GOTERM_BP_DIRECT	GO:0035904~aorta development	6	0.398671	0.0347479	EDNRA, PLXND1, GAA, APLNR, AP2B1, SMAD6	1437	25	19256	3.21603	1	0.697227	0.689143
KEGG_PATHWAY	hsa05140:Leishmaniasis	14	0.930233	0.0351003	MARCKSL1, TGFB1, TGFB3, IFNGR1, STAT1, MAPK14, ELK1, RELA, MAPK12, EEF1A1, HLA-DMA, HLA-DPB1, HLA-DRA, MYD88	849	77	8662	1.85502	0.999996	0.181264	0.152451
GOTERM_BP_DIRECT	GO:0016477~cell migration	27	1.79402	0.0352541	CD63, ARF4, RNH1, ITGB5, SDC2, USP33, PXN, ASAP3, PTEN, LAMC1, TNFAIP1, IQGAP1, PHB2, RND3, LIMA1, KDR, PIP5K1A, IGFBP6, SCRIB, PRPF40A, CDC42BPB, ARPC5, MLF2, CD2AP, ITGBL1, LCP1, MAPRE1	1437	240	19256	1.50752	1	0.704509	0.69634
GOTERM_CC_DIRECT	GO:0033290~eukaryotic 48S preinitiation complex	5	0.332226	0.0360325	EIF3K, EIF3G, EIF3H, EIF3F, EIF3A	1475	18	20521	3.8646	1	0.327568	0.307186
KEGG_PATHWAY	hsa04330:Notch signaling pathway	12	0.797342	0.0365237	SPEN, NOTCH2, TLE2, ADAM17, NCSTN, TLE1, HDAC1, PSEN2, DVL2, DVL3, EP300, PSEN1	849	62	8662	1.9747	0.999997	0.185841	0.1563
GOTERM_BP_DIRECT	GO:0006351~transcription, DNA-templated	14	0.930233	0.0371493	DNMT1, PIAS2, TBX3, RELA, COL4A2, RRAGC, CDK2, TCEA2, POLR1D, E2F1, POLR2E, RNPS1, GPBP1L1, PTMA	1437	101	19256	1.85745	1	0.739376	0.730803
GOTERM_MF_DIRECT	GO:0005547~phosphatidylinositol-3,4,5-trisphosphate binding	8	0.531561	0.0373144	OBSCN, FCHSD2, MYO10, MAPKAP1, ASAP1, GAB2, IQGAP1, FERMT2	1472	41	18883	2.50305	1	0.703499	0.690876
GOTERM_MF_DIRECT	GO:0003995~acyl-CoA dehydrogenase activity	4	0.265781	0.037384	GCDH, ACADVL, ACADS, ACADSB	1472	10	18883	5.13125	1	0.703499	0.690876
GOTERM_MF_DIRECT	GO:0000014~single-stranded DNA endodeoxyribonuclease activity	4	0.265781	0.037384	DCLRE1C, ENDOG, SETMAR, EXOG	1472	10	18883	5.13125	1	0.703499	0.690876
GOTERM_CC_DIRECT	GO:0005856~cytoskeleton	50	3.32226	0.037483	FHOD3, HIP1, CALCOCO2, ACTB, SYNE1, UXT, HINT1, LASP1, CASP8, ARHGDIA, TMSB4X, ARHGDIB, TNS4, TMSB10, TNS1, SNTA1, TPM4, FNBP1, TPM2, RHOG, DYRK1A, TYK2, ANK3, FRMD4B, PIAS1, ITPKB, HCK, PREPL, ARHGEF2, EZR, TRIB2, CDC42SE1, PSMD10, ROCK1, PXN, TWF2, TWF1, DNAJC24, CALD1, STOM, WASF2, MARCKSL1, MSN, KRT10, CDC42BPB, PINK1, SMTN, CAPZA1, SPRY2, FERMT2	1475	526	20521	1.32249	1	0.337347	0.316357
GOTERM_BP_DIRECT	GO:0051881~regulation of mitochondrial membrane potential	7	0.465116	0.0377696	PINK1, PID1, PPA2, TUSC2, UCP2, NDUFS1, CLIC1	1437	34	19256	2.75885	1	0.745684	0.737038
GOTERM_BP_DIRECT	GO:2000379~positive regulation of reactive oxygen species metabolic process	7	0.465116	0.0377696	CBR1, CDKN1A, PID1, GADD45A, CYP1B1, MAPK14, TGFBR2	1437	34	19256	2.75885	1	0.745684	0.737038
GOTERM_CC_DIRECT	GO:0016604~nuclear body	35	2.32558	0.038344	CDKN1A, SP100, PPP1R10, TESK2, HIF1A, YARS2, HOXC10, DVL2, ABL1, EIF2D, E4F1, ARIH1, TRIM22, BANP, KLHDC2, ATF7IP, NCOA2, TLE2, PHC1, TINF2, RPA2, NFATC1, TERF1, SMAD6, FLI1, POU6F1, SETX, STAG1, OBSCN, ELF2, MYO1C, ELF4, GEMIN4, MYH9, PKN2	1475	345	20521	1.41142	1	0.339752	0.318611
GOTERM_MF_DIRECT	GO:0005068~transmembrane receptor protein tyrosine kinase adaptor activity	5	0.332226	0.0384752	SHC1, IRS2, GAB2, SH2B3, SH2B2	1472	17	18883	3.77298	1	0.714751	0.701926
GOTERM_CC_DIRECT	GO:0034774~secretory granule lumen	15	0.996678	0.0385052	CFD, CYFIP1, XRCC6, PDXK, DDX3X, ROCK1, PGAM1, HUWE1, ARPC5, MAPK14, ALAD, PYCARD, EEF1A1, SERPINI1, S100A11	1475	116	20521	1.79904	1	0.339752	0.318611
GOTERM_CC_DIRECT	GO:0031902~late endosome membrane	18	1.19601	0.0390346	IFITM3, CD63, YIPF1, IFITM2, VPS13C, ATG9A, ABHD6, MR1, VAMP8, FIG4, CLN3, HLA-DMA, HLA-DPB1, ANXA6, HLA-DRA, AP5S1, B2M, LAMTOR5	1475	149	20521	1.68071	1	0.341079	0.319856
GOTERM_BP_DIRECT	GO:0007420~brain development	23	1.52824	0.0392497	NAPA, MED1, EMX2, NCOA6, UTP3, CHD8, MINK1, CXCR4, FOXJ1, IRS2, TGFBR2, POU6F1, UFM1, TMX2, RBBP4, COL4A1, NDUFS4, ZIC1, PLXNB2, APOD, SOX4, GIT1, RAB3GAP1	1437	198	19256	1.55658	1	0.771807	0.762858
GOTERM_CC_DIRECT	GO:0005811~lipid particle	14	0.930233	0.0403057	BCAP31, RSAD2, VPS13C, UBE2G2, DHRS3, CTDNEP1, FIG4, RAP1B, SYNGR2, SCCPDH, ZW10, PNPLA4, PLIN3, RAB3GAP1	1475	106	20521	1.83751	1	0.348771	0.32707
GOTERM_BP_DIRECT	GO:0006888~ER to Golgi vesicle-mediated transport	16	1.06312	0.0403244	BCAP31, TRAPPC2, ARF4, COPB2, COPA, SAR1B, RAB1B, NRBP1, ARCN1, ZW10, RANGRF, HYOU1, SEC24D, SEC24C, YKT6, SEC31A	1437	123	19256	1.74311	1	0.773422	0.764455
GOTERM_BP_DIRECT	GO:0050900~leukocyte migration	6	0.398671	0.0404678	YES1, ROCK1, MYH9, FOXJ1, MSN, ICAM1	1437	26	19256	3.09234	1	0.773422	0.764455
GOTERM_BP_DIRECT	GO:0051894~positive regulation of focal adhesion assembly	6	0.398671	0.0404678	COL16A1, MYOC, ROCK1, ABL1, KDR, FERMT2	1437	26	19256	3.09234	1	0.773422	0.764455
GOTERM_BP_DIRECT	GO:2000779~regulation of double-strand break repair	6	0.398671	0.0404678	MEAF6, KAT5, MORF4L2, EP400, PML, ACTB	1437	26	19256	3.09234	1	0.773422	0.764455
GOTERM_MF_DIRECT	GO:0043130~ubiquitin binding	14	0.930233	0.0405172	USP25, WDR48, FAF1, CXCR4, UBE2L6, STAM, SIRT2, HDAC6, SHARPIN, GGA3, UBR5, CKS2, PLAA, RBCK1	1472	98	18883	1.83259	1	0.730792	0.717679
GOTERM_BP_DIRECT	GO:0030857~negative regulation of epithelial cell differentiation	5	0.332226	0.0405717	YAP1, CCND1, KRAS, SOX9, TBX3	1437	18	19256	3.72226	1	0.773422	0.764455
GOTERM_BP_DIRECT	GO:0050862~positive regulation of T cell receptor signaling pathway	5	0.332226	0.0405717	CYLD, CD81, RPS3, PRKD2, RELA	1437	18	19256	3.72226	1	0.773422	0.764455
GOTERM_BP_DIRECT	GO:0022011~myelination in peripheral nervous system	5	0.332226	0.0405717	ARHGEF10, CNTNAP1, MYOC, ILK, SIRT2	1437	18	19256	3.72226	1	0.773422	0.764455
GOTERM_CC_DIRECT	GO:0000123~histone acetyltransferase complex	6	0.398671	0.0407623	MEAF6, KAT5, PHF20, MCRS1, EP300, KAT8	1475	27	20521	3.09168	1	0.348771	0.32707
GOTERM_BP_DIRECT	GO:0001701~in utero embryonic development	25	1.66113	0.0407862	NOTCH2, CDKN1A, YTHDC1, CHD8, KEAP1, YBX1, GLI3, FUT8, EDNRA, MSX1, ENDOG, TGFB3, KIDINS220, ADAM10, TBX3, KLF2, TGFBR2, COL3A1, RCN1, ADCY9, SCO2, MYH9, SEC24D, APBA2, SEC24C	1437	221	19256	1.51585	1	0.773422	0.764455
GOTERM_MF_DIRECT	GO:0008139~nuclear localization sequence binding	6	0.398671	0.0408517	BRAP, POM121C, KPNA6, NUP153, KPNA2, IPO4	1472	25	18883	3.07875	1	0.730792	0.717679
GOTERM_MF_DIRECT	GO:0008157~protein phosphatase 1 binding	6	0.398671	0.0408517	PPP1CC, AKAP11, PPP1R10, PPP1R3D, SHOC2, PHACTR4	1472	25	18883	3.07875	1	0.730792	0.717679
GOTERM_CC_DIRECT	GO:0005819~spindle	18	1.19601	0.0412005	CSNK1A1, DCTN3, MICAL3, TERF1, SIRT2, CYLD, KATNA1, RPS3, SPIN1, MYH9, JTB, E4F1, PIN4, ARHGEF2, MAPRE1, EVI5, EMD, MAP2K5	1475	150	20521	1.66951	1	0.348771	0.32707
GOTERM_BP_DIRECT	GO:0003151~outflow tract morphogenesis	9	0.598007	0.0414479	PLXND1, DVL2, ILK, SIX1, PITX2, HIF1A, DHRS3, TBX3, TGFBR2	1437	53	19256	2.2755	1	0.773422	0.764455
GOTERM_BP_DIRECT	GO:0032092~positive regulation of protein binding	9	0.598007	0.0414479	LRP1, USP33, RPL11, TRIB3, IDE, PSEN1, TRIM21, B2M, MARK3	1437	53	19256	2.2755	1	0.773422	0.764455
GOTERM_CC_DIRECT	GO:0032040~small-subunit processome	11	0.730897	0.041465	RCL1, RPS15A, PDCD11, RPS7, IMP3, UTP3, KRR1, RPS6, NAT10, RPS24, IPO4	1475	75	20521	2.04051	1	0.348771	0.32707
GOTERM_MF_DIRECT	GO:0008307~structural constituent of muscle	8	0.531561	0.0418814	MYOM1, SMTN, MYL6, OBSCN, TPM4, TPM2, MYH8, MYOM2	1472	42	18883	2.44345	1	0.731158	0.718039
GOTERM_MF_DIRECT	GO:0008234~cysteine-type peptidase activity	8	0.531561	0.0418814	USP25, CASP7, CASP8, ATG4B, PGPEP1, CTSS, CTSB, LGMN	1472	42	18883	2.44345	1	0.731158	0.718039
GOTERM_BP_DIRECT	GO:0046718~viral entry into host cell	14	0.930233	0.0425573	ITGB5, TFRC, CD81, CXCR4, NUP153, IDE, F11R, SLC7A1, ICAM1, VAMP8, PLSCR1, CD4, ILF3, CTSB	1437	103	19256	1.82138	1	0.773422	0.764455
GOTERM_BP_DIRECT	GO:0045214~sarcomere organization	8	0.531561	0.0427632	FHOD3, MYOM1, OBSCN, MYH3, WDR1, CASQ1, MYOM2, MYLK3	1437	44	19256	2.43639	1	0.773422	0.764455
GOTERM_BP_DIRECT	GO:1900026~positive regulation of substrate adhesion-dependent cell spreading	8	0.531561	0.0427632	MYOC, ARPC2, MDK, TESK1, ABL1, ILK, CALR, FERMT2	1437	44	19256	2.43639	1	0.773422	0.764455
GOTERM_BP_DIRECT	GO:0071345~cellular response to cytokine stimulus	7	0.465116	0.0428147	ABCA1, HAX1, PID1, DAPK1, KHSRP, HCLS1, CXCR4	1437	35	19256	2.68003	1	0.773422	0.764455
GOTERM_BP_DIRECT	GO:0045931~positive regulation of mitotic cell cycle	7	0.465116	0.0428147	STAT5A, USP22, ABL1, ASNS, PKN2, CDC25B, LGMN	1437	35	19256	2.68003	1	0.773422	0.764455
GOTERM_BP_DIRECT	GO:0002230~positive regulation of defense response to virus by host	7	0.465116	0.0428147	PYCARD, MAVS, APOBEC3G, STAT1, TRIM22, PML, TRIM44	1437	35	19256	2.68003	1	0.773422	0.764455
GOTERM_BP_DIRECT	GO:0010976~positive regulation of neuron projection development	16	1.06312	0.042844	CAMK2B, KDM1A, KIDINS220, MAGI2, TWF2, TWF1, NDNF, PTN, CX3CL1, SETX, MDK, PLXNB2, EP300, SHOC2, SERPINI1, SCN1B	1437	124	19256	1.72905	1	0.773422	0.764455
GOTERM_CC_DIRECT	GO:0042383~sarcolemma	14	0.930233	0.0429901	ANXA1, VCAM1, CAV2, ANXA5, AQP4, ANK3, PSEN1, RYR3, CLCN1, NCSTN, OBSCN, ANXA6, COL6A3, SNTA1	1475	107	20521	1.82033	1	0.356073	0.333917
GOTERM_CC_DIRECT	GO:0016282~eukaryotic 43S preinitiation complex	5	0.332226	0.0431244	EIF3K, EIF3G, EIF3H, EIF3F, EIF3A	1475	19	20521	3.6612	1	0.356073	0.333917
GOTERM_BP_DIRECT	GO:0071230~cellular response to amino acid stimulus	10	0.664452	0.0431311	COL1A1, COL3A1, DNMT1, RRAGA, COL16A1, RRAGC, COL4A1, RRAGD, COL5A2, LAMTOR5	1437	63	19256	2.12701	1	0.773422	0.764455
KEGG_PATHWAY	hsa05134:Legionellosis	11	0.730897	0.0432347	PYCARD, CASP9, EEF1A1, CASP7, CASP8, SAR1B, RAB1B, CASP1, RELA, MYD88, NAIP	849	56	8662	2.00408	1	0.2168	0.182338
GOTERM_BP_DIRECT	GO:0035066~positive regulation of histone acetylation	4	0.265781	0.0434224	TGFB1, MYO1C, DDX21, BAZ1B	1437	11	19256	4.87278	1	0.773422	0.764455
GOTERM_BP_DIRECT	GO:0042989~sequestering of actin monomers	4	0.265781	0.0434224	TMSB4X, TWF2, TWF1, TMSB10	1437	11	19256	4.87278	1	0.773422	0.764455
GOTERM_BP_DIRECT	GO:0033539~fatty acid beta-oxidation using acyl-CoA dehydrogenase	4	0.265781	0.0434224	GCDH, ACADVL, ACADL, ACADS	1437	11	19256	4.87278	1	0.773422	0.764455
GOTERM_BP_DIRECT	GO:0033598~mammary gland epithelial cell proliferation	4	0.265781	0.0434224	CCND1, ID2, STAT6, PHB2	1437	11	19256	4.87278	1	0.773422	0.764455
GOTERM_BP_DIRECT	GO:0075522~IRES-dependent viral translational initiation	4	0.265781	0.0434224	SSB, EIF2D, EIF3F, EIF3A	1437	11	19256	4.87278	1	0.773422	0.764455
GOTERM_BP_DIRECT	GO:0072091~regulation of stem cell proliferation	4	0.265781	0.0434224	YAP1, HMGB2, ZFP36L1, TGFBR2	1437	11	19256	4.87278	1	0.773422	0.764455
GOTERM_BP_DIRECT	GO:0006476~protein deacetylation	4	0.265781	0.0434224	HDAC4, HDAC1, SIRT2, HDAC6	1437	11	19256	4.87278	1	0.773422	0.764455
GOTERM_BP_DIRECT	GO:0035723~interleukin-15-mediated signaling pathway	4	0.265781	0.0434224	STAT5A, CD4, STAT3, IL2RB	1437	11	19256	4.87278	1	0.773422	0.764455
GOTERM_BP_DIRECT	GO:0008360~regulation of cell shape	17	1.12957	0.0438291	CDC42SE1, CYFIP1, ANXA1, MYO10, PLXND1, WDR1, RHOG, MSN, PRPF40A, F11R, HCK, KDR, PLXNB2, CCL2, MYH9, EZR, FERMT2	1437	135	19256	1.68742	1	0.777848	0.768829
GOTERM_CC_DIRECT	GO:0036021~endolysosome lumen	3	0.199336	0.0445537	CTSS, CTSB, LGMN	1475	5	20521	8.34753	1	0.364437	0.341761
GOTERM_BP_DIRECT	GO:0030335~positive regulation of cell migration	28	1.86047	0.0448894	GRN, FAM89B, CXCR4, AIF1, CASP8, CLEC7A, MDK, CCL5, KDR, STX4, ZNF304, CCR1, SUN2, TGFB1, MYOC, MCAM, F2R, STAT3, ADAM10, LAMB1, ACTN4, IGF1, RHOC, COL1A1, ADAM17, MYO1C, SPRY2, FERMT2	1437	257	19256	1.45994	1	0.792227	0.783041
GOTERM_CC_DIRECT	GO:0010494~cytoplasmic stress granule	13	0.863787	0.0449473	RBFOX1, SSB, DDX3X, ROCK1, FMR1, CIRBP, PRRC2C, YBX1, PUM1, NXF1, ATXN2, KHSRP, TRIM21	1475	97	20521	1.86457	1	0.364437	0.341761
KEGG_PATHWAY	hsa04625:C-type lectin receptor signaling pathway	17	1.12957	0.0451469	ARHGEF12, FCER1G, STAT1, RRAS2, NFATC1, CBLB, MAPK14, RELA, MAPK12, PYCARD, CYLD, CASP8, CLEC7A, IRF1, CASP1, KRAS, IRF9	849	104	8662	1.66773	1	0.223155	0.187682
GOTERM_MF_DIRECT	GO:0051059~NF-kappaB binding	7	0.465116	0.0452626	NOTCH2, PDCD11, HDAC1, FAF1, DNAJA3, EP300, RELA	1472	34	18883	2.64108	1	0.777281	0.763334
GOTERM_BP_DIRECT	GO:0007005~mitochondrion organization	14	0.930233	0.0454585	EPM2A, CNTNAP1, CLUH, PID1, AGTPBP1, CAV2, VPS13C, PHB2, ARMCX3, EDNRA, PINK1, SHARPIN, DNAJA3, FXN	1437	104	19256	1.80386	1	0.792227	0.783041
GOTERM_BP_DIRECT	GO:0008285~negative regulation of cell proliferation	43	2.85714	0.0454744	HDAC4, BTG3, CDKN1A, IFITM1, TES, PDCD5, PTEN, PDS5B, FOXO4, IFI35, PPM1D, NDRG1, IFIT3, RBBP4, NACC2, FTH1, CYP1B1, IGFBP7, MSX1, IGFBP6, TP53I11, SH2B3, SOX4, S100A11, FKTN, RBM38, TGFB1, AGTPBP1, TGFB3, MAGI2, F2R, STAT3, EIF2AK2, NMI, CGRRF1, SMAD6, PML, RGCC, TMEM115, DNAJA3, IRF1, SPRY2, ATF5	1437	431	19256	1.3369	1	0.792227	0.783041
GOTERM_MF_DIRECT	GO:0003743~translation initiation factor activity	10	0.664452	0.0455962	EIF3K, EIF6, EIF3G, EIF3H, EIF4EBP2, EIF2D, EIF3F, EIF4G3, EIF3A, EIF4G2	1472	61	18883	2.10297	1	0.777281	0.763334
GOTERM_BP_DIRECT	GO:0048146~positive regulation of fibroblast proliferation	9	0.598007	0.0456062	CD74, CDKN1A, TGFB1, NDUFS4, ABL1, E2F1, IGF1, ESR1, PML	1437	54	19256	2.23336	1	0.792227	0.783041
GOTERM_BP_DIRECT	GO:2000045~regulation of G1/S transition of mitotic cell cycle	9	0.598007	0.0456062	CDKN1A, SMARCC1, CCND1, PHF10, ID2, PSME1, E2F1, MNAT1, ACTB	1437	54	19256	2.23336	1	0.792227	0.783041
GOTERM_BP_DIRECT	GO:0016925~protein sumoylation	9	0.598007	0.0456062	IFIH1, HDAC4, ZMIZ2, TRIM38, RANGAP1, SAE1, PIAS2, PML, PIAS1	1437	54	19256	2.23336	1	0.792227	0.783041
GOTERM_MF_DIRECT	GO:0008013~beta-catenin binding	13	0.863787	0.0462246	CALCOCO1, CHD8, PXN, CTNNBIP1, FOXO4, PSEN1, ESR1, GLI3, HDAC6, DVL3, EP300, TCF4, SOX9	1472	90	18883	1.85295	1	0.778831	0.764856
GOTERM_BP_DIRECT	GO:0050860~negative regulation of T cell receptor signaling pathway	6	0.398671	0.0467247	ELF1, BTN2A2, LAPTM5, CBLB, EZR, GBP1	1437	27	19256	2.97781	1	0.802019	0.792719
GOTERM_BP_DIRECT	GO:0090023~positive regulation of neutrophil chemotaxis	6	0.398671	0.0467247	CD74, MDK, DAPK2, RAC2, C3AR1, CCL19	1437	27	19256	2.97781	1	0.802019	0.792719
GOTERM_BP_DIRECT	GO:0071480~cellular response to gamma radiation	6	0.398671	0.0467247	YAP1, EGR1, CDKN1A, XRCC6, KDM1A, ELK1	1437	27	19256	2.97781	1	0.802019	0.792719
GOTERM_MF_DIRECT	GO:0016787~hydrolase activity	31	2.0598	0.047231	SMARCAL1, DDX3X, DDX24, CHD8, ABCB4, DDX21, CHD4, USP39, OPLAH, ACTB, CNDP2, IFIH1, HINT1, NT5E, IMPA2, EP400, UPF1, LYPLA2, XRCC6, ENTPD1, PGAM1, ITPK1, GPN2, SETX, DHX40, EHD2, DDX39A, MCM5, HAGH, LPIN2, DCP2	1472	280	18883	1.42026	1	0.78664	0.772525
GOTERM_BP_DIRECT	GO:0045663~positive regulation of myoblast differentiation	8	0.531561	0.0475131	SMARCC1, CXCL9, PHF10, KAT5, MYF6, MAPK14, SOX4, ACTB	1437	45	19256	2.38225	1	0.802019	0.792719
GOTERM_BP_DIRECT	GO:1904646~cellular response to beta-amyloid	8	0.531561	0.0475131	VCAM1, LRP1, IGF1, ADRB2, PSEN1, SNX6, ICAM1, LGMN	1437	45	19256	2.38225	1	0.802019	0.792719
GOTERM_BP_DIRECT	GO:0030091~protein repair	3	0.199336	0.0477516	MSRA, MSRB2, MSRB1	1437	5	19256	8.04008	1	0.802019	0.792719
GOTERM_BP_DIRECT	GO:0010830~regulation of myotube differentiation	3	0.199336	0.0477516	RBM38, DMPK, SIK1	1437	5	19256	8.04008	1	0.802019	0.792719
GOTERM_BP_DIRECT	GO:0019509~L-methionine salvage from methylthioadenosine	3	0.199336	0.0477516	ADI1, APIP, ENOPH1	1437	5	19256	8.04008	1	0.802019	0.792719
GOTERM_BP_DIRECT	GO:0060744~mammary gland branching involved in thelarche	3	0.199336	0.0477516	MED1, TGFB1, PHB2	1437	5	19256	8.04008	1	0.802019	0.792719
KEGG_PATHWAY	hsa05332:Graft-versus-host disease	9	0.598007	0.0481609	HLA-DMA, HLA-B, HLA-DPB1, HLA-DRA, HLA-C, HLA-A, HLA-F, HLA-G, HLA-E	849	42	8662	2.18627	1	0.2347	0.197392
GOTERM_BP_DIRECT	GO:1903955~positive regulation of protein targeting to mitochondrion	7	0.465116	0.0482627	PINK1, ABLIM3, UBE2D2, CSNK2A2, RAC2, HUWE1, SAE1	1437	36	19256	2.60558	1	0.802019	0.792719
GOTERM_BP_DIRECT	GO:0006695~cholesterol biosynthetic process	7	0.465116	0.0482627	ACLY, EBP, ACAA2, HMGCS1, PMVK, LBR, FDFT1	1437	36	19256	2.60558	1	0.802019	0.792719
GOTERM_BP_DIRECT	GO:0006099~tricarboxylic acid cycle	7	0.465116	0.0482627	ACLY, FH, MDH1, IDH2, SDHC, DLAT, SDHA	1437	36	19256	2.60558	1	0.802019	0.792719
GOTERM_BP_DIRECT	GO:0010803~regulation of tumor necrosis factor-mediated signaling pathway	5	0.332226	0.0484539	PYCARD, CYLD, SHARPIN, CASP8, HIPK1	1437	19	19256	3.52635	1	0.802019	0.792719
GOTERM_BP_DIRECT	GO:0030330~DNA damage response, signal transduction by p53 class mediator	5	0.332226	0.0484539	SP100, USP10, NBN, PPM1D, NDRG1	1437	19	19256	3.52635	1	0.802019	0.792719
GOTERM_MF_DIRECT	GO:0050998~nitric-oxide synthase binding	4	0.265781	0.0484946	CD74, ATP2B4, ACTB, SNTA1	1472	11	18883	4.66477	1	0.789134	0.774974
GOTERM_MF_DIRECT	GO:0035374~chondroitin sulfate binding	4	0.265781	0.0484946	MDK, ANXA6, PTN, AGRN	1472	11	18883	4.66477	1	0.789134	0.774974
GOTERM_MF_DIRECT	GO:0000049~tRNA binding	12	0.797342	0.0490145	EEF1A1, TRMU, SSB, XPOT, IFIT5, RPL35A, NAT10, TRMT1, TRMT11, FARSA, YARS2, FARS2	1472	81	18883	1.90046	1	0.789134	0.774974
KEGG_PATHWAY	hsa04666:Fc gamma R-mediated phagocytosis	16	1.06312	0.0493629	ACTR2, MARCKSL1, MYO10, ARPC1B, ASAP3, ASAP1, ARPC5, GAB2, HCK, PTPRC, ARPC2, ARPC3, CFL1, RAC2, PIP5K1A, WASF2	849	97	8662	1.6829	1	0.237216	0.199508
GOTERM_BP_DIRECT	GO:0034605~cellular response to heat	9	0.598007	0.0500286	YWHAE, CXCL10, ATXN3, CDKN1A, HMOX1, STUB1, PRKACA, IER5, HDAC6	1437	55	19256	2.19275	1	0.825304	0.815735
GOTERM_CC_DIRECT	GO:0071011~precatalytic spliceosome	5	0.332226	0.0509422	LSM8, SF3B2, PRPF38B, SNRPD2, LSM3	1475	20	20521	3.47814	1	0.405734	0.380488
GOTERM_CC_DIRECT	GO:0097386~glial cell projection	5	0.332226	0.0509422	TMEM50A, FMR1, LCP1, AIF1, SIRT2	1475	20	20521	3.47814	1	0.405734	0.380488
GOTERM_BP_DIRECT	GO:0042274~ribosomal small subunit biogenesis	11	0.730897	0.0512328	RCL1, RPS15A, RPS7, IMP3, UTP3, KRR1, RPS6, NAT10, RIOK2, RPS24, IPO4	1437	75	19256	1.96535	1	0.842343	0.832577
GOTERM_MF_DIRECT	GO:0048248~CXCR3 chemokine receptor binding	3	0.199336	0.0517491	CXCL10, CXCL11, CXCL9	1472	5	18883	7.69687	1	0.806901	0.792422
GOTERM_MF_DIRECT	GO:0004185~serine-type carboxypeptidase activity	3	0.199336	0.0517491	CTSA, SCPEP1, PRCP	1472	5	18883	7.69687	1	0.806901	0.792422
KEGG_PATHWAY	hsa04140:Autophagy - animal	24	1.59468	0.051776	IGBP1, CALCOCO2, DAPK1, MTMR14, DAPK2, ATG9A, PTEN, RRAS2, IRS2, MTMR4, HIF1A, GABARAP, VAMP8, RRAGA, RRAGC, GORASP1, RRAGD, ATG4B, KRAS, PRKACA, UBA52, YKT6, SNAP29, CTSB	849	165	8662	1.48401	1	0.243543	0.204829
GOTERM_MF_DIRECT	GO:0004721~phosphoprotein phosphatase activity	8	0.531561	0.0520628	PPP1CC, PPP4R1, PTEN, MTMR4, DUSP26, PPM1D, CDC25B, TNS1	1472	44	18883	2.33239	1	0.806901	0.792422
KEGG_PATHWAY	hsa04068:FoxO signaling pathway	20	1.3289	0.0520871	CDKN1A, TGFB1, TGFB3, GADD45A, STAT3, PTEN, IRS2, FOXO4, IGF1, MAPK14, GABARAP, MAPK12, KLF2, TGFBR2, CCND2, CCND1, CDK2, TNFSF10, EP300, KRAS	849	131	8662	1.55765	1	0.243543	0.204829
GOTERM_MF_DIRECT	GO:0046983~protein dimerization activity	22	1.46179	0.0523455	EPM2A, STAT5A, MLXIP, NCOA2, SP100, TCF15, MAX, NCOA3, STAT3, TFE3, TCF12, BHLHE41, HIF1A, PYCARD, ID2, ID1, MYF6, POLR1D, E2F1, TCF4, CLOCK, ABCG1	1472	185	18883	1.52551	1	0.806901	0.792422
GOTERM_BP_DIRECT	GO:0007259~JAK-STAT cascade	8	0.531561	0.0525861	STAT5A, STAT1, STAT3, CCL2, STAT6, TYK2, NMI, PIAS1	1437	46	19256	2.33046	1	0.852056	0.842176
GOTERM_BP_DIRECT	GO:0043434~response to peptide hormone	8	0.531561	0.0525861	STAT5A, ANXA1, STAT1, STAT3, TRIM24, STAT6, TIMP1, PRLH	1437	46	19256	2.33046	1	0.852056	0.842176
GOTERM_MF_DIRECT	GO:0019900~kinase binding	14	0.930233	0.0531532	BCAR3, MYOM1, PFKFB1, SP100, GADD45A, MYOM2, MOB4, EEF1A1, MOB1A, CASP1, RPS3, PIP5K1A, STUB1, ATF5	1472	102	18883	1.76072	1	0.810727	0.796179
GOTERM_BP_DIRECT	GO:1902042~negative regulation of extrinsic apoptotic signaling pathway via death domain receptors	6	0.398671	0.0535232	DDX3X, PEA15, HMGB2, HMOX1, ARHGEF2, ICAM1	1437	28	19256	2.87146	1	0.852056	0.842176
GOTERM_BP_DIRECT	GO:1902894~negative regulation of pri-miRNA transcription from RNA polymerase II promoter	6	0.398671	0.0535232	HDAC4, TGFB1, SOX9, ESR1, HIF1A, RELA	1437	28	19256	2.87146	1	0.852056	0.842176
GOTERM_BP_DIRECT	GO:0032480~negative regulation of type I interferon production	6	0.398671	0.0535232	CYLD, TYROBP, RNF216, BANF1, SIGLEC1, XAF1	1437	28	19256	2.87146	1	0.852056	0.842176
KEGG_PATHWAY	hsa04110:Cell cycle	23	1.52824	0.053582	CDKN1C, YWHAE, CDKN1A, TGFB1, TGFB3, GADD45A, HDAC1, PDS5B, SMC1A, YWHAZ, CDC25B, CCND3, STAG1, CCND2, CCND1, TFDP2, CDK2, MCM3, E2F1, ABL1, EP300, MCM5, SFN	849	157	8662	1.49465	1	0.247192	0.207898
GOTERM_BP_DIRECT	GO:0008203~cholesterol metabolic process	12	0.797342	0.0544053	ABCA1, CYP27A1, LIMA1, SQLE, EBP, HMGCS1, FDX1, ERLIN1, OSBPL1A, APOL1, ABCG1, APOL2	1437	86	19256	1.86979	1	0.852056	0.842176
GOTERM_MF_DIRECT	GO:0008320~protein transmembrane transporter activity	6	0.398671	0.0546412	ABCA1, TOMM40, PEX10, TIMM22, PEX12, SEC63	1472	27	18883	2.85069	1	0.82474	0.809942
GOTERM_BP_DIRECT	GO:0033540~fatty acid beta-oxidation using acyl-CoA oxidase	4	0.265781	0.0547701	ACOT8, ACOX2, ACAA1, DECR2	1437	12	19256	4.46671	1	0.852056	0.842176
GOTERM_BP_DIRECT	GO:0061014~positive regulation of mRNA catabolic process	4	0.265781	0.0547701	UPF1, KHSRP, ZC3HAV1, GTPBP1	1437	12	19256	4.46671	1	0.852056	0.842176
GOTERM_BP_DIRECT	GO:0001771~immunological synapse formation	4	0.265781	0.0547701	CD81, MSN, CCL19, CD2AP	1437	12	19256	4.46671	1	0.852056	0.842176
GOTERM_BP_DIRECT	GO:2001046~positive regulation of integrin-mediated signaling pathway	4	0.265781	0.0547701	CD63, LAMB1, LAMC1, NID1	1437	12	19256	4.46671	1	0.852056	0.842176
GOTERM_BP_DIRECT	GO:0030518~intracellular steroid hormone receptor signaling pathway	4	0.265781	0.0547701	ESRRA, MED1, CALCOCO1, ESR1	1437	12	19256	4.46671	1	0.852056	0.842176
GOTERM_BP_DIRECT	GO:0050847~progesterone receptor signaling pathway	4	0.265781	0.0547701	YAP1, WBP2, UBR5, ZDHHC7	1437	12	19256	4.46671	1	0.852056	0.842176
GOTERM_BP_DIRECT	GO:0034392~negative regulation of smooth muscle cell apoptotic process	4	0.265781	0.0547701	STUB1, IGF1, ESR1, MAP2K5	1437	12	19256	4.46671	1	0.852056	0.842176
GOTERM_BP_DIRECT	GO:0050435~beta-amyloid metabolic process	4	0.265781	0.0547701	BACE2, PSEN2, IDE, PSEN1	1437	12	19256	4.46671	1	0.852056	0.842176
GOTERM_BP_DIRECT	GO:0045475~locomotor rhythm	4	0.265781	0.0547701	NCOA2, EGR1, ID2, PTEN	1437	12	19256	4.46671	1	0.852056	0.842176
GOTERM_BP_DIRECT	GO:2001171~positive regulation of ATP biosynthetic process	4	0.265781	0.0547701	PINK1, PID1, TMSB4X, ENO1	1437	12	19256	4.46671	1	0.852056	0.842176
GOTERM_BP_DIRECT	GO:0043534~blood vessel endothelial cell migration	4	0.265781	0.0547701	CLN3, ID1, MYH9, CYP1B1	1437	12	19256	4.46671	1	0.852056	0.842176
GOTERM_BP_DIRECT	GO:0090090~negative regulation of canonical Wnt signaling pathway	18	1.19601	0.0550143	LMBR1L, EGR1, TLE2, TLE1, CSNK1A1, HDAC1, IGFBP4, CHD8, CTNNBIP1, MAPK14, GLI3, CYLD, MDK, IGFBP6, SOX9, EMD, ANKRD6, RBMS3	1437	150	19256	1.60802	1	0.853155	0.843263
GOTERM_BP_DIRECT	GO:0071260~cellular response to mechanical stimulus	11	0.730897	0.0552303	COL1A1, TGFB1, CASP8, GADD45A, IRF1, CASP1, TNFRSF10B, SOX9, F11R, MYD88, TLR3	1437	76	19256	1.93949	1	0.853812	0.843913
GOTERM_MF_DIRECT	GO:0015485~cholesterol binding	9	0.598007	0.0563798	ABCA1, OSBPL8, GRAMD1B, CD81, ANXA6, ERLIN1, APOD, OSBPL1A, ABCG1	1472	54	18883	2.13802	1	0.84221	0.827098
GOTERM_BP_DIRECT	GO:0050921~positive regulation of chemotaxis	5	0.332226	0.0571173	TGFB1, CXCR4, STX4, CCL19, AIF1	1437	20	19256	3.35003	1	0.864094	0.854075
GOTERM_BP_DIRECT	GO:0030048~actin filament-based movement	5	0.332226	0.0571173	MYO1C, MYH3, WIPF1, MYH9, WASF2	1437	20	19256	3.35003	1	0.864094	0.854075
GOTERM_BP_DIRECT	GO:0090026~positive regulation of monocyte chemotaxis	5	0.332226	0.0571173	CCR1, CXCL10, CCL5, AIF1, LGMN	1437	20	19256	3.35003	1	0.864094	0.854075
GOTERM_BP_DIRECT	GO:0090201~negative regulation of release of cytochrome c from mitochondria	5	0.332226	0.0571173	PSMD10, PPIF, IGF1, NOL3, FXN	1437	20	19256	3.35003	1	0.864094	0.854075
GOTERM_BP_DIRECT	GO:0002504~antigen processing and presentation of peptide or polysaccharide antigen via MHC class II	5	0.332226	0.0571173	HLA-DMA, HLA-B, HLA-DPB1, HLA-DRA, HLA-A	1437	20	19256	3.35003	1	0.864094	0.854075
GOTERM_BP_DIRECT	GO:2000406~positive regulation of T cell migration	5	0.332226	0.0571173	PYCARD, CXCL10, CCL5, ABL1, AIF1	1437	20	19256	3.35003	1	0.864094	0.854075
GOTERM_BP_DIRECT	GO:0016525~negative regulation of angiogenesis	16	1.06312	0.0571258	SPARC, ROCK1, SHC1, GADD45A, NPR1, STAT1, ATP2B4, FOXO4, HLA-G, RELA, PML, CXCL10, RGCC, COL4A2, STAB1, SPRY2	1437	129	19256	1.66203	1	0.864094	0.854075
GOTERM_MF_DIRECT	GO:0005525~GTP binding	42	2.7907	0.0571309	RASL12, ARF4, NPR1, SAR1B, RAB1B, GNAI3, GIMAP4, ARHGAP5, SAMHD1, RND3, IFI44L, GSPT1, RAP1B, REM1, MTG1, ANXA6, RAC2, ARFIP2, GBP2, GBP1, GCH1, DAPK1, MX2, MX1, RHOG, RRAS2, RAB27A, RHOC, GTPBP2, GPN2, GTPBP1, EEF1A1, EHD2, RRAGA, GLUD2, GNAL, RAP2B, EHD4, RAB14, RRAGC, RRAGD, KRAS	1472	409	18883	1.31731	1	0.844721	0.829564
GOTERM_BP_DIRECT	GO:0001525~angiogenesis	27	1.79402	0.057721	PLXND1, SHC1, TNFAIP2, UBP1, NDNF, HIF1A, SAT1, TYMP, CASP8, CALD1, KDR, CYP1B1, CCL2, HMOX1, APOD, ZNF304, WASF2, MED1, MCAM, ERAP1, MAPK14, COL4A2, NCL, ID1, APLNR, MYH9, PRKD2	1437	252	19256	1.43573	1	0.870419	0.860326
GOTERM_CC_DIRECT	GO:0097431~mitotic spindle pole	7	0.465116	0.057893	STAG1, KAT5, KATNA1, BCCIP, SMC1A, MAPRE1, GIT1	1475	39	20521	2.49712	1	0.45705	0.428612
GOTERM_BP_DIRECT	GO:0045860~positive regulation of protein kinase activity	8	0.531561	0.0579861	CDKN1A, XRCC6, CD4, PTPRC, JTB, LCP2, IQGAP1, CCL19	1437	47	19256	2.28087	1	0.871742	0.861634
GOTERM_BP_DIRECT	GO:0016579~protein deubiquitination	12	0.797342	0.0582763	USP25, CYLD, USP8, ATXN3, USP10, USP33, USP11, USP22, USP12, EIF3F, JOSD1, USP18	1437	87	19256	1.8483	1	0.873116	0.862993
GOTERM_BP_DIRECT	GO:1990830~cellular response to leukemia inhibitory factor	14	0.930233	0.0584327	PHC1, TFRC, CACYBP, PML, SRM, ICAM1, SYNGR1, CREB1, NCL, CTH, PADI2, SPRY2, PFKP, BCAT2	1437	108	19256	1.73706	1	0.873116	0.862993
KEGG_PATHWAY	hsa04623:Cytosolic DNA-sensing pathway	14	0.930233	0.0590513	ADAR, SAMHD1, RELA, PYCARD, CXCL10, MAVS, CASP7, CASP8, IFI16, CCL5, CASP1, POLR1D, IRF7, POLR2E	849	83	8662	1.72092	1	0.268839	0.226104
GOTERM_CC_DIRECT	GO:0042645~mitochondrial nucleoid	8	0.531561	0.0593751	LRRC59, ACADVL, SHMT2, DNAJA3, FASTKD5, GRSF1, POLG, TEFM	1475	49	20521	2.27144	1	0.464675	0.435762
GOTERM_BP_DIRECT	GO:0045599~negative regulation of fat cell differentiation	9	0.598007	0.0596809	YAP1, TGFB1, E2F1, GPS2, TRIB3, LRP3, TRIB2, FERMT2, SIRT2	1437	57	19256	2.11581	1	0.886378	0.876101
GOTERM_BP_DIRECT	GO:0032091~negative regulation of protein binding	9	0.598007	0.0596809	CDKN1A, KDM1A, ROCK1, USP33, CTNNBIP1, TMBIM6, IFIT1, ACTB, IFIT2	1437	57	19256	2.11581	1	0.886378	0.876101
GOTERM_CC_DIRECT	GO:0009986~cell surface	58	3.85382	0.0599786	SPARC, ITGB5, TFRC, CLSTN1, IDE, ENO1, SLC6A1, PHB2, CX3CL1, ICAM1, TNS1, CD53, FCER1G, ANXA1, F2R, HLA-B, HLA-C, ADAM10, ANK3, HLA-A, HLA-F, HLA-E, ADAM17, GPRC5B, TYROBP, ERP29, CHRNA1, NOTCH2, CD63, SDC2, PSEN2, CXCR4, PSEN1, HLA-DMA, NT5E, CLEC7A, STX4, MICB, CD74, TGFB1, VCAM1, TGFB3, TNFRSF10B, MSN, KRT10, IGF2R, BST2, ERP44, PTPRC, IL2RB, HLA-DPB1, ITGBL1, HLA-DRA, PLXNB2, CALR, MYD88, FER…	1475	644	20521	1.25299	1	0.465351	0.436396
KEGG_PATHWAY	hsa03013:Nucleocytoplasmic transport	17	1.12957	0.0602532	UPF1, SEC13, NXT1, XPO7, NUP153, RANGAP1, IPO4, SRRM1, NUP93, EEF1A1, NXF1, XPO1, POM121C, XPOT, KPNA6, RNPS1, KPNA2	849	108	8662	1.60596	1	0.270346	0.227372
GOTERM_BP_DIRECT	GO:0010634~positive regulation of epithelial cell migration	7	0.465116	0.0603859	HYAL1, IRS2, SOX9, ARHGAP5, HIF1A, HDAC6, TGFBR2	1437	38	19256	2.46845	1	0.894148	0.88378
GOTERM_BP_DIRECT	GO:0097746~regulation of blood vessel diameter	6	0.398671	0.0608644	SCPEP1, ROCK1, NPR1, P2RY2, ADRB2, ADCY6	1437	29	19256	2.77244	1	0.895837	0.88545
GOTERM_BP_DIRECT	GO:0045089~positive regulation of innate immune response	6	0.398671	0.0608644	PLSCR1, KAT5, CCL5, HMGB2, IFI35, NMI	1437	29	19256	2.77244	1	0.895837	0.88545
KEGG_PATHWAY	hsa04962:Vasopressin-regulated water reabsorption	9	0.598007	0.060945	ADCY9, CREB1, ARHGDIA, ARHGDIB, AQP4, STX4, PRKACA, ADCY6, VAMP2	849	44	8662	2.08689	1	0.270346	0.227372
GOTERM_MF_DIRECT	GO:0042608~T cell receptor binding	4	0.265781	0.061018	HLA-DRA, HLA-A, MR1, HLA-E	1472	12	18883	4.27604	1	0.882931	0.867088
GOTERM_MF_DIRECT	GO:0061459~L-arginine transmembrane transporter activity	4	0.265781	0.061018	SLC25A15, SLC7A6, SLC47A1, SLC7A1	1472	12	18883	4.27604	1	0.882931	0.867088
GOTERM_CC_DIRECT	GO:0030126~COPI vesicle coat	4	0.265781	0.0614767	COPB2, COPA, COPZ2, ARCN1	1475	13	20521	4.28078	1	0.472897	0.443473
GOTERM_MF_DIRECT	GO:0005085~guanyl-nucleotide exchange factor activity	26	1.72757	0.0615432	BCAR3, ITSN2, DENND1B, ARF4, DENND5B, DOCK9, ARHGEF10L, RASGRP2, KALRN, HERC2, MCF2L, ARHGEF10, PRPF38B, ARHGEF12, IQSEC2, SWAP70, DENND4C, GAPVD1, OBSCN, ELMO1, RANGRF, ARHGEF2, RGL1, RAB3GAP1, LAMTOR5, ARHGEF6	1472	232	18883	1.43763	1	0.882931	0.867088
KEGG_PATHWAY	hsa04658:Th1 and Th2 cell differentiation	15	0.996678	0.0628917	NOTCH2, STAT5A, IFNGR1, STAT1, NFATC1, TYK2, MAPK14, RELA, MAPK12, HLA-DMA, CD4, IL2RB, HLA-DPB1, HLA-DRA, STAT6	849	92	8662	1.66347	1	0.27545	0.231664
GOTERM_BP_DIRECT	GO:0050852~T cell receptor signaling pathway	15	0.996678	0.0630517	DENND1B, BTN3A1, BTN2A2, CBLB, BTN3A3, HLA-A, PSEN1, CD2AP, PTPRC, HLA-DPB1, ABL1, LCP2, PRKD2, RBCK1, TNFRSF21	1437	120	19256	1.67502	1	0.92526	0.914532
GOTERM_BP_DIRECT	GO:0006364~rRNA processing	16	1.06312	0.0636568	RPS7, IMP3, KRR1, RPS6, RPL11, DDX21, RPL35A, RRP1B, IPO4, ISG20, PDCD11, GEMIN4, RPL14, RPL27, PIN4, RPS24	1437	131	19256	1.63666	1	0.928326	0.917563
GOTERM_CC_DIRECT	GO:0097443~sorting endosome	3	0.199336	0.0636947	PTPN1, ARHGAP1, KDR	1475	6	20521	6.95627	1	0.477711	0.447986
GOTERM_CC_DIRECT	GO:0031314~extrinsic component of mitochondrial inner membrane	3	0.199336	0.0636947	COQ3, COQ7, COQ6	1475	6	20521	6.95627	1	0.477711	0.447986
GOTERM_CC_DIRECT	GO:0035749~myelin sheath adaxonal region	3	0.199336	0.0636947	CNP, PTEN, STX4	1475	6	20521	6.95627	1	0.477711	0.447986
GOTERM_BP_DIRECT	GO:0050885~neuromuscular process controlling balance	8	0.531561	0.0637158	CLN3, CNTNAP1, RBFOX1, GAA, HEXA, ABL1, TPP1, NBN	1437	48	19256	2.23336	1	0.928326	0.917563
GOTERM_BP_DIRECT	GO:0032729~positive regulation of interferon-gamma production	11	0.730897	0.0638272	PYCARD, BTN3A1, CLEC7A, ABL1, HLA-DPB1, ISG15, SCRIB, HLA-A, TYK2, LGALS9, TLR3	1437	78	19256	1.88976	1	0.928326	0.917563
GOTERM_MF_DIRECT	GO:0005154~epidermal growth factor receptor binding	7	0.465116	0.064333	ARF4, SNX1, ATXN2, RNF126, PLSCR1, HIP1, SHC1	1472	37	18883	2.42694	1	0.890507	0.874528
GOTERM_MF_DIRECT	GO:0000146~microfilament motor activity	7	0.465116	0.064333	MYL6, MYO1C, MYH3, MYO10, MYH8, MYH9, MYO1F	1472	37	18883	2.42694	1	0.890507	0.874528
GOTERM_BP_DIRECT	GO:0007623~circadian rhythm	10	0.664452	0.0647924	HEBP1, SETX, CREB1, ID2, NONO, DYRK1A, EP300, TOP1, ATF5, CLOCK	1437	68	19256	1.97061	1	0.931012	0.920218
GOTERM_MF_DIRECT	GO:0035064~methylated histone binding	11	0.730897	0.0650487	PHF2, SETD5, ING2, CHD8, PHF1, FMR1, SPIN1, CHD1, ZZEF1, KDM7A, GLYR1	1472	75	18883	1.88146	1	0.890507	0.874528
GOTERM_MF_DIRECT	GO:0042288~MHC class I protein binding	5	0.332226	0.0651441	BCAP31, TAP1, PILRA, TAPBP, HLA-E	1472	20	18883	3.20703	1	0.890507	0.874528
GOTERM_MF_DIRECT	GO:0004180~carboxypeptidase activity	5	0.332226	0.0651441	CTSA, CPE, PRCP, LAP3, CNDP2	1472	20	18883	3.20703	1	0.890507	0.874528
KEGG_PATHWAY	hsa04145:Phagosome	22	1.46179	0.0659051	STX12, ATP6V0B, ITGB5, TFRC, C1R, HLA-B, M6PR, TAP2, HLA-C, TAP1, HLA-A, HLA-F, HLA-G, CTSS, ACTB, HLA-E, HLA-DMA, CLEC7A, CANX, HLA-DPB1, HLA-DRA, CALR	849	152	8662	1.47669	1	0.285039	0.23973
GOTERM_BP_DIRECT	GO:0006376~mRNA splice site selection	5	0.332226	0.0665508	SETX, YTHDC1, NOL3, SRSF10, PTBP2	1437	21	19256	3.19051	1	0.931012	0.920218
GOTERM_BP_DIRECT	GO:0055007~cardiac muscle cell differentiation	5	0.332226	0.0665508	IFT20, SIK1, NRG1, CALR, SYNE1	1437	21	19256	3.19051	1	0.931012	0.920218
GOTERM_BP_DIRECT	GO:0014911~positive regulation of smooth muscle cell migration	5	0.332226	0.0665508	CCL5, CYP1B1, IGF1, FOXO4, S100A11	1437	21	19256	3.19051	1	0.931012	0.920218
GOTERM_BP_DIRECT	GO:0070935~3'-UTR-mediated mRNA stabilization	5	0.332226	0.0665508	RBM38, ANGEL2, HNRNPC, MAPK14, MYD88	1437	21	19256	3.19051	1	0.931012	0.920218
GOTERM_BP_DIRECT	GO:0061028~establishment of endothelial barrier	5	0.332226	0.0665508	RAP1B, EDNRA, MSN, EZR, ICAM1	1437	21	19256	3.19051	1	0.931012	0.920218
GOTERM_BP_DIRECT	GO:0007507~heart development	23	1.52824	0.0666523	CDKN1A, TGFB1, SHC1, NCOA6, PTEN, FOXJ1, CACYBP, GLI3, ZFP36L1, TGFBR2, POU6F1, COL3A1, CASP7, CASP8, TFDP2, ID2, DVL2, APLNR, EP300, SOX9, SOX4, MAP2K5, EIF4G2	1437	210	19256	1.46763	1	0.931012	0.920218
KEGG_PATHWAY	hsa00020:Citrate cycle (TCA cycle)	7	0.465116	0.0670277	ACLY, FH, MDH1, IDH2, SDHC, DLAT, SDHA	849	30	8662	2.3806	1	0.286316	0.240803
GOTERM_BP_DIRECT	GO:0033077~T cell differentiation in thymus	7	0.465116	0.0670657	STAT5A, ADAM17, DNAJA3, MR1, B2M, GLI3, ZFP36L1	1437	39	19256	2.40515	1	0.931012	0.920218
GOTERM_BP_DIRECT	GO:0009083~branched-chain amino acid catabolic process	4	0.265781	0.0673732	BCKDK, MCCC2, BCKDHB, MCCC1	1437	13	19256	4.12312	1	0.931012	0.920218
GOTERM_BP_DIRECT	GO:0010944~negative regulation of transcription by competitive promoter binding	4	0.265781	0.0673732	HDAC4, KDM2A, CREB1, BHLHE41	1437	13	19256	4.12312	1	0.931012	0.920218
GOTERM_BP_DIRECT	GO:0007096~regulation of exit from mitosis	4	0.265781	0.0673732	CDKN1C, ZW10, KNTC1, SIRT2	1437	13	19256	4.12312	1	0.931012	0.920218
GOTERM_BP_DIRECT	GO:0006110~regulation of glycolytic process	4	0.265781	0.0673732	EIF6, PGAM1, EP300, HIF1A	1437	13	19256	4.12312	1	0.931012	0.920218
GOTERM_BP_DIRECT	GO:0000398~mRNA splicing, via spliceosome	22	1.46179	0.067614	PRPF38B, SF3B2, YTHDC1, BUD31, PRPF40A, HNRNPR, USP39, LSM3, SRRM1, LSM8, DDX39A, SNRPD2, U2AF2, HNRNPH1, PRPF3, TRA2A, RALY, RNPS1, HNRNPC, TXNL4A, SRSF10, CTNNBL1	1437	199	19256	1.48142	1	0.931012	0.920218
GOTERM_CC_DIRECT	GO:0005640~nuclear outer membrane	6	0.398671	0.0678998	DMPK, CPTP, ENO1, PSEN1, EMD, SYNE1	1475	31	20521	2.69275	1	0.50504	0.473615
GOTERM_BP_DIRECT	GO:0006552~leucine catabolic process	3	0.199336	0.0681409	MCCC2, AUH, MCCC1	1437	6	19256	6.70007	1	0.931012	0.920218
GOTERM_BP_DIRECT	GO:0030859~polarized epithelial cell differentiation	3	0.199336	0.0681409	YAP1, ZDHHC7, SCRIB	1437	6	19256	6.70007	1	0.931012	0.920218
GOTERM_BP_DIRECT	GO:0032020~ISG15-protein conjugation	3	0.199336	0.0681409	HERC5, ISG15, UBE2L6	1437	6	19256	6.70007	1	0.931012	0.920218
GOTERM_BP_DIRECT	GO:2000342~negative regulation of chemokine (C-X-C motif) ligand 2 production	3	0.199336	0.0681409	OAS1, OAS3, MAP2K5	1437	6	19256	6.70007	1	0.931012	0.920218
GOTERM_BP_DIRECT	GO:0032025~response to cobalt ion	3	0.199336	0.0681409	ALAD, CASP9, CASP8	1437	6	19256	6.70007	1	0.931012	0.920218
GOTERM_BP_DIRECT	GO:2001199~negative regulation of dendritic cell differentiation	3	0.199336	0.0681409	TMEM176B, TMEM176A, HLA-G	1437	6	19256	6.70007	1	0.931012	0.920218
GOTERM_BP_DIRECT	GO:0032914~positive regulation of transforming growth factor beta1 production	3	0.199336	0.0681409	LUM, ATP6AP2, CX3CL1	1437	6	19256	6.70007	1	0.931012	0.920218
GOTERM_BP_DIRECT	GO:2001242~regulation of intrinsic apoptotic signaling pathway	3	0.199336	0.0681409	PYCARD, CYLD, DAPK2	1437	6	19256	6.70007	1	0.931012	0.920218
GOTERM_BP_DIRECT	GO:0001843~neural tube closure	11	0.730897	0.0684307	BRD2, TGFB1, RPS7, LMO4, DVL2, ABL1, PLXNB2, SCRIB, PRKACA, BBS4, PHACTR4	1437	79	19256	1.86584	1	0.931012	0.920218
GOTERM_CC_DIRECT	GO:0044233~ER-mitochondrion membrane contact site	5	0.332226	0.0687267	BCAP31, TOMM40, TMX2, TMX1, CANX	1475	22	20521	3.16194	1	0.507001	0.475454
GOTERM_BP_DIRECT	GO:0034142~toll-like receptor 4 signaling pathway	6	0.398671	0.0687464	OAS1, LY96, NMI, TICAM1, RELA, MYD88	1437	30	19256	2.68003	1	0.931012	0.920218
GOTERM_BP_DIRECT	GO:0070536~protein K63-linked deubiquitination	6	0.398671	0.0687464	USP25, CYLD, USP8, ATXN3, SHMT2, USP33	1437	30	19256	2.68003	1	0.931012	0.920218
GOTERM_BP_DIRECT	GO:0010592~positive regulation of lamellipodium assembly	6	0.398671	0.0687464	ACTR2, CYFIP1, ARPC2, TWF2, RAC2, WASF2	1437	30	19256	2.68003	1	0.931012	0.920218
GOTERM_MF_DIRECT	GO:0003714~transcription corepressor activity	23	1.52824	0.0691112	SPEN, YAP1, ATF7IP, HDAC4, SETD5, MED1, TLE2, TLE1, HDAC1, LMO4, FHL2, GPS2, CHD4, ENO1, PIAS1, UXT, YEATS2, SIN3B, CCND1, TRIB3, CRYM, LMCD1, TRIM22	1472	202	18883	1.46063	1	0.928163	0.911509
GOTERM_MF_DIRECT	GO:0015631~tubulin binding	10	0.664452	0.0691799	AGTPBP1, IFT81, GPAA1, DYRK1A, RITA1, BCCIP, RPS3, CACYBP, ATF5, NCALD	1472	66	18883	1.94366	1	0.928163	0.911509
GOTERM_BP_DIRECT	GO:0070371~ERK1 and ERK2 cascade	8	0.531561	0.0697769	BTN2A2, GRB10, ABL1, SPRY2, SOX9, LGALS9, ZFP36L1, DUSP7	1437	49	19256	2.18778	1	0.942371	0.931444
GOTERM_MF_DIRECT	GO:0019003~GDP binding	11	0.730897	0.0699292	RAP1B, RASL12, RAP2B, RAB14, RRAGC, RRAGD, GNAI3, RRAS2, RAB27A, KRAS, GBP1	1472	76	18883	1.8567	1	0.929609	0.912929
GOTERM_BP_DIRECT	GO:0007266~Rho protein signal transduction	9	0.598007	0.0704281	ARHGEF12, ROCK1, ARHGDIA, CFL1, ARHGDIB, RHOG, ARHGAP1, ARHGAP5, PHACTR4	1437	59	19256	2.04409	1	0.94856	0.937562
GOTERM_MF_DIRECT	GO:0003785~actin monomer binding	6	0.398671	0.0708041	LIMA1, TMSB4X, TWF2, ABL1, TWF1, TMSB10	1472	29	18883	2.65409	1	0.932683	0.915947
KEGG_PATHWAY	hsa04722:Neurotrophin signaling pathway	18	1.19601	0.0713519	YWHAE, CAMK2B, SHC1, KIDINS220, PSEN2, PSEN1, MAPK14, RELA, MAPK12, RAP1B, RPS6KA5, ARHGDIA, ARHGDIB, ABL1, KRAS, SH2B3, MAP2K5, SH2B2	849	119	8662	1.54325	1	0.30107	0.253212
GOTERM_MF_DIRECT	GO:0005484~SNAP receptor activity	7	0.465116	0.0715921	VAMP8, STX12, SNAP23, STX4, YKT6, SNAP29, VAMP2	1472	38	18883	2.36308	1	0.934567	0.917798
GOTERM_CC_DIRECT	GO:0033116~endoplasmic reticulum-Golgi intermediate compartment membrane	11	0.730897	0.0732803	BCAP31, F8, GORASP1, RAB1B, GALNT1, TAP2, COPZ2, TAP1, CALR, YKT6, TAPBP	1475	83	20521	1.84383	1	0.531873	0.498779
GOTERM_CC_DIRECT	GO:0015030~Cajal body	11	0.730897	0.0732803	ISG20, XPO1, EWSR1, ANGEL2, PRPF3, FMR1, CDK2, GEMIN4, ARIH1, AK6, TRIM22	1475	83	20521	1.84383	1	0.531873	0.498779
GOTERM_BP_DIRECT	GO:0035025~positive regulation of Rho protein signal transduction	7	0.465116	0.0741576	COL3A1, PRPF38B, LPAR6, CSNK1A1, MCF2L, F2R, F11R	1437	40	19256	2.34502	1	0.988872	0.977406
GOTERM_BP_DIRECT	GO:0071479~cellular response to ionizing radiation	7	0.465116	0.0741576	CDKN1A, PRPF38B, TGFB1, IFI16, GADD45A, MAPK14, CLOCK	1437	40	19256	2.34502	1	0.988872	0.977406
GOTERM_BP_DIRECT	GO:0008625~extrinsic apoptotic signaling pathway via death domain receptors	7	0.465116	0.0741576	DDX3X, CASP8, DAPK1, HMGB2, TNFRSF10B, DEDD, GABARAP	1437	40	19256	2.34502	1	0.988872	0.977406
GOTERM_CC_DIRECT	GO:0071564~npBAF complex	4	0.265781	0.0742025	SS18, SMARCC1, PHF10, ACTB	1475	14	20521	3.97501	1	0.534258	0.501016
GOTERM_BP_DIRECT	GO:0006979~response to oxidative stress	15	0.996678	0.0742257	NDUFA6, TXNRD2, NDUFB4, PSIP1, FOXO4, PSEN1, ALAD, MSRA, PRDX2, PINK1, MSRB2, ABL1, HMOX1, BANF1, MICB	1437	123	19256	1.63416	1	0.988872	0.977406
GOTERM_CC_DIRECT	GO:0000791~euchromatin	9	0.598007	0.0748648	SETD5, CREB1, ID2, TRIM24, PSIP1, PADI2, RRP1B, ESR1, HIF1A	1475	62	20521	2.01956	1	0.534749	0.501475
GOTERM_MF_DIRECT	GO:0033558~protein deacetylase activity	4	0.265781	0.074877	HDAC4, HDAC1, SIRT2, HDAC6	1472	13	18883	3.94712	1	0.951726	0.934648
GOTERM_MF_DIRECT	GO:0032395~MHC class II receptor activity	4	0.265781	0.074877	HLA-DMA, HLA-DPB1, HLA-DRA, HLA-C	1472	13	18883	3.94712	1	0.951726	0.934648
GOTERM_MF_DIRECT	GO:0005520~insulin-like growth factor binding	4	0.265781	0.074877	IGFBP7, IGFBP6, KAZALD1, IGF2R	1472	13	18883	3.94712	1	0.951726	0.934648
GOTERM_BP_DIRECT	GO:0071300~cellular response to retinoic acid	10	0.664452	0.0750858	ABCA1, SETX, YAP1, COL1A1, YES1, PHC1, CREB1, TWF2, SOX9, PHB2	1437	70	19256	1.91431	1	0.995641	0.984096
GOTERM_BP_DIRECT	GO:0001934~positive regulation of protein phosphorylation	23	1.52824	0.0751749	CD74, CDKN1A, TFRC, FMR1, TESK1, VEGFB, ILK, PSEN1, MOB1A, CLN3, CCND3, MAVS, CD4, PINK1, CCND2, CCND1, DVL2, KDR, ERP29, ABL1, DVL3, KRAS, SOX9	1437	213	19256	1.44696	1	0.995641	0.984096
KEGG_PATHWAY	hsa04935:Growth hormone synthesis, secretion and action	18	1.19601	0.0759295	STAT5A, SHC1, STAT1, STAT3, GNAI3, ADCY2, IRS2, IGF1, MAPK14, ADCY7, ADCY6, MAPK12, CREB1, ADCY9, EP300, KRAS, PRKACA, JUNB	849	120	8662	1.53039	1	0.316404	0.266108
GOTERM_CC_DIRECT	GO:0070971~endoplasmic reticulum exit site	6	0.398671	0.0759319	PDCD6IP, SAR1B, HLA-A, SEC24D, SEC24C, SEC31A	1475	32	20521	2.6086	1	0.5381	0.504618
GOTERM_MF_DIRECT	GO:0016746~transferase activity, transferring acyl groups	8	0.531561	0.0767348	HMGCS1, DGAT1, LPCAT3, OXSM, EP300, DLAT, AGPAT2, AGPAT3	1472	48	18883	2.13802	1	0.960308	0.943077
GOTERM_BP_DIRECT	GO:0007041~lysosomal transport	5	0.332226	0.0767372	GRN, LRP1, PSAP, M6PR, IGF2R	1437	22	19256	3.04549	1	0.995641	0.984096
GOTERM_BP_DIRECT	GO:0006939~smooth muscle contraction	5	0.332226	0.0767372	EDNRA, SMTN, ROCK1, APBB2, ADRB2	1437	22	19256	3.04549	1	0.995641	0.984096
GOTERM_BP_DIRECT	GO:0030279~negative regulation of ossification	5	0.332226	0.0767372	TGFB1, CHSY1, MDK, SOX9, SMAD6	1437	22	19256	3.04549	1	0.995641	0.984096
GOTERM_BP_DIRECT	GO:0030520~intracellular estrogen receptor signaling pathway	5	0.332226	0.0767372	TADA3, PADI2, SAFB, ESR1, PHB2	1437	22	19256	3.04549	1	0.995641	0.984096
GOTERM_BP_DIRECT	GO:2000059~negative regulation of protein ubiquitination involved in ubiquitin-dependent protein catabolic process	5	0.332226	0.0767372	RPS7, CSNK2A2, RPL11, PSEN1, PML	1437	22	19256	3.04549	1	0.995641	0.984096
KEGG_PATHWAY	hsa04917:Prolactin signaling pathway	12	0.797342	0.0768148	STAT5A, CCND2, CCND1, SHC1, STAT1, IRF1, STAT3, KRAS, MAPK14, ESR1, RELA, MAPK12	849	70	8662	1.74902	1	0.316404	0.266108
GOTERM_MF_DIRECT	GO:0042826~histone deacetylase binding	16	1.06312	0.0768777	YWHAE, HDAC4, HDAC1, BHLHE41, CHD4, HIF1A, GLI3, RELA, SIRT2, HDAC6, RBBP4, CCND1, NACC2, SIK1, PKN2, KPNA2	1472	129	18883	1.59109	1	0.960308	0.943077
GOTERM_CC_DIRECT	GO:0070821~tertiary granule membrane	10	0.664452	0.0770956	VAMP8, CD53, RAP2B, FCER1G, RAB14, GAA, SNAP23, ATP6AP2, ADAM10, STOM	1475	73	20521	1.90583	1	0.542078	0.508349
GOTERM_BP_DIRECT	GO:0030833~regulation of actin filament polymerization	6	0.398671	0.0771642	CYFIP1, FCHSD2, HAX1, ARPC3, HCLS1, ARPC5	1437	31	19256	2.59358	1	0.995641	0.984096
GOTERM_BP_DIRECT	GO:0008015~blood circulation	6	0.398671	0.0771642	CXCL10, STAT1, MYOF, C3AR1, SERPING1, FLI1	1437	31	19256	2.59358	1	0.995641	0.984096
GOTERM_BP_DIRECT	GO:0006446~regulation of translational initiation	6	0.398671	0.0771642	EIF3K, EIF3H, BZW2, EIF4G3, BZW1, EIF4G2	1437	31	19256	2.59358	1	0.995641	0.984096
GOTERM_BP_DIRECT	GO:0045930~negative regulation of mitotic cell cycle	6	0.398671	0.0771642	CDKN1C, BTG3, ANGEL2, ABL1, SCRIB, PML	1437	31	19256	2.59358	1	0.995641	0.984096
GOTERM_BP_DIRECT	GO:0034612~response to tumor necrosis factor	6	0.398671	0.0771642	IGBP1, ENDOG, CASP8, GCH1, CCL5, ADAM10	1437	31	19256	2.59358	1	0.995641	0.984096
KEGG_PATHWAY	hsa04926:Relaxin signaling pathway	19	1.26246	0.0778621	TGFB1, SHC1, GNAI3, VEGFB, ADCY2, MAPK14, ADCY7, ADCY6, RELA, MAPK12, TGFBR2, COL1A1, COL3A1, CREB1, ADCY9, COL4A2, COL4A1, KRAS, PRKACA	849	129	8662	1.50271	1	0.316944	0.266563
GOTERM_CC_DIRECT	GO:0030117~membrane coat	5	0.332226	0.0786656	COPB2, COPA, AP1S2, AP3B1, AP2B1	1475	23	20521	3.02447	1	0.547857	0.513768
GOTERM_MF_DIRECT	GO:0016740~transferase activity	18	1.19601	0.0795505	MGST3, GALNT1, TSR3, PEX10, PFAS, MCAT, SAT1, ZDHHC14, PIAS2, SIRT2, PIAS1, PTDSS2, RNF216, CHST15, KDR, CHPT1, PDSS1, E4F1	1472	151	18883	1.52918	1	0.970938	0.953516
GOTERM_CC_DIRECT	GO:0030496~midbody	20	1.3289	0.0796183	USP8, GDI1, IST1, DCTN3, GNAI3, KEAP1, NAT10, IQGAP1, SAFB, SIRT2, SYNE1, MSRA, CYLD, PPP1CC, LYRM1, ALKBH4, SCCPDH, KATNA1, JTB, PKN2	1475	187	20521	1.48797	1	0.547857	0.513768
GOTERM_MF_DIRECT	GO:0043325~phosphatidylinositol-3,4-bisphosphate binding	6	0.398671	0.079766	OBSCN, FCHSD2, HIP1, MAPKAP1, PLEK, GAB2	1472	30	18883	2.56562	1	0.970938	0.953516
GOTERM_MF_DIRECT	GO:0043495~protein anchor	6	0.398671	0.079766	SUN2, RRAGA, RRAGC, MYH9, NUP153, KRAS	1472	30	18883	2.56562	1	0.970938	0.953516
GOTERM_MF_DIRECT	GO:0050660~flavin adenine dinucleotide binding	10	0.664452	0.0804089	SQLE, GCDH, ACADVL, ACADL, KDM1A, ACOX2, TXNRD2, SDHA, ACADS, ACADSB	1472	68	18883	1.88649	1	0.970938	0.953516
GOTERM_CC_DIRECT	GO:0005905~clathrin-coated pit	9	0.598007	0.0806317	NECAP2, FCHSD2, NECAP1, LRP1, TFRC, FNBP1, AP1S2, LRP3, PICALM	1475	63	20521	1.98751	1	0.547857	0.513768
GOTERM_CC_DIRECT	GO:0035580~specific granule lumen	9	0.598007	0.0806317	CYFIP1, ERP44, PDXK, CANT1, RAB27A, LYZ, ACAA1, B2M, NIT2	1475	63	20521	1.98751	1	0.547857	0.513768
KEGG_PATHWAY	hsa04919:Thyroid hormone signaling pathway	18	1.19601	0.0806974	NOTCH2, NCOA2, MED1, STAT1, HDAC1, NCOA3, ATP2A2, ESR1, HIF1A, ACTB, CASP9, RXRA, CCND1, RCAN2, EP300, KRAS, PRKACA, PFKP	849	121	8662	1.51774	1	0.324666	0.273058
GOTERM_BP_DIRECT	GO:0016055~Wnt signaling pathway	21	1.39535	0.080987	FBXW4, LMBR1L, EPM2A, TLE2, CALCOCO1, TLE1, DDX3X, CSNK1A1, CHD8, CTNNBIP1, CSNK2A2, RTF1, DDB1, CYLD, CCND1, GRK6, DVL2, SPIN1, DVL3, CPE, FERMT2	1437	192	19256	1.46564	1	1	0.988606
GOTERM_BP_DIRECT	GO:0031571~mitotic G1 DNA damage checkpoint	4	0.265781	0.0811587	CCND1, CDK2, RPA2, RPS27L	1437	14	19256	3.82861	1	1	0.988606
GOTERM_BP_DIRECT	GO:0042659~regulation of cell fate specification	4	0.265781	0.0811587	RBBP4, HDAC1, LMO4, CHD4	1437	14	19256	3.82861	1	1	0.988606
GOTERM_BP_DIRECT	GO:0031529~ruffle organization	4	0.265781	0.0811587	LIMA1, CYFIP1, PLEK, ARFIP2	1437	14	19256	3.82861	1	1	0.988606
GOTERM_BP_DIRECT	GO:0002690~positive regulation of leukocyte chemotaxis	4	0.265781	0.0811587	ADAM17, MDK, PTN, IL6R	1437	14	19256	3.82861	1	1	0.988606
GOTERM_BP_DIRECT	GO:1904322~cellular response to forskolin	4	0.265781	0.0811587	CREB1, FDX1, ADCY2, ADCY6	1437	14	19256	3.82861	1	1	0.988606
GOTERM_BP_DIRECT	GO:0045815~positive regulation of gene expression, epigenetic	7	0.465116	0.0816596	USP25, PHF2, WBP2, EP300, KAT8, PADI2, GLYR1	1437	41	19256	2.28783	1	1	0.988606
GOTERM_BP_DIRECT	GO:0043488~regulation of mRNA stability	7	0.465116	0.0816596	YTHDC1, PCBP4, KHSRP, FMR1, PUM1, DCP2, ZFP36L1	1437	41	19256	2.28783	1	1	0.988606
GOTERM_BP_DIRECT	GO:0051289~protein homotetramerization	9	0.598007	0.0822816	CRTC3, SHMT2, CTH, APIP, AQP4, SAMHD1, B2M, RYR3, GLS	1437	61	19256	1.97707	1	1	0.988606
GOTERM_MF_DIRECT	GO:0001222~transcription corepressor binding	8	0.531561	0.0838097	FAM89B, STAT1, HDAC1, PHF1, USP11, ENO1, ESR1, HDAC6	1472	49	18883	2.09439	1	1	0.982735
KEGG_PATHWAY	hsa05418:Fluid shear stress and atherosclerosis	20	1.3289	0.0840489	GSTM4, GSTM3, VCAM1, GSTO1, CAV2, MGST3, SDC2, KEAP1, MAPK14, RELA, ACTB, MAPK12, KLF2, ICAM1, KDR, RAC2, CCL2, HMOX1, ARHGEF2, MAP2K5	849	139	8662	1.468	1	0.334263	0.281129
GOTERM_CC_DIRECT	GO:0002102~podosome	6	0.398671	0.0844532	VCAM1, TPM4, WDR1, ASAP1, LCP1, CD2AP	1475	33	20521	2.52955	1	0.547857	0.513768
GOTERM_CC_DIRECT	GO:0030665~clathrin-coated vesicle membrane	6	0.398671	0.0844532	ATP6V0B, NECAP2, HIP1, NECAP1, ATP6AP2, AP3B1	1475	33	20521	2.52955	1	0.547857	0.513768
GOTERM_CC_DIRECT	GO:0005938~cell cortex	18	1.19601	0.0846365	MYO10, FNBP1, PXN, PSEN2, MICAL3, CRIP2, ENO1, IQGAP1, PSEN1, NRBP1, ACTR1A, LASP1, MYO1C, HAX1, NCL, CLIP4, ARFIP2, FERMT2	1475	165	20521	1.51773	1	0.547857	0.513768
GOTERM_MF_DIRECT	GO:0019903~protein phosphatase binding	12	0.797342	0.0847671	YWHAE, PXN, STAT3, RPA2, AP3B1, IRS2, SHOC2, STAT6, IQGAP1, MTMR4, MAPK14, VRK3	1472	89	18883	1.72963	1	1	0.982735
GOTERM_CC_DIRECT	GO:0071541~eukaryotic translation initiation factor 3 complex, eIF3m	3	0.199336	0.0850159	EIF3H, EIF3F, EIF3A	1475	7	20521	5.96252	1	0.547857	0.513768
GOTERM_CC_DIRECT	GO:0016461~unconventional myosin complex	3	0.199336	0.0850159	MYL6, MYO1C, MYO1F	1475	7	20521	5.96252	1	0.547857	0.513768
GOTERM_CC_DIRECT	GO:0072357~PTW/PP1 phosphatase complex	3	0.199336	0.0850159	TOX4, PPP1CC, PPP1R10	1475	7	20521	5.96252	1	0.547857	0.513768
GOTERM_CC_DIRECT	GO:0070765~gamma-secretase complex	3	0.199336	0.0850159	NCSTN, PSEN2, PSEN1	1475	7	20521	5.96252	1	0.547857	0.513768
GOTERM_CC_DIRECT	GO:0000118~histone deacetylase complex	7	0.465116	0.0852223	HDAC4, HINT1, RBBP4, SIN3B, HDAC1, ZNF217, HDAC6	1475	43	20521	2.26483	1	0.547857	0.513768
GOTERM_MF_DIRECT	GO:0070888~E-box binding	9	0.598007	0.0858853	TCF15, MAX, HDAC1, TCF12, BHLHE41, MYF6, TCF4, HIF1A, CLOCK	1472	59	18883	1.95683	1	1	0.982735
GOTERM_BP_DIRECT	GO:0016239~positive regulation of macroautophagy	6	0.398671	0.0861096	EPM2A, PINK1, GNAI3, KDR, HMOX1, HIF1A	1437	32	19256	2.51253	1	1	0.988606
GOTERM_BP_DIRECT	GO:0010575~positive regulation of vascular endothelial growth factor production	6	0.398671	0.0861096	TGFB1, STAT3, C3AR1, CYP1B1, HIF1A, RELA	1437	32	19256	2.51253	1	1	0.988606
GOTERM_MF_DIRECT	GO:0003684~damaged DNA binding	10	0.664452	0.0864133	DDB1, XRCC6, DCLRE1C, RPS3, HMGB2, REV1, EP300, RPA2, NBN, DDB2	1472	69	18883	1.85915	1	1	0.982735
GOTERM_MF_DIRECT	GO:0044325~ion channel binding	17	1.12957	0.0864518	YWHAE, PSMD10, TRAPPC2, YES1, USP10, FMR1, ATP2A2, ANK3, ACTN4, YWHAZ, PYCARD, REM1, ID2, RANGRF, GPD1L, SCN1B, SNTA1	1472	142	18883	1.53576	1	1	0.982735
GOTERM_BP_DIRECT	GO:0090263~positive regulation of canonical Wnt signaling pathway	14	0.930233	0.086685	YAP1, USP8, TGFB1, DDX3X, ATP6AP2, ILK, CTDNEP1, COL1A1, FRAT1, ZEB2, GPRC5B, UBR5, LGR5, SOX4	1437	115	19256	1.63132	1	1	0.988606
GOTERM_BP_DIRECT	GO:0035855~megakaryocyte development	5	0.332226	0.0876538	MED1, EP300, SH2B3, WASF2, FLI1	1437	23	19256	2.91307	1	1	0.988606
GOTERM_BP_DIRECT	GO:0006911~phagocytosis, engulfment	5	0.332226	0.0876538	ABCA1, ELMO1, MYH9, AIF1, ARHGAP12	1437	23	19256	2.91307	1	1	0.988606
GOTERM_BP_DIRECT	GO:0048025~negative regulation of mRNA splicing, via spliceosome	5	0.332226	0.0876538	PCBP4, U2AF2, DYRK1A, RNPS1, SRSF10	1437	23	19256	2.91307	1	1	0.988606
GOTERM_CC_DIRECT	GO:0035770~ribonucleoprotein granule	4	0.265781	0.0879844	FASTKD1, FASTKD5, TDRD7, GRSF1	1475	15	20521	3.71001	1	0.561603	0.526658
KEGG_PATHWAY	hsa04668:TNF signaling pathway	17	1.12957	0.088842	VCAM1, MAPK14, CX3CL1, RELA, MAPK12, ICAM1, CYLD, CXCL10, CASP7, RPS6KA5, CASP8, CREB1, IRF1, CCL5, TRAF5, CCL2, JUNB	849	114	8662	1.52144	1	0.349311	0.293784
GOTERM_BP_DIRECT	GO:0046427~positive regulation of JAK-STAT cascade	7	0.465116	0.0895676	WDR48, CCL5, F2R, EP300, CYP1B1, TYK2, CRLF3	1437	42	19256	2.23336	1	1	0.988606
GOTERM_BP_DIRECT	GO:0007519~skeletal muscle tissue development	8	0.531561	0.0899477	MYL6, MYF6, EP300, SIX1, NR2F2, CASQ1, MAPK14, VRK3	1437	52	19256	2.06156	1	1	0.988606
GOTERM_BP_DIRECT	GO:2001054~negative regulation of mesenchymal cell apoptotic process	3	0.199336	0.0907855	SOX9, HIF1A, SYNE1	1437	7	19256	5.74292	1	1	0.988606
GOTERM_BP_DIRECT	GO:0043297~apical junction assembly	3	0.199336	0.0907855	WDR1, PKN2, RHOC	1437	7	19256	5.74292	1	1	0.988606
GOTERM_BP_DIRECT	GO:0038113~interleukin-9-mediated signaling pathway	3	0.199336	0.0907855	STAT5A, STAT1, STAT3	1437	7	19256	5.74292	1	1	0.988606
GOTERM_BP_DIRECT	GO:0034983~peptidyl-lysine deacetylation	3	0.199336	0.0907855	HDAC4, SIRT2, HDAC6	1437	7	19256	5.74292	1	1	0.988606
GOTERM_BP_DIRECT	GO:0002735~positive regulation of myeloid dendritic cell cytokine production	3	0.199336	0.0907855	MAVS, DDX21, TICAM1	1437	7	19256	5.74292	1	1	0.988606
GOTERM_BP_DIRECT	GO:0098883~synapse disassembly	3	0.199336	0.0907855	C1QB, C1QA, CX3CL1	1437	7	19256	5.74292	1	1	0.988606
GOTERM_BP_DIRECT	GO:0043039~tRNA aminoacylation	3	0.199336	0.0907855	FARSA, YARS2, FARS2	1437	7	19256	5.74292	1	1	0.988606
GOTERM_BP_DIRECT	GO:0010310~regulation of hydrogen peroxide metabolic process	3	0.199336	0.0907855	PRDX2, PINK1, RAC2	1437	7	19256	5.74292	1	1	0.988606
GOTERM_BP_DIRECT	GO:0030854~positive regulation of granulocyte differentiation	3	0.199336	0.0907855	HAX1, HCLS1, EVI2B	1437	7	19256	5.74292	1	1	0.988606
GOTERM_BP_DIRECT	GO:0030512~negative regulation of transforming growth factor beta receptor signaling pathway	15	0.996678	0.091021	FAM89B, TGFB3, HDAC1, CAV2, ARID4A, ARID4B, MTMR4, SMAD6, GLG1, ING2, ADAM17, RBBP4, SPRY2, STUB1, SNX6	1437	127	19256	1.58269	1	1	0.988606
GOTERM_MF_DIRECT	GO:0001618~virus receptor activity	11	0.730897	0.0917152	CD4, ILF3, PLSCR1, TFRC, ITGB5, CD81, CXCR4, IDE, F11R, SLC7A1, ICAM1	1472	80	18883	1.76387	1	1	0.982735
KEGG_PATHWAY	hsa05235:PD-L1 expression and PD-1 checkpoint pathway in cancer	14	0.930233	0.0920867	IFNGR1, STAT1, CSNK2A2, STAT3, PTEN, NFATC1, TICAM1, MAPK14, HIF1A, RELA, MAPK12, CD4, KRAS, MYD88	849	89	8662	1.6049	1	0.358	0.301092
GOTERM_MF_DIRECT	GO:0030145~manganese ion binding	10	0.664452	0.0926775	ARG2, NPEPL1, GALNT1, MPPED2, ABL1, ADCY2, LAP3, PRKACA, POMGNT1, DCP2	1472	70	18883	1.83259	1	1	0.982735
KEGG_PATHWAY	hsa04670:Leukocyte transendothelial migration	17	1.12957	0.094327	VCAM1, ROCK1, PXN, GNAI3, CXCR4, MSN, ACTN4, F11R, ARHGAP5, MAPK14, ACTB, MAPK12, ICAM1, RAP1B, RAC2, MYL10, EZR	849	115	8662	1.50821	1	0.362635	0.30499
GOTERM_BP_DIRECT	GO:0007265~Ras protein signal transduction	11	0.730897	0.0945473	BRAP, USP8, CDKN1A, DOK5, CDK2, RRAS2, SHOC2, KRAS, IGF1, RGL1, RASGRP2	1437	84	19256	1.75478	1	1	0.988606
GOTERM_BP_DIRECT	GO:0071456~cellular response to hypoxia	16	1.06312	0.0947074	TGFB1, PTGIS, ACAA2, NONO, NDNF, ADO, PHB2, HIF1A, NDRG1, SIRT2, ZFP36L1, PINK1, RGCC, HMOX1, STUB1, HYOU1	1437	139	19256	1.54246	1	1	0.988606
GOTERM_BP_DIRECT	GO:0045953~negative regulation of natural killer cell mediated cytotoxicity	4	0.265781	0.096044	LGALS9, HLA-F, HLA-G, HLA-E	1437	15	19256	3.57337	1	1	0.988606
GOTERM_BP_DIRECT	GO:0071639~positive regulation of monocyte chemotactic protein-1 production	4	0.265781	0.096044	OAS1, CLEC7A, OAS3, LGALS9	1437	15	19256	3.57337	1	1	0.988606
GOTERM_BP_DIRECT	GO:0042407~cristae formation	4	0.265781	0.096044	AFG3L2, APOO, APOOL, DNAJC11	1437	15	19256	3.57337	1	1	0.988606
GOTERM_BP_DIRECT	GO:0090110~cargo loading into COPII-coated vesicle	4	0.265781	0.096044	SEC13, SEC24D, SEC24C, SEC31A	1437	15	19256	3.57337	1	1	0.988606
GOTERM_BP_DIRECT	GO:0010039~response to iron ion	4	0.265781	0.096044	ALAD, TFRC, HIF1A, FXN	1437	15	19256	3.57337	1	1	0.988606
GOTERM_BP_DIRECT	GO:0016322~neuron remodeling	4	0.265781	0.096044	C1QA, EDNRA, CX3CL1, MLF2	1437	15	19256	3.57337	1	1	0.988606
GOTERM_BP_DIRECT	GO:0035729~cellular response to hepatocyte growth factor stimulus	4	0.265781	0.096044	MED1, CREB1, RELA, LGMN	1437	15	19256	3.57337	1	1	0.988606
GOTERM_BP_DIRECT	GO:0043518~negative regulation of DNA damage response, signal transduction by p53 class mediator	4	0.265781	0.096044	PSMD10, CD74, KDM1A, DYRK1A	1437	15	19256	3.57337	1	1	0.988606
GOTERM_BP_DIRECT	GO:0061462~protein localization to lysosome	4	0.265781	0.096044	RRAGA, RRAGC, CD81, LAMTOR5	1437	15	19256	3.57337	1	1	0.988606
GOTERM_CC_DIRECT	GO:0016605~PML body	13	0.863787	0.0962917	SP100, CALCOCO2, PTEN, RPA2, HIPK1, PIAS2, PML, CHFR, PIAS1, ISG20, ELF4, SP3, NBN	1475	110	20521	1.64421	1	0.610299	0.572325
GOTERM_MF_DIRECT	GO:0015036~disulfide oxidoreductase activity	3	0.199336	0.0979499	TMX2, TMX1, DNAJC10	1472	7	18883	5.49777	1	1	0.982735
GOTERM_MF_DIRECT	GO:0008641~small protein activating enzyme activity	3	0.199336	0.0979499	UBA6, UBA1, SAE1	1472	7	18883	5.49777	1	1	0.982735
GOTERM_MF_DIRECT	GO:0042289~MHC class II protein binding	3	0.199336	0.0979499	CD74, CD4, CD81	1472	7	18883	5.49777	1	1	0.982735
GOTERM_MF_DIRECT	GO:0032027~myosin light chain binding	3	0.199336	0.0979499	MYOC, MYH8, CXCR4	1472	7	18883	5.49777	1	1	0.982735
GOTERM_MF_DIRECT	GO:0044183~protein binding involved in protein folding	8	0.531561	0.0990377	CD74, DFFA, WIPF1, KHSRP, ANP32E, CALR, HSPA14, TAPBP	1472	51	18883	2.01225	1	1	0.982735
GOTERM_MF_DIRECT	GO:0008009~chemokine activity	8	0.531561	0.0990377	CXCL10, CXCL11, CXCL9, CCL8, CCL5, CCL2, CCL19, CX3CL1	1472	51	18883	2.01225	1	1	0.982735
KEGG_PATHWAY	hsa05321:Inflammatory bowel disease	11	0.730897	0.0992591	HLA-DMA, TGFB1, TGFB3, IFNGR1, STAT1, STAT3, HLA-DPB1, HLA-DRA, NFATC1, STAT6, RELA	849	65	8662	1.72659	1	0.374677	0.315118
GOTERM_BP_DIRECT	GO:0071711~basement membrane organization	5	0.332226	0.0992732	COL3A1, COL4A1, CAV2, NID1, POMGNT1	1437	24	19256	2.7917	1	1	0.988606
GOTERM_BP_DIRECT	GO:0035584~calcium-mediated signaling using intracellular calcium source	5	0.332226	0.0992732	BCAP31, VCAM1, PTPRC, KDR, PRKACA	1437	24	19256	2.7917	1	1	0.988606
GOTERM_BP_DIRECT	GO:0090200~positive regulation of release of cytochrome c from mitochondria	5	0.332226	0.0992732	MLLT11, PYCARD, PINK1, PDCD5, TNFSF10	1437	24	19256	2.7917	1	1	0.988606
GOTERM_BP_DIRECT	GO:0034314~Arp2/3 complex-mediated actin nucleation	5	0.332226	0.0992732	ACTR2, ARPC2, ARPC3, ARPC1B, ARPC5	1437	24	19256	2.7917	1	1	0.988606
GOTERM_MF_DIRECT	GO:0004402~histone acetyltransferase activity	6	0.398671	0.0994005	PHF10, KAT5, NCOA3, EP300, KAT8, CLOCK	1472	32	18883	2.40527	1	1	0.982735

## Sheet: Table S3
Table S3. Module relate gens for WGCNA analysis of GSE11083
Gene	ModuleColor
RFC2	turquoise
ESRRA	turquoise
SCARB1	turquoise
TTLL12	turquoise
LINC00152 /// LOC101930489	turquoise
ATP6V1E2	turquoise
AFG3L1P	turquoise
TMEM106A	turquoise
ALG10	grey
NEXN	grey
C15orf40	turquoise
RAX2	turquoise
GIMAP1	turquoise
CCDC65	grey
FAM122C	turquoise
CENPBD1	turquoise
CATSPER1	grey
CRYZL1	grey
PRSS33	grey
TIRAP	turquoise
LEAP2	grey
C4orf33	yellow
FAM71A	turquoise
GAPT	turquoise
FLJ30901 /// SCUBE1	turquoise
CLEC12A	grey
C10orf25	turquoise
ZNF485	turquoise
MFSD6L	grey
LOC653486 /// SCGB1C1	grey
SLAMF6	grey
GPBAR1	blue
BRSK1	turquoise
VTI1A	grey
LETM2	grey
BSND	grey
CLEC4C	turquoise
NLRC4	grey
AF131215.4	grey
IL12RB1	grey
FAM223A /// FAM223B	grey
SPRR4	grey
POLR2J /// POLR2J2 /// POLR2J3 /// UPK3BL	grey
LOC441259 /// POLR2J /// POLR2J2 /// POLR2J3 /// UPK3BL	brown
HSH2D	turquoise
HERPUD2	turquoise
ARSG	turquoise
ZNF626	grey
FLCN	turquoise
ARL11	blue
CARD16	yellow
CARD16 /// CASP1	yellow
CYB5D1	grey
SPEF2	grey
KLHDC1	blue
KLC3	turquoise
C9orf66	grey
ZNF563	yellow
CLEC4D	yellow
ZNF781	grey
SIGLEC10	turquoise
B3GNT6	turquoise
CACNG6	grey
EXOC3L2	grey
GCSAML	grey
MMEL1	grey
NLRP6	grey
CNPY3	turquoise
LOC142937	grey
RECQL4	turquoise
CD300LF	blue
H1FOO	turquoise
FLJ45513 /// TAC4	turquoise
TIGD1	turquoise
NFX1	grey
THEM4	grey
LOC652276	turquoise
TAPT1-AS1	turquoise
PROSER3	turquoise
ZNF777	turquoise
SH2D1B	grey
RASEF	grey
ZNF441	grey
CCDC7	grey
ZNF41	grey
OXER1	grey
ZNF75D	grey
SYN1	turquoise
ZNF718	turquoise
SNRNP48	grey
ZNF555	brown
SGK494	blue
CSF3R	turquoise
C20orf197	turquoise
MAB21L3	turquoise
ARID2	brown
PARP15	grey
CD200R1	grey
CCDC13	turquoise
CRHR1-IT1 /// MGC57346	turquoise
C11orf72	grey
LINC00304	grey
COX1	turquoise
ND2	turquoise
ATP6	grey
COX2	turquoise
ND6	turquoise
SREK1IP1	turquoise
THRSP	grey
ND3 /// SH3KBP1	turquoise
PDZK1IP1	grey
LINC00189	grey
ZNF354B	turquoise
EFCAB13	grey
LOC101929373 /// SLC9B1	grey
HUS1B	grey
METTL6	turquoise
ZNF569	turquoise
ZNF791	turquoise
HTRA4	grey
ZNF548	grey
GPR97	turquoise
FBXL13	turquoise
TMEM252	grey
TCEANC	brown
APOBEC3D	grey
BEND2	green
P2RY10	turquoise
ZNF486	grey
FGD2	turquoise
C9orf84	grey
LRRC28	turquoise
ALG14	grey
PPP1R21	brown
ZNF564	turquoise
B3GALT6	turquoise
SNX21	grey
GATS	grey
C22orf39	turquoise
DPCD	grey
MEF2BNB	grey
ZNF121	grey
DTYMK	turquoise
MAPKAPK5-AS1	grey
BRICD5	turquoise
NBR2	turquoise
MED25 /// MIR6800	turquoise
ARHGEF28	turquoise
USB1	turquoise
ASH1L-AS1	grey
C12orf66	grey
DNAJA3	grey
DDX51	turquoise
SBDS /// SBDSP1	turquoise
NBEAL1	turquoise
PARP11	grey
GDAP2	turquoise
MCPH1	turquoise
CD300LB	blue
CABP4	turquoise
COCH	grey
STAG3L2 /// STAG3L3 /// TRIM73	turquoise
HAVCR2	grey
DENND4A	blue
PTPLA	grey
SNX29P1 /// SNX29P2	grey
OSGIN2	turquoise
FBXO7	grey
DMWD	turquoise
JPX	grey
LINS	grey
KRBOX4 /// ZNF674	turquoise
ZNF808	turquoise
CARD8	turquoise
ATF6B	turquoise
TSC22D4	turquoise
OSCAR	turquoise
CEP89	turquoise
CNNM2	turquoise
YIF1B	turquoise
SUV39H2	turquoise
BPNT1	grey
TTC30B	turquoise
SYMPK	grey
LOC100287896	grey
SIRPB1	turquoise
ASCC1	turquoise
ZNF57	grey
METTL8	grey
SPATA6L	turquoise
LOC728175	grey
FGF7 /// KGFLP1 /// KGFLP2	grey
RP11-690I21.2	brown
CASS4	turquoise
FBXO8	turquoise
SLC12A1	turquoise
KIAA1257	grey
S100Z	yellow
ERCC8	turquoise
MS4A3	turquoise
PCBD2	grey
RHBDL2	turquoise
EXOC3L1	grey
ZNF396	turquoise
RBL1	grey
LOC101927705 /// P4HA2	turquoise
LINC01126	grey
RSPH10B /// RSPH10B2	turquoise
CKAP5	turquoise
ABCB9	blue
AQP10	grey
LINC00663	grey
BD495725	brown
BAGE2 /// BAGE4	grey
BAGE2 /// BAGE3 /// BAGE5 /// KMT2C	grey
CCNL1	turquoise
TTLL3	grey
FBLIM1	grey
PRR5L	turquoise
CWC27	turquoise
2024-09-06	turquoise
KDELR1	blue
FAM71B	grey
SAE1	grey
SLAMF1	grey
LILRA5	blue
TREML1	green
AP1S3	turquoise
ERVH-6	grey
CCL5	grey
TIMM10	grey
CD79A	turquoise
LINC00520	turquoise
TMEM192 /// ZNF320	turquoise
ZFP82	brown
IRGQ	turquoise
POLR2B	turquoise
MSANTD3	grey
HNRNPM	turquoise
LOC284454 /// MIR23A /// MIR24-2	grey
SEPW1	turquoise
PSMB8-AS1	grey
THUMPD3-AS1	grey
HEXDC	turquoise
GLIDR /// LOC728903	turquoise
GLIDR	grey
SPIN3	grey
KB-431C1.4	grey
CRTAP	blue
LOC101928605 /// OR2A1-AS1 /// OR2A20P /// OR2A9P	turquoise
ANKRD36C	brown
TCAIM	yellow
RPUSD3	grey
CD55	turquoise
HINT1	grey
B3GNT7	grey
FBXO28	grey
ASB16-AS1	turquoise
LINC00893	grey
LINC01138	turquoise
MTMR11	yellow
LINC01089	turquoise
ZNF451	turquoise
LOC284926	turquoise
LINC00528	turquoise
RP11-16P6.1	turquoise
LOC389906	grey
DKFZp451A211 /// LOC101928841	grey
RAB11B-AS1	turquoise
FBF1	turquoise
LOC100131170	grey
GPR37L1	turquoise
LINC00847	turquoise
CTB-167B5.2	turquoise
SRGAP2	brown
AX748267	grey
LOC100310756	turquoise
EIF1B-AS1	turquoise
LINC00899	turquoise
AF520793	brown
FAM185A	turquoise
VASH1	turquoise
AX747652	turquoise
RP11-90P13.1	turquoise
FLJ38379	grey
KDM4C	turquoise
LINC00868	grey
FAM229A	turquoise
RP11-981G7.6	turquoise
C15orf37	grey
RP11-319G9.3	grey
LOC284513	grey
LOC100507535	grey
BC043400 /// RP11-875O11.1	grey
TTC6	grey
RP11-425D10.10	grey
CTC-471J1.2	turquoise
RPPH1	grey
LOC101928343	grey
LOC153577	turquoise
LINC00930	turquoise
RP11-874J12.4	grey
CTD-2547L24.4	grey
CTA-292E10.6	turquoise
DLEU2	turquoise
LOC100289090 /// RP11-23P13.6	grey
LOC101927121	turquoise
NT5DC2	turquoise
LINC01270	grey
LOC101928651	grey
CDC42-IT1	grey
ANHX	turquoise
LOC100134445 /// LOC100288778 /// LOC100653296 /// WASH1 /// WASH2P /// WASH3P /// WASH5P /// WASH7P	turquoise
AK055910 /// ZBTB1	grey
BTBD19	grey
LINC01128	brown
AK096592 /// YLPM1	turquoise
TTBK2	turquoise
CTA-390C10.10	grey
HAR1A	grey
LOC101929132	grey
LOC283588	turquoise
APOL6	turquoise
INTS6-AS1	turquoise
AX747140 /// TMEM198B	grey
AC002310.12 /// AK056973	grey
PDCD4	turquoise
HCG11	grey
NEK8	turquoise
IRAK1BP1	grey
COX10-AS1	grey
LOC102724814	grey
AX746492 /// TNPO1	turquoise
LINC00969	turquoise
ZNF585B	turquoise
RP5-1092A3.4	turquoise
LOC100506606	grey
SLC25A43	grey
ACSL4	grey
FAM227B	grey
TREML3P	grey
WHAMMP2	grey
MOSPD1	turquoise
LINC00282	grey
AX746823	turquoise
CCDC147	turquoise
PPP1R12B	turquoise
MATN1-AS1	grey
KIAA1257 /// LOC100132731	grey
ZNF286A	turquoise
ASAP1-IT2	turquoise
LOC285847	brown
CHRM3-AS2	grey
RP11-432M24.4	turquoise
AFG3L2	grey
FLJ35934	turquoise
AK023627 /// TCTE3	grey
PHLDB3	turquoise
C8orf88	turquoise
MTERF4	turquoise
AC004951.6 /// AX747182	grey
LOC441081	turquoise
BC041025	turquoise
PRR14L	turquoise
TNRC6B	turquoise
MGC16275	turquoise
CLLU1 /// LOC100507616	brown
SLC4A1AP	grey
SLFN13	turquoise
KCNJ2-AS1	grey
RP11-350F4.2	turquoise
ZNF417 /// ZNF587	turquoise
MIR1204 /// PVT1	turquoise
PIGW	grey
LOC100132356	grey
TMEM72	grey
LOC439911	grey
COX17	turquoise
PLCG1-AS1	grey
AHNAK2	turquoise
LINC00265 /// LOC101929038	turquoise
ORAI2	turquoise
DQ592442	grey
BC032415	turquoise
LOC101928623 /// LOC401320	grey
ZNF493	turquoise
LOC101926918	turquoise
RP11-819C21.1	grey
FTX	turquoise
AK097453	grey
AP006222.2	turquoise
KRBA2	turquoise
LOC101060604 /// SLC7A5P1 /// SMG1P1 /// SMG1P3	grey
AX748417 /// CAMK1	turquoise
LOC100131541	turquoise
LINC00869 /// LOC100996741	grey
AX747507	turquoise
PLGLB2	grey
CTD-2292M16.8	turquoise
ZNF621	turquoise
CTB-181H17.1	turquoise
SPATA24	grey
AK024134 /// PPM1H	turquoise
MALAT1	turquoise
MPV17L	turquoise
LOC441461	grey
FAM13A-AS1	turquoise
AX748339	turquoise
ZNF763	grey
RP3-496C20.1	grey
PIK3R6	turquoise
FRY-AS1	grey
NUTM2A-AS1	grey
RP3-525N10.2	grey
NNT-AS1	grey
ZNF831	grey
HTATSF1P2	grey
LOC100507054	turquoise
IBA57	grey
OSER1-AS1	turquoise
SLC8A1-AS1	grey
RP11-468E2.5	turquoise
ZNF765	turquoise
CEP164	turquoise
IFT80	turquoise
RP5-1180E21.5	grey
THEMIS	grey
CTD-2124B8.2	turquoise
FLJ13773	grey
SIRPB2	turquoise
LOC100128288	grey
HCG27	turquoise
MB21D1	blue
LOC158402 /// RP11-4O1.2	grey
AL833181	grey
LOC284600	grey
C14orf64	grey
RP5-1065J22.8	turquoise
LINC00893 /// LINC00894	grey
LOC101060609	grey
RAB6A	grey
LOC100996286	grey
BC039681 /// RP5-1157M23.2	turquoise
VHL	grey
LOC101929125	grey
ZC3H12D	turquoise
CTD-2035E11.5	grey
RP11-194N12.2	grey
TCP11L2	turquoise
SEPSECS-AS1	grey
LRCH3	turquoise
LRRC25	turquoise
LOC100130357	grey
BC042590	grey
LOC100129917	turquoise
LINC01093	grey
C16orf54	turquoise
CHDH	turquoise
CTD-3222D19.5 /// MED26	turquoise
GBP6	grey
LOC100129447	grey
C1orf200	turquoise
LINC00184	turquoise
RP11-83N9.5	grey
LOC101930301 /// LOC101930303 /// TRIM16L	grey
DKFZp667F0711	grey
LOC100129129	grey
FLJ38717	turquoise
SLC25A34	grey
AKR1E2	turquoise
LOC645984	grey
PDXDC1	turquoise
LOC399900	turquoise
VPS37C	grey
PLEKHM3	turquoise
RP1-30M3.5	turquoise
RAD51-AS1	turquoise
LOC100289019	grey
NEDD1	turquoise
LINC00937	turquoise
FW340027	turquoise
AK057978 /// MKLN1	turquoise
RP11-378J18.8	grey
LOC101928054	grey
LOC101927069	grey
PPP4R1L	grey
AHCTF1 /// AHCTF1P1	grey
SNAI3	turquoise
LOC101928988	grey
AP001189.4	green
LOC101928955	grey
RP11-68I3.11	brown
NAP1L4	yellow
GAS5	turquoise
ARHGEF1	turquoise
NFE4	turquoise
PRDX5	turquoise
CATIP-AS1	grey
C21orf91-OT1	brown
HSPC081	grey
BC039537 /// RP11-30L15.6	turquoise
LINC01127	grey
ITGAD	grey
LYRM9	turquoise
HCG22	turquoise
RP11-274B18.4	grey
LOC101927830 /// TMLHE-AS1	grey
LOC646743 /// TISP43	turquoise
ZNF169	grey
LOC151657	turquoise
ZNF81	grey
LOC101928973	grey
CTD-2302E22.4	grey
AMZ1	grey
CDKL3	grey
LOC285181	turquoise
LOC101927166	grey
LOC692247	turquoise
IQCA1	turquoise
CTU2	turquoise
LOC283914	turquoise
LOC730139	turquoise
SLC25A53	grey
ZNF382	turquoise
IGHA1 /// IGHG1 /// IGHM /// IGHV4-31	turquoise
MIR4296	turquoise
NT5DC4	turquoise
LOC100130987 /// RAD9A	turquoise
LOC729296 /// MIR646HG	grey
AC017002.2	grey
BC062763	grey
LINC01359	grey
BC022892	grey
EPHA1-AS1	grey
C15orf54	grey
LOC654780	grey
LOC339988	grey
MDS2	grey
USP3-AS1	grey
RP11-804H8.6	grey
ERV3-1	grey
WDR11-AS1	green
LINC00862	grey
CTD-2293H3.1	turquoise
CTD-2553C6.1	turquoise
LOC729083	grey
LINC01049	turquoise
LOC100289061	grey
LOC100289058	turquoise
LOC284837	blue
PIGX	grey
BC047942 /// RP11-122K13.14	turquoise
ACVR1C	turquoise
LOC101927018	turquoise
AP001462.6	turquoise
CTB-12A17.3	grey
CTSLP8	turquoise
NOS1AP	turquoise
ERVK13-1	turquoise
FCRL2	turquoise
BC043356	grey
LOC283045	grey
AK9	turquoise
FAM115C /// FAM115D /// LOC101928422	grey
RELL2	turquoise
TMEM151B	turquoise
A2M-AS1	grey
LOC100630923	turquoise
LINC00869	grey
LINC00957	turquoise
AX747826	grey
LOC100133920 /// LOC100996643 /// LOC101928195 /// LOC101929583 /// LOC286297	turquoise
GVQW1	turquoise
LOC729732	turquoise
LOC728073	turquoise
LOC100291323	turquoise
RP11-158G18.1	grey
RP11-182J23.1	grey
ELL	turquoise
RBMY3AP	grey
GRM5	turquoise
AGAP4	turquoise
C16orf45	turquoise
FCGR2A /// FCGR2C	grey
DGCR7	grey
RPS16P5	turquoise
LIMS1	grey
SNORD8	grey
SOD2	grey
LOC100507494	turquoise
LOC100996506	turquoise
LOC100996506 /// RETSAT	turquoise
C17orf104	turquoise
RP11-305O6.3	grey
PPP5D1	turquoise
BAIAP2-AS1	turquoise
BC022568 /// CTC-265F19.1	turquoise
NSF	turquoise
CSNK2A1 /// NFE2L2	turquoise
CLN6	turquoise
TREML4	grey
TRIM69	grey
NUDT16P1	grey
LINC00623 /// LINC00869 /// LINC01138 /// LOC103091866	blue
PIK3R2	turquoise
RP11-540O11.1	turquoise
C2orf74 /// KIAA1841	turquoise
PP12719	turquoise
LOC102724884 /// LOC728613 /// PDCD6	grey
BRE-AS1	brown
SLC16A1-AS1	turquoise
BC052775 /// FNTB	turquoise
SLC24A4	grey
LOC101929007	grey
ZNF568	turquoise
KB-431C1.5	turquoise
BC033528 /// U73166.2	turquoise
SRGAP2 /// SRGAP2B /// SRGAP2C	grey
LOC101929889 /// SPN	grey
VMP1	grey
FAM201B /// LOC648761	turquoise
BMS1P20 /// LOC101929959	turquoise
ANKRD36BP2	grey
RP11-288H12.4	grey
AP3M2	blue
IQGAP3	turquoise
ZNF836	blue
BC044596	turquoise
LOC731424	grey
ZFP69	turquoise
LOC728613	grey
C3orf38	turquoise
FAM53A	turquoise
LOC100505555 /// ZNF846	turquoise
SCML4	grey
ZNF891	grey
GS1-124K5.11	grey
RP3-337H4.8	grey
LOC283693	turquoise
ZFYVE28	turquoise
C3orf62	turquoise
BC048103 /// CSGALNACT1	turquoise
LOC101929280	turquoise
LOC100996342	grey
TUSC8	turquoise
LOC101927151	turquoise
FNDC3B	grey
LOC100130872	grey
HEATR5B /// HEATR5B	turquoise
LOC102724250 /// NBPF1 /// NBPF10 /// NBPF11 /// NBPF12 /// NBPF14 /// NBPF15 /// NBPF26 /// NBPF8 /// NBPF9	turquoise
LOC101929747	turquoise
NEMF	grey
ANKRD20A1 /// ANKRD20A11P /// ANKRD20A2 /// ANKRD20A3 /// ANKRD20A4 /// ANKRD20A5P /// ANKRD20A9P /// LOC102723891 /// LOC102725051	grey
LOC389906 /// LOC441528	turquoise
MLLT3	grey
XYLB	turquoise
AC005224.2	turquoise
EME2	turquoise
LMF1	turquoise
PAXIP1OS	grey
NHSL2	grey
SLC6A16	turquoise
BC047651	turquoise
LOC101928893	turquoise
LOC101928844	grey
BC015774 /// SEPT7P2	grey
HELB	grey
SPATA21	turquoise
BC016972 /// RP11-443B7.1	grey
RP11-6I2.3	grey
C20orf62	grey
AP006547.3	grey
LOC100506585	grey
CYGB	grey
PRPF8	turquoise
CAPNS1	turquoise
RPL35	turquoise
MIR6805 /// RPL28	turquoise
EIF4G2	turquoise
EIF3D	turquoise
PARK7	turquoise
SRP14	turquoise
GDI2	turquoise
RPL11	grey
ARF3	turquoise
RPL21 /// RPL21P28 /// SNORA27 /// SNORD102	grey
2024-09-02	grey
HNRNPA1 /// HNRNPA1P10	turquoise
RPS27A	grey
LOC100508408 /// RPS13 /// SNORD14B	grey
FAU	grey
TARDBP	grey
CFL1	turquoise
RPL18	turquoise
EIF3F	grey
RPS5	grey
RPL27	grey
RPL34	turquoise
NARS	grey
STARD7	grey
RPL19	turquoise
SLC25A3	grey
RPS11 /// SNORD35B	grey
RPL9	turquoise
DDX5 /// MIR3064 /// MIR5047	grey
RPL6	turquoise
CTDNEP1	turquoise
CBX3	turquoise
C18orf32 /// RPL17 /// RPL17-C18orf32 /// SNORD58A /// SNORD58B /// SNORD58C	turquoise
PSMB2	grey
KHDRBS1	grey
ATP6V1G2-DDX39B /// DDX39B /// SNORD84	turquoise
RTCB	turquoise
ERH	grey
GATC /// SRSF9	grey
ABCF1	turquoise
DAD1	turquoise
YY1	turquoise
KAT7	turquoise
ZNF146	brown
SART1	turquoise
ILF2	grey
SPAG7	grey
ZPR1	grey
TAF10	turquoise
C1D	turquoise
NONO	turquoise
LOC101929240 /// SNRNP200	turquoise
RHOA	blue
RNPS1	turquoise
RPS24	turquoise
RPL30	grey
NPM1	turquoise
HSP90AB1	yellow
ARF1 /// MIR3620	turquoise
IK	turquoise
CANX	grey
CNPPD1	turquoise
SMNDC1	turquoise
HNRNPD	grey
GUK1	turquoise
KXD1	turquoise
OAZ1	grey
ATP6V0B	blue
RPS6	grey
USP22	turquoise
TCEB2	turquoise
TMED2	turquoise
NBEAL1 /// RPL12	turquoise
FNTA	turquoise
RPS25	turquoise
RPL37	turquoise
EEF2	turquoise
ATP6V0E1	turquoise
HNRNPK	grey
ANAPC5	turquoise
HNRNPU	grey
EIF3A	turquoise
HSP90B1 /// MIR3652	grey
MSN	turquoise
ACTN4	turquoise
PRKAR1A	turquoise
DSP	grey
RAD21	turquoise
WDR1	turquoise
NCL	turquoise
AP2B1	turquoise
AP2M1	turquoise
CLTC	grey
MLEC	grey
LASP1	grey
TMEM59	turquoise
CSRP1	turquoise
CAP1	turquoise
PTGES3	turquoise
WARS	grey
SET /// SETSIP	grey
NDRG1	grey
UBB	turquoise
PFN1	turquoise
YWHAZ	turquoise
SOD1	blue
MARCKSL1	turquoise
GABARAP	turquoise
NUCB1	turquoise
LDHA	turquoise
GNB2L1 /// SNORD95 /// SNORD96A	turquoise
SSR2	turquoise
P4HB	turquoise
SLC25A5	turquoise
PHB	grey
S100A11	blue
CTSA	turquoise
CD63	grey
SPARC	green
DNAJB1	turquoise
UBE2D3	turquoise
XBP1	grey
LAPTM4A	yellow
RPL32	grey
CD81	turquoise
PTTG1IP	turquoise
GRN	turquoise
HMGB1	turquoise
GLO1	turquoise
UBE2L3	turquoise
SRSF11	grey
SF3B3	grey
HSPA9	turquoise
DDX24	grey
PPP2R1A	turquoise
GSN	turquoise
HK1	turquoise
KDELR2	turquoise
NPC2	yellow
DYNLL1	turquoise
LITAF	turquoise
EEF1B2 /// SNORA41	grey
GOT2	turquoise
FKBP1A /// LOC101929368	turquoise
ACADVL	turquoise
MAPRE1	turquoise
RPL13A /// SNORD32A /// SNORD33 /// SNORD34 /// SNORD35A	blue
RPL7	turquoise
SKP1	grey
ACTR1A	turquoise
CAPRIN1	grey
RPL10 /// SNORA70	grey
PPP1CC	turquoise
ACTR2	turquoise
PTP4A1	grey
GPX1	green
PGK1	grey
SUMO3	turquoise
RPS27	turquoise
TPP1	turquoise
GNB1	grey
NUMA1	turquoise
FTH1	grey
RAN	turquoise
MIR636 /// SRSF2	turquoise
CALU	turquoise
NFE2L1	turquoise
ARL6IP5	turquoise
DPYSL2	grey
RPLP1	turquoise
CTSD	turquoise
MAT2A	turquoise
LAMC1	turquoise
PTMA	turquoise
FAM120A	turquoise
BZW1	turquoise
ATF4	turquoise
GNAS	turquoise
RPS15A	turquoise
ANXA5	grey
STMN1	grey
LRP1	blue
PSMB7	turquoise
PEA15	grey
ECH1	grey
ODC1	green
IQGAP1	brown
XRCC6	grey
ACO2	turquoise
DAZAP2	grey
MCL1	turquoise
HSPA1A /// HSPA1B	blue
HSPA1A /// HSPA1B /// HSPA1L	blue
ACTB	turquoise
SARS	turquoise
TMBIM6	grey
LMAN2	turquoise
HSPD1	grey
ZYX	turquoise
RPL12	turquoise
CIRBP	grey
CCT7	turquoise
PSME1	turquoise
PAFAH1B1	turquoise
RPS10	turquoise
ATP5O	turquoise
RPS15	turquoise
PSMD8	grey
GSTP1	turquoise
HYOU1	turquoise
SNRPD2	blue
PLOD1	turquoise
ZNF207	turquoise
PSMD2	turquoise
SCD	grey
RAP1B	grey
RPS21	turquoise
BCAP31	turquoise
CTSB	turquoise
KARS	turquoise
EPRS	turquoise
PRDX6	green
PPP1CA	turquoise
SARAF	grey
AHCYL1	turquoise
IST1	turquoise
GNB2	turquoise
NCOR1	turquoise
RPS8 /// SNORD38B /// SNORD55	grey
FLNA	turquoise
CNOT1	turquoise
DHCR24	grey
RAB11A	grey
RPL18A /// SNORA68	grey
STRAP	turquoise
PSAP	blue
S100A10	grey
CCT8	turquoise
MIR1292 /// NOP56 /// SNORD110 /// SNORD57 /// SNORD86	yellow
CCT4	turquoise
EPAS1	grey
DNAJA1	turquoise
PSMD4	turquoise
RHOC	turquoise
PGAM1	blue
STAT1	grey
RPL23 /// SNORA21	turquoise
SSR1	grey
TRA2B	turquoise
FKBP4	turquoise
HDGF	turquoise
PALLD	grey
MGEA5	grey
M6PR	turquoise
M6PR /// PHC1	turquoise
2024-09-15	turquoise
AHCY	turquoise
HLA-E	turquoise
RPLP2	turquoise
RPLP2 /// SNORA52	grey
CCT3 /// LOC101927137	turquoise
TACC1	grey
EIF4A2 /// MIR1248 /// SNORA4 /// SNORA63 /// SNORA81 /// SNORD2	turquoise
PPM1G	turquoise
TAGLN2	turquoise
SRPR	turquoise
PHC2	turquoise
BTG1	turquoise
LGALS3BP	turquoise
SLC3A2	turquoise
COX6A1	turquoise
RPS23	grey
VCL	green
DCTN2	turquoise
RPS4X	turquoise
DEK	grey
RPL8	turquoise
RERE	turquoise
HSBP1	yellow
HMGN1	turquoise
HMGN1 /// LOC101927733	blue
SEC31A	turquoise
GLUD1	turquoise
MLF2	turquoise
ARPC1A	grey
CCND2	blue
IMMT	turquoise
SSRP1	turquoise
SDCBP	grey
FUS	turquoise
CLTA	turquoise
SEPHS2	turquoise
RPL31	turquoise
UBA1	turquoise
ABLIM1	grey
PPIB	turquoise
SERP1	grey
LOC101928061 /// SERP1	grey
TSPAN3	turquoise
ACTA2	turquoise
PPT1	grey
TAX1BP1	grey
MDH1	turquoise
PDHA1	grey
ANXA6	turquoise
CD59	turquoise
SERPING1	grey
PSME3	turquoise
HIF1A	grey
TRIM28	turquoise
SNX17	turquoise
IPO7	turquoise
RBM14-RBM4 /// RBM4	turquoise
CKAP4	blue
AARS	turquoise
TMEM189 /// TMEM189-UBE2V1 /// UBE2V1 /// UBE2V2	turquoise
SSR4	turquoise
CD9	grey
HADHB	yellow
TXNIP	turquoise
RPN1	turquoise
ANXA1	brown
PAICS	brown
JUP	blue
EIF1AX	grey
YWHAH	green
DSTN	turquoise
TAF7	turquoise
EIF5B	turquoise
CD99	turquoise
HNRNPH1	turquoise
BLCAP	turquoise
HADH	turquoise
PFKP	turquoise
GNAI2	turquoise
DUSP1	yellow
RAD23A	turquoise
RAB6A /// WTH3DI	grey
RPS18	turquoise
PLD3	turquoise
ANP32A	grey
PSMF1	turquoise
HNRNPA0	turquoise
GOLGB1	grey
MYL9	green
CTTN	green
STOM	turquoise
RCN1	blue
LOC100996696 /// PABPC4	turquoise
CYC1	turquoise
PSMC2	turquoise
SF3B1	turquoise
SMARCC1	grey
NHP2L1	turquoise
ANXA2 /// NHP2L1	grey
TM9SF2	blue
SYNGR2	turquoise
PIP4K2B	turquoise
DCTN1 /// SLC4A5	turquoise
BCLAF1	turquoise
PXN	turquoise
ATP6V1B2	grey
RBBP7	grey
SDHA	turquoise
RPS29	turquoise
DAP	turquoise
ARF4	blue
COPB2	turquoise
USP9X	turquoise
PFKL	turquoise
NBPF10 /// NBPF11 /// NBPF12 /// NBPF14 /// NBPF15 /// NBPF20 /// NBPF8 /// NBPF9	grey
NBPF10 /// NBPF11 /// NBPF14 /// NBPF15 /// NBPF19 /// NBPF20 /// NBPF25P /// NBPF26 /// NBPF8 /// NBPF9	turquoise
LGALS1	yellow
GPX4	turquoise
THBS1	green
CSE1L	turquoise
TUFM	turquoise
PSMA7	turquoise
POLD2	turquoise
PGD	turquoise
COX8A	grey
PGRMC1	green
EIF5A	turquoise
MGAT1	turquoise
ACLY	turquoise
HNRNPH2 /// RPL36A-HNRNPH2	blue
PJA2	turquoise
ECHS1	turquoise
PLP2	turquoise
HLA-DPB1	grey
SSB	turquoise
RAB5C	turquoise
EIF2S1	turquoise
HAX1	blue
NFE2L2	turquoise
MBNL1	grey
MFN2	turquoise
NMT1	turquoise
YBX3	grey
IGFBP7	grey
PUM1	turquoise
BHLHE40	grey
TERF2IP	grey
TMX2	turquoise
ARCN1	turquoise
UBA2	turquoise
GNAI3	turquoise
CHD4	turquoise
LRPAP1	blue
ITPR3	turquoise
PITPNA	blue
IDH1	grey
AMD1	grey
PSMD1	grey
CREG1	grey
CSTB	grey
PCNA	grey
RRBP1	turquoise
TNFAIP1	turquoise
HDAC1	turquoise
DDX3X	grey
LGMN	grey
ERP29	turquoise
RNU86 /// RPL3 /// SNORD83B	blue
SNRNP70	turquoise
RAD23B	turquoise
SRRM1	turquoise
NDUFB8	grey
ENO1	turquoise
PSMD13	turquoise
ILK	turquoise
BTG2	turquoise
CAPZA2	grey
SPCS2	turquoise
DDX1	turquoise
ATP1B1	turquoise
RAF1	turquoise
LOC101927673 /// OTUB1	turquoise
SREBF2	turquoise
PKM	turquoise
PSMC4	turquoise
CDIPT	grey
COX7A2L	turquoise
RPS3A /// SNORD73A	turquoise
SYPL1	turquoise
BGN	turquoise
TARS	turquoise
COPE	turquoise
TXNRD1	grey
PSMC3	grey
NME1-NME2 /// NME2	turquoise
NUDCD3	turquoise
RALY	turquoise
AKR1B1	turquoise
SRP9	grey
PSMA5	turquoise
FDPS	grey
RAB5B	turquoise
HNRNPAB	turquoise
ADRM1	turquoise
OGDH	turquoise
APEH	turquoise
MKRN1	grey
ARHGDIB	turquoise
SEC11A	grey
TOP2A	turquoise
MOB1A	turquoise
PRNP	grey
ANXA4	grey
EIF4A3	grey
NDUFA5	turquoise
ANP32B	turquoise
2024-09-11	grey
NREP	grey
SH3BGRL	grey
ENO2	turquoise
STK25	turquoise
IFITM2	grey
PSMA2	turquoise
MYL12A /// MYL12B	grey
MYL12A	turquoise
SMARCC2	turquoise
ATP5B	turquoise
EBNA1BP2 /// MIR6733	turquoise
CCT6A	turquoise
ETS2	brown
RARS	turquoise
STAT6	turquoise
ARHGEF12	turquoise
VAMP3	yellow
ENC1	turquoise
SNRPC	turquoise
UBE2D2	grey
ADIPOR2	turquoise
GPX3	grey
SLC9A3R1	turquoise
FLOT2	turquoise
BAZ2A	turquoise
SF3A1	turquoise
COPB1	turquoise
CST3	turquoise
TMEM109	turquoise
OAZ2	blue
ANXA7	turquoise
ZFP36L2	grey
CUL3	grey
PLEC	turquoise
PPP2CB	turquoise
HNRNPF	grey
UBAP2L	turquoise
TPD52L2	turquoise
CACYBP	turquoise
NBR1	turquoise
DHX15	turquoise
PSMD3	turquoise
ITGA5	turquoise
CSNK2B	turquoise
TRAP1	grey
IGF2R	turquoise
RBM5	turquoise
SGTA	turquoise
TRAM1	turquoise
PSMB3	grey
ADRBK1	turquoise
MGST3	grey
COPS6	turquoise
RPL36A /// RPL36A-HNRNPH2	turquoise
PLEKHB2	blue
LRP10	turquoise
HSD17B4	turquoise
SOX4	turquoise
BAP1	turquoise
WDR77	grey
IFI30 /// PIK3R2	grey
CUL4A	grey
ALDH2	blue
VIM	turquoise
RPL37A	grey
CAT	grey
PTDSS1	turquoise
TTC1	turquoise
EIF4E	turquoise
COL6A3	grey
GBF1	turquoise
COX6B1	turquoise
ATP6AP2	turquoise
TIA1	brown
RHEB	turquoise
NPEPPS	turquoise
RUVBL2	turquoise
MAPKAPK2	turquoise
SCRN1	brown
TALDO1	blue
JUN	grey
GSTO1	grey
SQSTM1	turquoise
VBP1	turquoise
JUNB	grey
RRM1	turquoise
DKC1 /// MIR664B /// SNORA56	grey
SUPT5H	turquoise
PYGB	turquoise
QSOX1	turquoise
SUPT4H1	turquoise
RCN2	turquoise
CTSC	grey
PPIF	blue
AHSA1	turquoise
RPL41	turquoise
PUM2	grey
PRCP	yellow
MYH11	turquoise
USP7	turquoise
PPP1R11	turquoise
NFKBIA	brown
G3BP1	grey
TGFBI	turquoise
PFDN1	turquoise
ELF3	grey
AAMP	turquoise
TSN	turquoise
SRM	turquoise
NCBP2	blue
CBX1	grey
TOMM70A	blue
GRSF1	grey
SNRPN /// SNURF	yellow
UBE2N	turquoise
ARF5	turquoise
ATP6V1F /// LOC101927180	grey
RPA1	grey
EIF4A1 /// LOC101928634 /// SENP3-EIF4A1 /// SNORA48 /// SNORA67 /// SNORD10	turquoise
ZFP36	turquoise
PSMA3	turquoise
UBL3	turquoise
DUSP3	grey
FHL1	turquoise
ZNHIT1	turquoise
SAR1A	grey
BCL2L2 /// BCL2L2-PABPN1 /// PABPN1	turquoise
BCL2L2-PABPN1 /// PABPN1	turquoise
TRIP12	turquoise
ACTB /// ACTG1	turquoise
LAMP1	turquoise
MCM3	grey
VAMP2	turquoise
RAE1	turquoise
CLIC4	turquoise
CLSTN1	turquoise
SORD	blue
FSCN1	turquoise
ID2	grey
GOLGA4	grey
UQCRQ	turquoise
SAMM50	grey
DCTD	turquoise
ETF1	grey
SNW1	turquoise
GLB1 /// TMPPE	turquoise
NME1	turquoise
TMX4	turquoise
DDX39A	turquoise
IRAK1	turquoise
TXNL1	grey
SMC1A	turquoise
ANXA2	yellow
NISCH	turquoise
EIF3H	turquoise
ZC3H15	turquoise
PPP4R1	turquoise
COX7A2	turquoise
INPPL1	turquoise
OAT	grey
PHB2	turquoise
IFITM1 /// IFITM2	turquoise
PPP1R12A	turquoise
CNN2	turquoise
PWP1	blue
ICMT	turquoise
ALDH9A1	turquoise
AP1G2	turquoise
RUVBL1	turquoise
PRDX3	turquoise
MBTPS1	grey
SND1	turquoise
DARS	turquoise
INSIG1	yellow
RRAGA	turquoise
ACP1	turquoise
IER3	grey
EIF2B1	turquoise
CYB5B	turquoise
FXR1	turquoise
CPSF1	turquoise
CPSF1 /// MIR1234 /// MIR6849 /// MIR939	turquoise
BST2	grey
IFNGR2	blue
KDM3B	turquoise
JAK1	blue
UBE2L6	grey
PACSIN2	grey
COPS5	turquoise
CNIH1	grey
ITGA6	grey
ARL1	turquoise
ACSL3	turquoise
SMC4	grey
TIMP1	grey
MARCKS	blue
USP14	turquoise
GYS1	turquoise
AKAP1	turquoise
HMCES	grey
DLG5	brown
PMPCB	turquoise
TOX4	turquoise
API5	turquoise
TPD52	grey
SIGMAR1	turquoise
PNP	brown
SRSF4	turquoise
DNMT1	turquoise
PSMC6	brown
CCND3	turquoise
PGRMC2	grey
PPP1R10	turquoise
ENTPD6	turquoise
PSMD7	grey
PEX19	turquoise
NIPSNAP1	turquoise
RANBP2	grey
TUBG1	turquoise
ACIN1	turquoise
SNX1	grey
MRPL49	turquoise
EPB41L2	grey
LAPTM5	blue
GALNT1	turquoise
CDC123	turquoise
ELAVL1	turquoise
KIAA0100	turquoise
TPR	turquoise
CLCN3	turquoise
2024-03-06	turquoise
EIF1B	turquoise
SGK1	grey
NDUFS3	turquoise
CD14	blue
TWF1	turquoise
TP53	turquoise
SAFB	turquoise
ECE1	turquoise
JOSD1	brown
ADD3	turquoise
COX6C	turquoise
RPA2	turquoise
NDUFS5 /// RPL10	turquoise
TSG101	turquoise
WSB2	blue
MTHFD2	grey
MIR7703 /// PSME2	turquoise
DAXX	turquoise
TMEM106C	grey
HEXA	turquoise
ELAC2	grey
CLINT1	grey
SNRPA	turquoise
SCAMP3	turquoise
ADNP	turquoise
NCAPD2	turquoise
EFCAB14	grey
RNF13	turquoise
AIP	turquoise
RELA	turquoise
C11orf58	turquoise
ADAR	grey
DDX42	turquoise
AEBP1	turquoise
SMG7	turquoise
LBR	turquoise
VARS	grey
MYOF	grey
OSBP	grey
SLC29A1	blue
PRKAG1	turquoise
VPS26A	turquoise
ENG	turquoise
SH3BP5	grey
C4orf46 /// TOMM7	turquoise
TBC1D5	blue
GBAS	grey
UBE3C	turquoise
LPCAT1	turquoise
RNF14	turquoise
SCCPDH	turquoise
SMARCD2	turquoise
FAM127A	turquoise
NET1	grey
USO1	turquoise
HDAC2	turquoise
PRKAB1	turquoise
SUPT7L	turquoise
NEDD8	turquoise
HSPB1	turquoise
RYBP	turquoise
LIPA	grey
BNIP3	grey
CAPG	turquoise
SH3GL1	turquoise
CDC25B	turquoise
ATMIN	turquoise
ZFR	turquoise
SRGN	turquoise
FAM32A	grey
GDI1	turquoise
NR3C1	turquoise
TOMM34	turquoise
UBXN1	turquoise
ABCE1	turquoise
PPP2R5C	turquoise
ARIH1	turquoise
CYB5R3	grey
DCAF11	turquoise
IL13RA1	grey
FAM3C	grey
RRM2	grey
IMPDH2	turquoise
ARAF	turquoise
PSRC1	blue
CKS1B	turquoise
UBE2A	turquoise
AKR1A1	blue
UQCRC1	turquoise
CTDSPL	green
DVL3	turquoise
RPS4Y1	grey
COASY	turquoise
SEC63	grey
SLC25A36	turquoise
SLC20A1	turquoise
GNG10	blue
NSA2	turquoise
PRDX4	grey
AFF1	turquoise
PKP4	grey
MCM6	turquoise
ETFA	turquoise
LRRC41	turquoise
CHMP1A	turquoise
WDR82	grey
EIF4G3	brown
CDK2AP1	green
PLK2	turquoise
CPD	grey
HEXB	grey
FURIN	grey
CCT2	turquoise
GNL2	turquoise
CAPZB	turquoise
ALCAM	turquoise
CIB1	grey
ARPC1B	turquoise
CCNC	turquoise
GNPAT	turquoise
MYCBP2	grey
RNF41	turquoise
ACSL1	grey
SETX	grey
NDUFS2	turquoise
PGM1	turquoise
NASP	turquoise
ATP6V1A	turquoise
CCZ1 /// CCZ1B	turquoise
CCZ1	grey
CLIP1	grey
KIAA0141	grey
PPP5C	turquoise
RSU1	grey
KIAA0196	turquoise
MED13	turquoise
CREBL2	turquoise
KIF5B	turquoise
MORF4L2	turquoise
EXT1	yellow
SPEN	turquoise
ST6GAL1	blue
DYNLT1	grey
NDUFA6	turquoise
ACAA2	turquoise
ST14	grey
PTPN12	grey
NID1	grey
TWF2	turquoise
EXT2	grey
MEST	grey
EPHX1	turquoise
LTF	grey
LANCL1	turquoise
ALDOC	turquoise
ASNA1	turquoise
SDHD	turquoise
TMEM184B	grey
RPL38	turquoise
BCKDK	turquoise
MAN2A2	grey
RB1CC1	turquoise
UBE4A	turquoise
MYO18A /// TIAF1	turquoise
KDM5A	turquoise
FIBP	turquoise
HARS /// LOC101928623	turquoise
SMS	grey
CBX6	turquoise
ZMYM4	turquoise
ALDH3A2	turquoise
KPNA1	turquoise
CTR9	turquoise
SEL1L	turquoise
PPFIA1	turquoise
LDLR	grey
IDH3A	grey
SDC4	blue
OPTN	grey
BIRC2	turquoise
NDUFAB1	turquoise
COPS3	turquoise
IER2	turquoise
SEC14L1	grey
TJP2	grey
MX1	grey
CTSL	grey
SLC39A6	grey
UQCR11	grey
ARL2BP	turquoise
PAF1	turquoise
TSPO	turquoise
NUP153	turquoise
RALB	blue
BRD4	turquoise
IGBP1	turquoise
GOLGA3	grey
MCM2	turquoise
PEPD	turquoise
ARFIP2	turquoise
COX7B	turquoise
SLC4A2	turquoise
SNX2	turquoise
NOC2L	turquoise
DPF2	grey
ARHGAP1	turquoise
CPNE3	turquoise
CHMP2A	grey
PLIN3	turquoise
ABL1	turquoise
TRAK2	turquoise
AREL1	grey
RIOK3	grey
ACTR1B	turquoise
ZMYND11	turquoise
AIMP2	turquoise
CLK3	turquoise
COPS8	turquoise
ADSL	grey
LY6E	turquoise
IFRD1	turquoise
NEDD9	grey
UBAC1	turquoise
NUP62	turquoise
TUBB3	turquoise
NUP214	grey
CELF2	turquoise
CREBBP	turquoise
PKN1	turquoise
CNOT8	turquoise
PPP1R2	grey
MMS19	turquoise
AK6 /// TAF9	turquoise
AASDHPPT	brown
VEZF1	turquoise
PCM1	blue
ERCC3	turquoise
PRKCZ	turquoise
BLMH	grey
MVP	turquoise
KIAA0247	grey
KAT2A	turquoise
KIF22	turquoise
NUP133	grey
PLOD3	turquoise
PPP2R5A	grey
NUP93	grey
CSTF1	grey
GAS7	grey
LIMK2	turquoise
TMED5	turquoise
MTMR3	grey
SRPK1	blue
BLVRB	blue
AMFR	grey
VASP	turquoise
ARL4C	grey
LSM3	turquoise
ARFGAP3	grey
PES1	grey
CUL4B	turquoise
NFYC	turquoise
C21orf33	turquoise
FADS2	grey
SLC6A8	turquoise
KIAA0907	brown
STT3A	turquoise
CRK	turquoise
BRD8	turquoise
NPTN	turquoise
CHERP	turquoise
EIF3M	turquoise
UQCRH /// UQCRHL	turquoise
SLC16A1	turquoise
PARP4	turquoise
TRIB1	grey
PSMB4	grey
LSS	turquoise
CDK4	turquoise
PRPF3	grey
RAB13	grey
DNM2	turquoise
SIPA1L1	grey
CD2BP2	turquoise
N4BP2L2	turquoise
VPS72	turquoise
CYB5R1	grey
TOMM40	grey
BMI1 /// COMMD3-BMI1	grey
TDP2	grey
NAE1	turquoise
G6PD	turquoise
SHFM1	turquoise
SPTLC1	turquoise
HSD17B10	grey
SERPINF1	grey
CDKN1A	grey
TACSTD2	grey
PDAP1	grey
STAG1	turquoise
CTSH	blue
RER1	turquoise
NDUFA1	turquoise
LAMTOR5	turquoise
RSRC2	brown
FNDC3A	grey
POLR2G	brown
TAP1	turquoise
SREBF1	turquoise
MTHFD1	grey
PPP2R2A	turquoise
BCR	turquoise
UBE4B	grey
SENP6	grey
GGPS1	turquoise
ACBD3	blue
ATP5J	turquoise
EHMT2	turquoise
LOC101930075 /// PKD1	turquoise
CSK	turquoise
UNG	turquoise
BCKDHA	turquoise
CSNK1E /// CSNK1E	turquoise
UBE2B	turquoise
PAM	grey
PMF1	turquoise
NR4A1	brown
HSF1	turquoise
FABP5	turquoise
UBE2K	turquoise
TOR1A	grey
ITGAV	grey
PSMD12	turquoise
GTF2F1	turquoise
SNX19	turquoise
MAML1	turquoise
SEC24C	turquoise
RAP1A	grey
MXI1	grey
UNC119B	turquoise
TRAM2	turquoise
CBFB	turquoise
TCEAL4	grey
AURKAPS1 /// RAB3GAP2	turquoise
SEC24D	grey
LEPROT	turquoise
NKTR	grey
ADAM9	grey
GNPDA1	grey
KDM5C	turquoise
TCOF1	grey
KIAA0430	brown
RGS2	grey
HTT	turquoise
BASP1	blue
MIR7109 /// PISD	turquoise
KLF10	grey
ABCF3	turquoise
LOC101930324 /// NSF	grey
TCERG1	grey
NUTF2 /// NUTF2P4	grey
AP3S2 /// C15orf38-AP3S2	grey
SRF	grey
TIAL1	turquoise
PRPF31	turquoise
USP1	turquoise
ERCC5	turquoise
HSPBP1	turquoise
DNAJC7	turquoise
KEAP1	turquoise
YIF1A	turquoise
KDSR	turquoise
DHX9	turquoise
KAT6A	turquoise
MAP2K2	turquoise
MPC2	turquoise
DBI	grey
PPP3CA	grey
MYC	brown
PPP3CB	turquoise
SLC35B1	grey
CYP1B1	grey
ERLIN1	grey
AP3S1	yellow
NOTCH2	yellow
PLSCR1	grey
DECR1	turquoise
RXRA	grey
CTSK	turquoise
GTF2H1	grey
HDAC5	turquoise
ZER1	turquoise
PRSS23	grey
LPIN2	turquoise
EIF2B2	turquoise
DDX46	turquoise
PFKFB3	grey
PAPD7	grey
COPS2	turquoise
CTNNAL1	turquoise
CPSF6	grey
IDH3G	turquoise
MPI	turquoise
HCFC1	turquoise
TMEM147	turquoise
TUBGCP2	turquoise
TRIB2	yellow
DHRS3	turquoise
RANBP1	turquoise
MBD2	blue
H2AFV	turquoise
IKBKAP	grey
ATG9A	turquoise
TBCC	turquoise
EDC4	turquoise
SLC2A3	grey
DNAJB2	turquoise
MAPRE2	turquoise
ACADM	grey
KIAA0101	grey
SNRPB2	turquoise
SSFA2	grey
TNFAIP2	turquoise
ATG5	turquoise
DLG1	turquoise
BCL7B	turquoise
MLH1	turquoise
CTCF	grey
PITPNB	turquoise
SPOCK2	grey
SMAD4	brown
GALE	grey
PRPSAP1	turquoise
MAPK14	grey
DHFR	grey
FADD	brown
CHMP2B	turquoise
HMGCR	turquoise
AIMP1	turquoise
GMFB	turquoise
PRKCD	turquoise
VAMP8	turquoise
ARHGEF7	turquoise
VAPB	turquoise
CRIM1 /// LOC101929500	turquoise
SYF2	turquoise
GSTM3	grey
MYLK	green
MCRS1	turquoise
HSPA13	turquoise
CHTOP	grey
TNKS	grey
C14orf1	grey
ARL2	turquoise
SVIL	grey
SNRPD3	turquoise
MARK3	grey
CSNK1G2	turquoise
CRABP2	turquoise
DDX19A /// DDX19B	turquoise
DDX19A	grey
RANBP9	grey
AK1	turquoise
TYMS	grey
PDK2	turquoise
SSBP1	turquoise
BLOC1S1	turquoise
GDE1	grey
LEPROTL1	blue
ENSA	grey
NRIP1	turquoise
HTATSF1	grey
ADAM10	turquoise
GUSB	blue
TLK1	grey
NDST1	grey
EPS8	grey
MED14	grey
CTPS1	brown
SLC30A9	turquoise
GNAQ	grey
MECP2	turquoise
PLOD2	green
IRF3	turquoise
ATXN2	turquoise
EAPP	turquoise
APPBP2	turquoise
DPH1 /// OVCA2	turquoise
TOPBP1	turquoise
POLR2K	turquoise
RNF103	grey
ICAM1	blue
RANBP3	turquoise
ARL3	turquoise
TRRAP	turquoise
TNFAIP3	brown
MEN1	turquoise
KIAA0195 /// MIR6785	turquoise
LPGAT1	grey
APBB1	grey
2024-03-07	grey
MANF	turquoise
SERTAD2	grey
PEX11B	turquoise
PSMB10	turquoise
ITPR2	grey
WIPF1	turquoise
ACTL6A	turquoise
SLC39A7	turquoise
MAP2K1	turquoise
PDXK	blue
ATF3	grey
DPM1	grey
SDHB	turquoise
RASA1	turquoise
GTF2A2	turquoise
NPC1	grey
GTF2E2	turquoise
C3orf62 /// MIR4271 /// USP4	blue
RNMT	grey
TNFSF10	grey
RBM15B	grey
SNRPD1	turquoise
UBTF	turquoise
STK17A	yellow
OXSR1	grey
COX4I1	grey
TMEM63A	turquoise
BMP1	turquoise
TRIM26	turquoise
DUSP11	grey
TOB1	grey
CCNB2	turquoise
UMPS	brown
HIST2H2BE	green
BET1	grey
KIAA0391	grey
CAD	turquoise
PTPN1	turquoise
TES	turquoise
GFPT1	grey
FOXO1	grey
POLR2A	turquoise
LIG1	turquoise
IFNGR1	grey
LTBP1	green
PKIG	grey
EBP	turquoise
LSM4	grey
PHKB	grey
ABHD14A-ACY1 /// ACY1	turquoise
PRKACB	turquoise
USP8	turquoise
ITM2A	turquoise
GBP2	turquoise
WRB	green
TFIP11	brown
PSMD6	turquoise
R3HDM1	grey
NELFB	turquoise
RFXANK	turquoise
SYNE2	turquoise
ROCK2	grey
CASP3	grey
STIM1	turquoise
ACP2	turquoise
FOSB	brown
CCNG2	brown
PIEZO1	turquoise
HMGCL	grey
SFSWAP	turquoise
DNTTIP2	turquoise
SHOC2	turquoise
ZMYM2	turquoise
UBE2S	turquoise
OXCT1	turquoise
INPP5K	grey
NNT	grey
NDUFA7	turquoise
STK39	grey
MAPKAPK3	turquoise
PLCG1	yellow
PPP6R2	turquoise
LPCAT3	grey
INPP1	grey
SACM1L	grey
SEC24B	grey
CLPP	turquoise
SLC1A3	grey
PRKACA	turquoise
ITGB2	turquoise
ABCC1	turquoise
DBN1	turquoise
TOM1	turquoise
WBP1L	turquoise
INTS3	turquoise
DRG1	turquoise
STAMBP	turquoise
GAA	turquoise
TARBP1	blue
HEXIM1	turquoise
SS18	turquoise
AHR	grey
LPP	brown
TCEB1	turquoise
SPINT1	turquoise
VAMP7	yellow
SLC37A4	turquoise
GCC2	grey
TXNL4A	turquoise
FUCA1	grey
NDUFB7	grey
OGFR	turquoise
DNAJB9	grey
RALBP1	turquoise
PIGC	grey
PCK2	turquoise
ABCD3	grey
[truncated: 11,032 more rows]

## Sheet: Table S4
Table S4. Brown module related gene GO KEGG enrichment
Note: Bold and highlight the top 10 terms shown in Fig. 3C and 3D.
Category	Term	Count	%	PValue	Genes	List Total	Pop Hits	Pop Total	Fold Enrichment	Bonferroni	Benjamini	FDR
GOTERM_MF_DIRECT	GO:0000978~RNA polymerase II cis-regulatory region sequence-specific DNA binding	63	17.3554	9.32217e-14	ZNF253, ZNF770, ATF2, ZNF175, ZBTB26, ZFP82, ETS2, ZNF529, MYC, ZNF649, NFKBIZ, ZNF567, SOX6, ZNF200, ZFP3, SIRT1, THAP1, ZNF92, ZNF514, ZNF555, ZNF597, ZNF234, ZNF430, ZNF397, ZNF232, ZNF709, ZNF708, NFIL3, ZNF506, ZNF823, ZNF227, ZNF623, ZNF304, ZKSCAN4, HSF5, ZNF225, ZNF302, ZNF146, ZNF189, ZNF101, ZNF540, SMAD4, EGR3, ZNF140, ZNF184, ZNF260, PBX3, HINFP, NR4A2, PER1, NR4A1, REST, ZBTB6, KLF5,…	334	1279	19304	2.84689	4.66294e-11	4.66109e-11	4.6238e-11
KEGG_PATHWAY	hsa05168:Herpes simplex virus 1 infection	38	10.4683	7.00504e-13	ZNF430, ZNF253, ZNF230, ZNF175, SRSF1, ZFP82, C3, ZNF709, ZNF708, ZNF529, ZNF506, ZNF649, ZNF823, ZNF227, ZNF623, ZNF304, FADD, ZNF567, ZNF225, ZNF302, ZNF764, ZNF200, ZNF101, ZNF189, ZNF540, ZNF140, ZNF184, ZNF180, NFKBIA, ZNF92, ZNF30, ZNF614, ZNF514, ZNF776, ZNF555, ZNF597, ZNF234, BIRC3	165	522	8840	3.90015	1.53421e-10	1.54111e-10	1.5341e-10
GOTERM_CC_DIRECT	GO:0005634~nucleus	162	44.6281	1.03289e-12	ATF2, ZNF175, TP53RK, PHAX, MSANTD4, RPL10A, ETS2, NFU1, MYC, ALKBH1, CHORDC1, SNORA73A, ZNF567, SOX6, SKP2, ZNF200, MBNL2, ANKRD46, ZFP3, SFMBT2, CSNK2A2, ALG2, TRNT1, THAP1, ZNF92, TFAM, SIK1, ZNF555, CBLL1, ZCCHC8, ZNF397, ZNF430, CASZ1, ARHGAP19, IQGAP1, BCL10, LPP, EIF1AD, ZNF709, BAG4, ZNF708, ZNF823, PMAIP1, ZNF304, ZKSCAN4, SRGAP2, ZNF302, MORC2, ZNF146, SOCS4, ZNF540, HSPA8, TIA1, ZRANB1…	338	6175	20887	1.6212	3.52199e-10	3.52214e-10	3.52214e-10
GOTERM_MF_DIRECT	GO:0000981~DNA-binding transcription factor activity, RNA polymerase II-specific	58	15.978	3.29997e-10	ZNF253, ZNF770, ATF2, ZNF175, ZFP82, ETS2, ZNF529, MYC, ZNF567, SOX6, ZNF764, ZNF200, ZFP3, ETV3, THAP1, ZNF92, ZNF514, ZNF555, ZNF234, ZNF430, ZNF397, ZNF232, CASZ1, ZNF709, ZNF708, NFIL3, ZNF506, ZNF823, ZNF227, ZNF623, ZNF304, ZKSCAN4, ZNF302, ZNF146, ZNF189, ZNF101, ZNF540, SMAD4, EGR3, ZNF140, ZNF184, ZNF260, ZNF180, PBX3, HINFP, NR4A2, NR4A1, KLF5, SP3, KLF9, MAFF, ZNF30, ZNF614, FOSB, ZNF2…	334	1359	19304	2.46666	1.64999e-07	8.24993e-08	8.18393e-08
GOTERM_BP_DIRECT	GO:0006355~regulation of DNA-templated transcription	42	11.5702	4.79166e-10	ZNF430, ATF2, ZNF253, ZNF230, ZNF175, ZNF709, ZNF708, NFIL3, ZNF529, MYC, ZNF506, ZNF649, ZNF823, ZNF227, ZNF304, ZNF567, ZKSCAN4, SOX6, ZNF225, ZNF302, ARID2, ZNF146, ZNF101, ZNF189, ZNF540, SMAD4, ZNF140, MTERF3, ZNF180, HINFP, THAP1, REST, ZNF92, SP3, ZNF30, ZNF614, ZNF514, ZNF217, ZNF776, LRIF1, ZNF234, GZF1	319	858	19734	3.02821	8.32312e-07	8.31833e-07	8.31833e-07
GOTERM_BP_DIRECT	GO:0006357~regulation of transcription by RNA polymerase II	60	16.5289	1.66981e-09	ZNF253, ZNF770, ATF2, ZNF175, ZFP82, ETS2, ZNF529, MYC, ZNF649, ZNF567, SOX6, ZNF764, ARID2, ZFP3, TSC22D3, ETV3, THAP1, ZNF92, ZNF514, TFAM, ZNF555, ZNF597, ZNF430, ZNF397, ZNF232, ZNF709, ZNF708, NFIL3, ZNF506, ZNF823, ZNF227, ZNF623, ZNF304, ZKSCAN4, HSF5, ZNF225, ZNF302, ZNF146, ZNF189, ZNF101, ZNF540, SMAD4, EGR3, ZNF140, ZNF184, ZNF260, ZNF180, PBX3, HINFP, NR4A2, NR4A1, KLF5, SP3, KLF9, MA…	319	1606	19734	2.31116	2.90045e-06	1.44939e-06	1.44939e-06
GOTERM_CC_DIRECT	GO:0005829~cytosol	136	37.4656	1.22216e-07	ZNF175, IPO11, TP53RK, PHAX, IRS2, RPL10A, GIMAP6, YARS2, ETS2, GIMAP8, NFU1, PNP, RGS1, TBC1D30, CHAC2, SKP2, PSPH, GABARAPL3, GABARAPL1, CISH, SFMBT2, CSNK2A2, TRNT1, TIAM2, DDIT4, GEMIN4, TFAM, NHLRC2, CBLL1, ZNF397, CASZ1, ARHGAP19, IQGAP1, BCL10, LPP, NUP160, EIF1AD, BAG4, PMAIP1, FADD, SRGAP2, CEP76, MORC2, ZNF146, SOCS4, CEP78, VTI1B, ZNF540, LRRC37A2, HSPA8, TIA1, ZRANB1, SMAD4, COA1, MTE…	338	5649	20887	1.48774	4.16748e-05	2.08378e-05	2.08378e-05
GOTERM_MF_DIRECT	GO:0046872~metal ion binding	85	23.416	1.81124e-07	ZNF253, ZNF770, ATF2, ZNF175, ZBTB26, TNFAIP3, ZFP82, ADO, ZNF529, ZNF649, CHORDC1, ME1, ZNF567, ZNF764, ARID2, ZNF200, PAQR8, ZC3H10, MBNL2, SCAF11, ZFP3, TRNT1, CGRRF1, SIRT1, RNF169, ZNF92, ZNF514, TRIM59, ZNF555, B4GALT6, CBLL1, ZNF597, ZNF234, BIRC3, ZNF430, ZNF397, ZNF232, ZNF230, CASZ1, PON2, PPM1K, LPP, PTS, ANKMY2, ZNF709, ZNF708, STAMBPL1, ZNF506, ZNF823, ZNF227, ZNF623, ZNF304, ZKSCAN4…	334	2812	19304	1.74705	9.05579e-05	3.01873e-05	2.99458e-05
GOTERM_CC_DIRECT	GO:0005654~nucleoplasm	102	28.0992	1.42446e-06	RSC1A1, ATF2, IPO11, TP53RK, CEP19, ZBTB26, GIMAP2, PHAX, ETS2, NFU1, MYC, ALKBH1, SOX6, SKP2, ARID2, RPP38, MBNL2, SCAF11, SFMBT2, CSNK2A2, TRNT1, CGRRF1, THAP1, GEMIN4, LRIF1, ZCCHC8, CASZ1, EIF1AD, ZNF823, RRS1, ZKSCAN4, MORC2, ZNF540, HSPA8, TIA1, ZRANB1, SMAD4, EGR3, ZNF140, ZNF260, BOD1, BCDIN3D, NR4A2, NFKBIA, POLA1, NR4A1, ZBTB6, RGCC, SP3, MAFF, ID3, GRAP, SLC35F6, FASTKD3, NGRN, DDI2, J…	338	4030	20887	1.56406	0.000485624	0.000161914	0.000161914
GOTERM_MF_DIRECT	GO:0001227~DNA-binding transcription repressor activity, RNA polymerase II-specific	19	5.23416	6.05377e-05	ZNF175, ZNF140, ZNF184, ZBTB26, ETV3, ETS2, HINFP, THAP1, REST, ZBTB6, NFIL3, ZNF529, MYC, SP3, ZNF823, ZNF217, ZNF623, ZNF574, GZF1	334	361	19304	3.04192	0.0298162	0.00756721	0.00750667
GOTERM_MF_DIRECT	GO:0000977~RNA polymerase II transcription regulatory region sequence-specific DNA binding	18	4.95868	0.000199925	ATF2, ZNF175, CASZ1, ZNF260, ZFP3, ZNF180, ETV3, HINFP, ZNF709, NFIL3, ZNF529, SP3, ZNF823, ZNF614, ZNF764, ZNF555, ZNF101, ZNF574	334	362	19304	2.87385	0.0951376	0.0177794	0.0176372
GOTERM_MF_DIRECT	GO:0005515~protein binding	251	69.146	0.000213353	RSC1A1, ATF2, ZNF175, IPO11, TP53RK, TFRC, PHAX, MSANTD4, NFU1, PNP, MYC, CHORDC1, SNORA73A, SOX6, SKP2, PAQR8, GABARAPL1, SCAF11, ZFP3, SFMBT2, CSNK2A2, ALG2, THAP1, PPP1R3B, DDIT4, PPP1R3D, TFAM, SIK1, NHLRC2, CBLL1, ZNF397, GYPC, IQGAP1, BCL10, C3, UGCG, RRS1, FADD, CEP76, ZNF146, VTI1B, ZRANB1, ZNF140, MTERF3, PPP1R21, ZNF260, PAICS, EIF1, POLA1, ZBTB6, EIF5, ID3, STRN, GRAP, SLC35F6, DET1, A…	334	12754	19304	1.13744	0.101194	0.0177794	0.0176372
GOTERM_BP_DIRECT	GO:0006351~DNA-templated transcription	8	2.20386	0.000512658	NR4A2, POLR2J3, SMAD4, POLR2J2, TCEANC, POLR2J, HINFP, THAP1	319	87	19734	5.68847	0.589638	0.296658	0.296658
GOTERM_BP_DIRECT	GO:0043124~negative regulation of canonical NF-kappaB signal transduction	7	1.92837	0.0010688	NFKBIA, PER1, PPM1B, MIR146A, TNFAIP3, TRIM59, SIRT1	319	72	19734	6.01437	0.843938	0.46386	0.46386
GOTERM_MF_DIRECT	GO:0003700~DNA-binding transcription factor activity	21	5.78512	0.0010838	ATF2, ZNF175, SMAD4, ZNF230, EGR3, PBX3, ETS2, HINFP, THAP1, REST, ZNF92, NFIL3, ZNF649, KLF9, ZNF217, ZNF567, ZNF776, HSF5, SOX6, ZNF234, ZNF101	334	536	19304	2.26441	0.418528	0.077414	0.0767947
KEGG_PATHWAY	hsa04668:TNF signaling pathway	9	2.47934	0.0016215	NFKBIA, ATF2, ITCH, BAG4, TNFAIP3, FADD, DNM1L, CXCL2, BIRC3	165	119	8840	4.05195	0.299105	0.178365	0.177554
GOTERM_CC_DIRECT	GO:0005665~RNA polymerase II, core complex	4	1.10193	0.00163999	POLR2J3, POLR2J2, POLR2G, POLR2J	338	15	20887	16.4789	0.428617	0.124806	0.124806
GOTERM_CC_DIRECT	GO:0005739~mitochondrion	40	11.0193	0.00183	SLC35F6, RALA, FASTKD3, C10ORF88, NOL8, MRPS30, PPM1K, ADO, YARS2, GIMAP8, PTS, NFU1, NGRN, ALKBH1, GRPEL2, ME1, PMAIP1, CCR7, JARID2, DNM1L, WWOX, GABARAPL1, COA1, NSUN4, MTERF3, G0S2, TRNT1, DCK, SIRT1, NR4A1, ITCH, ZBTB6, P4HA1, TMEM11, DDIT4, MAFF, PCCB, ZNF217, TFAM, TRIM32	338	1485	20887	1.66453	0.464525	0.124806	0.124806
GOTERM_BP_DIRECT	GO:0002407~dendritic cell chemotaxis	4	1.10193	0.00198652	CXCR4, CCR7, CCR6, PIK3CG	319	16	19734	15.4655	0.968381	0.689719	0.689719
GOTERM_BP_DIRECT	GO:0043161~proteasome-mediated ubiquitin-dependent protein catabolic process	12	3.30579	0.00245409	RNF145, ITCH, KBTBD6, PSMC6, RNF139, PSMA2, FEM1C, BFAR, AXIN2, SKP2, KBTBD7, SIRT1	319	249	19734	2.9813	0.98599	0.71005	0.71005
KEGG_PATHWAY	hsa03020:RNA polymerase	5	1.37741	0.00343187	POLR2J3, POLR2J2, POLR1C, POLR2G, POLR2J	165	34	8840	7.87879	0.528988	0.202539	0.201618
KEGG_PATHWAY	hsa05134:Legionellosis	6	1.65289	0.00368252	NFKBIA, C3, HSPA8, ARF1, CLK4, CXCL2	165	56	8840	5.74026	0.554234	0.202539	0.201618
GOTERM_CC_DIRECT	GO:0043231~intracellular membrane-bounded organelle	27	7.43802	0.00388681	ZNF232, SLC35F6, CASZ1, TFRC, MAK16, ARHGAP19, EIF1AD, CYP2R1, S1PR1, DNM1L, VTI1B, ZNF540, ZRANB1, YIPF4, SFMBT2, ATP2B1, ETV3, CGRRF1, THAP1, RNF144A, ITCH, KLF5, P4HA1, FOSB, RAD1, MITD1, SERINC5	338	915	20887	1.82348	0.73499	0.220901	0.220901
GOTERM_BP_DIRECT	GO:0045944~positive regulation of transcription by RNA polymerase II	34	9.36639	0.00390249	ZNF770, ATF2, ZNF175, CASZ1, ETS2, MYC, NFKBIZ, S1PR1, ZNF227, ZNF304, FADD, ZNF225, WWOX, SMAD4, EGR3, NOG, PBX3, SIRT1, HINFP, NR4A2, NFKBIA, PER1, NR4A1, ITCH, REST, KLF5, RGCC, SP3, MAFF, FOSB, ITGB1BP1, CRLF3, ZNF597, ZNF574	319	1256	19734	1.67461	0.998877	0.814773	0.814773
GOTERM_BP_DIRECT	GO:0070936~protein K48-linked ubiquitination	7	1.92837	0.0043727	ITCH, KBTBD6, TNFAIP3, BFAR, SKP2, KBTBD7, TRIM32	319	95	19734	4.55826	0.999506	0.814773	0.814773
GOTERM_BP_DIRECT	GO:0071466~cellular response to xenobiotic stimulus	6	1.65289	0.00479269	REST, TFRC, MYC, CXCR4, CD69, UMPS	319	68	19734	5.45842	0.999762	0.814773	0.814773
GOTERM_BP_DIRECT	GO:0006366~transcription by RNA polymerase II	11	3.0303	0.00496074	NR4A2, POLR2J3, NR4A1, SMAD4, POLR2J2, NFIL3, TAF1A, FOSB, TRIP11, POLR2G, POLR2J	319	235	19734	2.89567	0.999823	0.814773	0.814773
GOTERM_BP_DIRECT	GO:0043280~positive regulation of cysteine-type endopeptidase activity involved in apoptotic process	5	1.37741	0.00540949	REST, MYC, PMAIP1, BCL10, SIRT1	319	44	19734	7.02978	0.999919	0.814773	0.814773
GOTERM_MF_DIRECT	GO:0001228~DNA-binding transcription activator activity, RNA polymerase II-specific	18	4.95868	0.00550986	ATF2, ZNF770, ZNF175, CASZ1, SMAD4, EGR3, PBX3, HINFP, NR4A2, NR4A1, KLF5, MYC, MAFF, FOSB, ZNF227, ZNF225, ZNF597, ZNF574	334	493	19304	2.11021	0.936869	0.344366	0.341611
GOTERM_BP_DIRECT	GO:0045892~negative regulation of DNA-templated transcription	19	5.23416	0.00563207	ZNF397, ZNF540, HSPA8, ZNF253, SMAD4, MTERF3, SFMBT2, SIRT1, COMMD7, HINFP, PER1, REST, SCML1, NFIL3, SP3, ID3, ZNF217, SOX6, GZF1	319	573	19734	2.05127	0.999945	0.814773	0.814773
GOTERM_MF_DIRECT	GO:0042802~identical protein binding	45	12.3967	0.00641675	ATF2, AHNAK, TFRC, PON2, ZBTB26, GIMAP2, C10ORF88, TNFAIP3, BCL10, GIMAP7, PTS, PIK3CG, PNP, NFIL3, MYC, DDI2, CCL3, ME1, FADD, ZKSCAN4, DNM1L, SRGAP2, SKP2, MORC2, PSPH, NDEL1, WWOX, SMAD4, CTPS1, PAICS, SIRT1, THAP1, CNKSR2, NFKBIA, NR4A1, REST, PSMC6, P4HA1, PEAK1, MITD1, CD69, UMPS, CRLF3, CBLL1, TRIM32	334	1737	19304	1.49732	0.959994	0.344461	0.341705
GOTERM_CC_DIRECT	GO:0090571~RNA polymerase II transcription repressor complex	3	0.826446	0.00681513	MYC, DDX20, ETV3	338	8	20887	23.1734	0.90289	0.331994	0.331994
GOTERM_MF_DIRECT	GO:0003723~RNA binding	39	10.7438	0.00688921	ZCCHC8, ARF1, RBM48, AHNAK, TFRC, FASTKD3, MAK16, UTP23, SRSF1, DDX20, RPL36A, NOL8, PHAX, MRPS30, RPL10A, YARS2, NGRN, EIF1AD, BAG4, PPP1R8, RRS1, EXOSC3, RBM33, ZC3H10, HSPA8, TIA1, MBNL2, NSUN4, PPP1R21, SCAF11, RSRC2, EIF1, FAM133B, EIF5, MFAP1, LUC7L3, TFAM, EIF4G3, TRIM32	334	1455	19304	1.54918	0.968461	0.344461	0.341705
GOTERM_BP_DIRECT	GO:0000122~negative regulation of transcription by RNA polymerase II	27	7.43802	0.00724298	ATF2, ZNF175, ZBTB26, DDX20, ETS2, NFIL3, MYC, ZNF304, JARID2, SMAD4, ZNF140, NOG, ETV3, SIRT1, HINFP, THAP1, NR4A2, PER1, REST, ZBTB6, KLF5, SP3, MAFF, ID3, ZNF217, FOSB, GZF1	319	963	19734	1.73445	0.999997	0.967217	0.967217
GOTERM_BP_DIRECT	GO:0043484~regulation of RNA splicing	6	1.65289	0.00808321	ZC3H10, MBNL2, AHNAK, SRSF1, HOXB-AS3, CLK4	319	77	19734	4.82042	0.999999	1	1
GOTERM_CC_DIRECT	GO:0000428~DNA-directed RNA polymerase complex	3	0.826446	0.00866935	POLR2J3, POLR2J2, POLR2J	338	9	20887	20.5986	0.948652	0.369531	0.369531
GOTERM_BP_DIRECT	GO:0009968~negative regulation of signal transduction	5	1.37741	0.00912258	KBTBD6, CISH, RGS1, KBTBD7, SOCS4	319	51	19734	6.06491	1	1	1
GOTERM_BP_DIRECT	GO:0032088~negative regulation of NF-kappaB transcription factor activity	6	1.65289	0.00946075	NFKBIA, ITCH, CHORDC1, TNFAIP3, SIRT1, COMMD7	319	80	19734	4.63966	1	1	1
KEGG_PATHWAY	hsa04061:Viral protein interaction with cytokine and cytokine receptor	7	1.92837	0.0105741	CCL3L1, CCL3L3, CCL3, CXCR4, CCR7, CCR6, CXCL2	165	100	8840	3.7503	0.902515	0.46526	0.463145
GOTERM_BP_DIRECT	GO:2001238~positive regulation of extrinsic apoptotic signaling pathway	4	1.10193	0.012199	WWOX, G0S2, BCL10, FADD	319	30	19734	8.24828	1	1	1
GOTERM_BP_DIRECT	GO:0006446~regulation of translational initiation	4	1.10193	0.0133478	EIF5, ALKBH1, EIF4G3, EIF1	319	31	19734	7.9822	1	1	1
GOTERM_MF_DIRECT	GO:0001055~RNA polymerase II activity	3	0.826446	0.0147227	POLR2J3, POLR2J2, POLR2J	334	11	19304	15.7627	0.999398	0.667852	0.662509
GOTERM_BP_DIRECT	GO:0035924~cellular response to vascular endothelial growth factor stimulus	4	1.10193	0.0158246	NR4A1, EGR3, ANXA1, ITGB1BP1	319	33	19734	7.49843	1	1	1
GOTERM_BP_DIRECT	GO:0008380~RNA splicing	9	2.47934	0.0163977	HSPA8, TIA1, MBNL2, RBM48, SCAF11, PPP1R8, SRSF1, HOXB-AS3, LUC7L3	319	201	19734	2.76994	1	1	1
GOTERM_BP_DIRECT	GO:0043547~positive regulation of GTPase activity	7	1.92837	0.0170281	CCL3L1, RGS1, CCL3L3, TBC1D30, CCL3, SRGAP2, NDEL1	319	127	19734	3.40972	1	1	1
GOTERM_MF_DIRECT	GO:0003677~DNA binding	31	8.53994	0.017123	ZNF230, DDX20, TNFAIP3, ETS2, NFIL3, MYC, PPP1R8, NFKBIZ, TAF1A, SOX6, JARID2, ARID2, DTD1, POLR2J, ZNF146, POLR2J3, CR2, SMAD4, POLR2J2, PBX3, HINFP, NR4A2, NR4A1, POLA1, ZBTB6, POLR1C, LUC7L3, TFAM, FOSB, CRLF3, ZNF234	334	1157	19304	1.54856	0.999822	0.667852	0.662509
GOTERM_MF_DIRECT	GO:0004842~ubiquitin-protein transferase activity	10	2.75482	0.0173641	KLHL9, RNF144B, ITCH, RNF169, RNF139, ANKRD46, TNFAIP3, CBLL1, TRIM32, BIRC3	334	227	19304	2.5461	0.999843	0.667852	0.662509
GOTERM_MF_DIRECT	GO:0031625~ubiquitin protein ligase binding	12	3.30579	0.0197711	GABARAPL3, NFKBIA, HSPA8, PER1, DET1, RALA, BAG4, GABARAPL1, CXCR4, BCL10, AXIN2, DNM1L	334	311	19304	2.23009	0.999954	0.70611	0.700461
GOTERM_BP_DIRECT	GO:0016567~protein ubiquitination	15	4.13223	0.0221424	TRIM61, DET1, CISH, SIRT1, RNF144A, KLHL9, DCAF17, ITCH, RNF169, RNF139, FEM1C, TRIM59, CBLL1, TRIM32, SOCS4	319	474	19734	1.95766	1	1	1
KEGG_PATHWAY	hsa05210:Colorectal cancer	6	1.65289	0.0225726	SMAD4, RALA, MYC, PMAIP1, AXIN2, AREG	165	87	8840	3.69488	0.993262	0.82766	0.823898
GOTERM_BP_DIRECT	GO:0070098~chemokine-mediated signaling pathway	5	1.37741	0.0264338	CCL3L1, CCL3L3, CCL3, CCR6, CXCL2	319	70	19734	4.41872	1	1	1
KEGG_PATHWAY	hsa04062:Chemokine signaling pathway	9	2.47934	0.0271248	NFKBIA, CCL3L1, CCL3L3, CCL3, CXCR4, CCR7, CCR6, CXCL2, PIK3CG	165	193	8840	2.49835	0.997576	0.852494	0.848619
KEGG_PATHWAY	hsa04657:IL-17 signaling pathway	6	1.65289	0.0314989	NFKBIA, SRSF1, FOSB, TNFAIP3, FADD, CXCL2	165	95	8840	3.38373	0.999097	0.866219	0.862282
GOTERM_BP_DIRECT	GO:0001658~branching involved in ureteric bud morphogenesis	4	1.10193	0.0337728	SMAD4, MYC, DCHS1, GZF1	319	44	19734	5.62382	1	1	1
GOTERM_MF_DIRECT	GO:0035259~nuclear glucocorticoid receptor binding	3	0.826446	0.0340169	NR4A2, NR4A1, ETS2	334	17	19304	10.1994	1	1	0.993988
KEGG_PATHWAY	hsa04068:FoxO signaling pathway	7	1.92837	0.0359935	SMAD4, GABARAPL1, CCNG2, S1PR1, IRS2, SKP2, SIRT1	165	132	8840	2.84114	0.999674	0.879841	0.875841
GOTERM_BP_DIRECT	GO:0051897~positive regulation of phosphatidylinositol 3-kinase/protein kinase B signal transduction	8	2.20386	0.0364427	BAG4, AKR1C3, CCL3, CCR7, IRS2, ITGB1BP1, SIRT1, PIK3CG	319	192	19734	2.57759	1	1	1
GOTERM_BP_DIRECT	GO:0002548~monocyte chemotaxis	4	1.10193	0.0399311	ANXA1, CCL3L1, CCL3L3, CCL3	319	47	19734	5.26486	1	1	1
GOTERM_BP_DIRECT	GO:0006397~mRNA processing	9	2.47934	0.0419996	HSPA8, TIA1, MBNL2, RBM48, SCAF11, PPP1R8, SRSF1, HOXB-AS3, CBLL1	319	241	19734	2.3102	1	1	1
GOTERM_BP_DIRECT	GO:0001764~neuron migration	6	1.65289	0.0423122	NR4A2, ALKBH1, DDIT4, CXCR4, FGF13, PEX13	319	118	19734	3.14553	1	1	1
KEGG_PATHWAY	hsa05142:Chagas disease	6	1.65289	0.0423719	NFKBIA, C3, CCL3L1, CCL3L3, CCL3, FADD	165	103	8840	3.12092	0.999924	0.908066	0.903938
GOTERM_BP_DIRECT	GO:0045862~positive regulation of proteolysis	3	0.826446	0.0444417	HSPA8, FADD, TRIM32	319	21	19734	8.83744	1	1	1
GOTERM_BP_DIRECT	GO:0034144~negative regulation of toll-like receptor 4 signaling pathway	3	0.826446	0.0444417	MIR146A, TNFAIP3, TRIM32	319	21	19734	8.83744	1	1	1
GOTERM_BP_DIRECT	GO:2000774~positive regulation of cellular senescence	3	0.826446	0.0444417	MIR146A, MIR22, SIRT1	319	21	19734	8.83744	1	1	1
GOTERM_BP_DIRECT	GO:0030593~neutrophil chemotaxis	5	1.37741	0.0451499	CCL3L1, CCL3L3, CCL3, CXCL2, PIK3CG	319	83	19734	3.72663	1	1	1
KEGG_PATHWAY	hsa04064:NF-kappa B signaling pathway	6	1.65289	0.0454033	NFKBIA, CSNK2A2, TNFAIP3, BCL10, CXCL2, BIRC3	165	105	8840	3.06147	0.999962	0.908066	0.903938
GOTERM_BP_DIRECT	GO:0032436~positive regulation of proteasomal ubiquitin-dependent protein catabolic process	5	1.37741	0.0468306	RNF144A, RNF144B, DET1, AXIN2, SOCS4	319	84	19734	3.68227	1	1	1
GOTERM_BP_DIRECT	GO:0070236~negative regulation of activation-induced cell death of T cells	2	0.550964	0.0475705	TSC22D3, FADD	319	3	19734	41.2414	1	1	1
GOTERM_BP_DIRECT	GO:0005981~regulation of glycogen catabolic process	2	0.550964	0.0475705	PPP1R3B, PPP1R3D	319	3	19734	41.2414	1	1	1
GOTERM_BP_DIRECT	GO:0019856~pyrimidine nucleobase biosynthetic process	2	0.550964	0.0475705	CTPS1, UMPS	319	3	19734	41.2414	1	1	1
GOTERM_MF_DIRECT	GO:0030674~protein-macromolecule adaptor activity	7	1.92837	0.0497085	HSPA8, PSMC6, DDX20, BFAR, BCL10, TRIM32, RBM33	334	153	19304	2.64428	1	1	0.993988
GOTERM_BP_DIRECT	GO:0008285~negative regulation of cell population proliferation	13	3.58127	0.0497857	SMAD4, CCL3L1, CCL3L3, DDX20, ETV3, CGRRF1, REST, RGCC, RNF139, DLG5, STRN, ITGB1BP1, ARID2	319	434	19734	1.85301	1	1	1
GOTERM_MF_DIRECT	GO:0071074~eukaryotic initiation factor eIF2 binding	2	0.550964	0.0508659	EIF5, MYC	334	3	19304	38.5309	1	1	0.993988
GOTERM_BP_DIRECT	GO:0060546~negative regulation of necroptotic process	3	0.826446	0.0524341	MIR22, FADD, BIRC3	319	23	19734	8.06897	1	1	1
GOTERM_BP_DIRECT	GO:0038061~non-canonical NF-kappaB signal transduction	3	0.826446	0.0524341	NFKBIA, BCL10, BIRC3	319	23	19734	8.06897	1	1	1
GOTERM_CC_DIRECT	GO:0005942~phosphatidylinositol 3-kinase complex	3	0.826446	0.052556	CISH, SOCS4, PIK3CG	338	23	20887	8.06033	1	1	1
GOTERM_BP_DIRECT	GO:0097191~extrinsic apoptotic signaling pathway	4	1.10193	0.0538157	WWOX, SMAD4, G0S2, FADD	319	53	19734	4.66884	1	1	1
GOTERM_BP_DIRECT	GO:0007249~canonical NF-kappaB signal transduction	4	1.10193	0.0538157	NFKBIA, MIR146A, BCL10, BIRC3	319	53	19734	4.66884	1	1	1
GOTERM_BP_DIRECT	GO:0071385~cellular response to glucocorticoid stimulus	3	0.826446	0.0566073	REST, ANXA1, ZNF764	319	24	19734	7.73276	1	1	1
GOTERM_MF_DIRECT	GO:0008009~chemokine activity	4	1.10193	0.0577545	CCL3L1, CCL3L3, CCL3, CXCL2	334	51	19304	4.53305	1	1	0.993988
GOTERM_BP_DIRECT	GO:0006915~apoptotic process	16	4.40771	0.0591851	WWOX, TIA1, CSNK2A2, CXCR4, TNFAIP3, BFAR, MRPS30, BCL10, NFKBIA, RNF144B, NR4A1, ITCH, DDIT4, PMAIP1, FADD, BIRC3	319	593	19734	1.66913	1	1	1
GOTERM_MF_DIRECT	GO:0005096~GTPase activator activity	10	2.75482	0.0606532	TIAM2, EIF5, RGS1, TBC1D30, TAGAP, ARHGAP19, IQGAP1, SIPA1L2, SRGAP2, DNM1L	334	286	19304	2.02085	1	1	0.993988
GOTERM_BP_DIRECT	GO:0035329~hippo signaling	3	0.826446	0.0608922	WWOX, ITCH, DCHS1	319	25	19734	7.42345	1	1	1
GOTERM_MF_DIRECT	GO:0000976~transcription cis-regulatory region binding	9	2.47934	0.0616908	PER1, SMAD4, REST, MTERF3, ZNF217, TFAM, PDE4DIP, SOX6, HINFP	334	244	19304	2.13183	1	1	0.993988
GOTERM_MF_DIRECT	GO:0042803~protein homodimerization activity	20	5.50964	0.0619374	ZNF397, ATF2, CR2, SMAD4, CDADC1, TFRC, PON2, NOG, TRNT1, DCK, GIMAP7, YARS2, THAP1, CYP2R1, GRPEL2, SOX6, DNM1L, SRGAP2, MORC2, PSPH	334	750	19304	1.54124	1	1	0.993988
GOTERM_BP_DIRECT	GO:2000632~negative regulation of pre-miRNA processing	2	0.550964	0.0629206	HOXB-AS3, BCDIN3D	319	4	19734	30.931	1	1	1
GOTERM_BP_DIRECT	GO:1990168~protein K33-linked deubiquitination	2	0.550964	0.0629206	ZRANB1, TNFAIP3	319	4	19734	30.931	1	1	1
GOTERM_BP_DIRECT	GO:0035305~negative regulation of dephosphorylation	2	0.550964	0.0629206	MIR146A, IQGAP1	319	4	19734	30.931	1	1	1
GOTERM_BP_DIRECT	GO:0048245~eosinophil chemotaxis	3	0.826446	0.0652841	CCL3L1, CCL3L3, CCL3	319	26	19734	7.13793	1	1	1
GOTERM_BP_DIRECT	GO:0001666~response to hypoxia	7	1.92837	0.0672893	NR4A2, SMAD4, REST, TFRC, DDIT4, TFAM, CXCR4	319	177	19734	2.44652	1	1	1
GOTERM_BP_DIRECT	GO:0071356~cellular response to tumor necrosis factor	6	1.65289	0.0693342	NFKBIA, BAG4, CCL3L1, CCL3L3, CCL3, SIRT1	319	136	19734	2.72921	1	1	1
GOTERM_MF_DIRECT	GO:0070530~K63-linked polyubiquitin modification-dependent protein binding	3	0.826446	0.0735077	ZRANB1, RNF169, TNFAIP3	334	26	19304	6.66882	1	1	0.993988
GOTERM_BP_DIRECT	GO:0070534~protein K63-linked ubiquitination	4	1.10193	0.0754063	ITCH, BFAR, SKP2, TRIM32	319	61	19734	4.05653	1	1	1
GOTERM_BP_DIRECT	GO:0043065~positive regulation of apoptotic process	10	2.75482	0.077985	NR4A1, REST, DDX20, MIR146A, PMAIP1, ID3, BCL10, FADD, DNM1L, SIRT1	319	322	19734	1.92118	1	1	1
GOTERM_BP_DIRECT	GO:0071621~granulocyte chemotaxis	2	0.550964	0.0780241	ANXA1, CCL3	319	5	19734	24.7448	1	1	1
GOTERM_BP_DIRECT	GO:0003413~chondrocyte differentiation involved in endochondral bone morphogenesis	2	0.550964	0.0780241	TRIP11, AXIN2	319	5	19734	24.7448	1	1	1
GOTERM_BP_DIRECT	GO:0035523~protein K29-linked deubiquitination	2	0.550964	0.0780241	ZRANB1, TNFAIP3	319	5	19734	24.7448	1	1	1
GOTERM_BP_DIRECT	GO:0071456~cellular response to hypoxia	6	1.65289	0.0800481	RGCC, MYC, MIR146A, PMAIP1, ADO, SIRT1	319	142	19734	2.61389	1	1	1
GOTERM_BP_DIRECT	GO:0006954~inflammatory response	12	3.30579	0.0804292	C3, NR4A1, ITCH, ANXA1, CCL3L1, CCL3L3, CCL3, TNFAIP3, CXCR4, CCR7, CXCL2, PIK3CG	319	422	19734	1.75911	1	1	1
GOTERM_MF_DIRECT	GO:0003743~translation initiation factor activity	4	1.10193	0.0817028	EIF1AD, EIF5, EIF4G3, EIF1	334	59	19304	3.9184	1	1	0.993988
GOTERM_CC_DIRECT	GO:0000785~chromatin	26	7.16253	0.0822277	ATF2, CASZ1, STAG3L4, ETS2, NFIL3, MYC, SOX6, JARID2, ARID2, SMAD4, EGR3, BUD31, CSNK2A2, PBX3, ETV3, SIRT1, NAP1L5, THAP1, NR4A2, NR4A1, POLA1, KLF5, SP3, MAFF, KLF9, FOSB	338	1156	20887	1.38987	1	1	1
GOTERM_BP_DIRECT	GO:0070536~protein K63-linked deubiquitination	3	0.826446	0.0838322	ZRANB1, STAMBPL1, TNFAIP3	319	30	19734	6.18621	1	1	1
GOTERM_BP_DIRECT	GO:0010498~proteasomal protein catabolic process	3	0.826446	0.0838322	PSMA2, DDI2, PMAIP1	319	30	19734	6.18621	1	1	1
GOTERM_BP_DIRECT	GO:0016477~cell migration	9	2.47934	0.0855742	ZRANB1, PEAK1, S1PR1, TNFAIP3, DCHS1, ITGB1BP1, IQGAP1, PIK3CG, NDEL1	319	281	19734	1.98135	1	1	1
GOTERM_MF_DIRECT	GO:0048020~CCR chemokine receptor binding	3	0.826446	0.088826	CCL3L1, CCL3L3, CCL3	334	29	19304	5.97894	1	1	0.993988
GOTERM_BP_DIRECT	GO:1990830~cellular response to leukemia inhibitory factor	5	1.37741	0.0922929	KLF5, TFRC, B3GNT2, JARID2, SIRT1	319	106	19734	2.91802	1	1	1
GOTERM_BP_DIRECT	GO:0035872~nucleotide-binding domain, leucine rich repeat containing receptor signaling pathway	2	0.550964	0.0928848	ITCH, TNFAIP3	319	6	19734	20.6207	1	1	1
GOTERM_BP_DIRECT	GO:0010868~negative regulation of triglyceride biosynthetic process	2	0.550964	0.0928848	SIK1, SIRT1	319	6	19734	20.6207	1	1	1
GOTERM_BP_DIRECT	GO:0021955~central nervous system neuron axonogenesis	2	0.550964	0.0928848	B4GALT6, NDEL1	319	6	19734	20.6207	1	1	1
GOTERM_BP_DIRECT	GO:0006564~L-serine biosynthetic process	2	0.550964	0.0928848	SERINC5, PSPH	319	6	19734	20.6207	1	1	1
GOTERM_CC_DIRECT	GO:0042587~glycogen granule	2	0.550964	0.0929955	PPP1R3B, PPP1R3D	338	6	20887	20.5986	1	1	1
GOTERM_BP_DIRECT	GO:2001234~negative regulation of apoptotic signaling pathway	3	0.826446	0.0936357	NR4A2, CSNK2A2, NOG	319	32	19734	5.79957	1	1	1
GOTERM_BP_DIRECT	GO:0030216~keratinocyte differentiation	4	1.10193	0.0937165	UGCG, ANXA1, NFKBIZ, AKR1C3	319	67	19734	3.69326	1	1	1
GOTERM_BP_DIRECT	GO:0007346~regulation of mitotic cell cycle	4	1.10193	0.0969311	SIK1, IQGAP1, SIRT1, THAP1	319	68	19734	3.63895	1	1	1
GOTERM_BP_DIRECT	GO:0070301~cellular response to hydrogen peroxide	4	1.10193	0.0969311	HSPA8, ANXA1, TNFAIP3, SIRT1	319	68	19734	3.63895	1	1	1
GOTERM_BP_DIRECT	GO:0007623~circadian rhythm	4	1.10193	0.0969311	PER1, EGR3, NFIL3, KLF9	319	68	19734	3.63895	1	1	1
GOTERM_BP_DIRECT	GO:0044344~cellular response to fibroblast growth factor stimulus	3	0.826446	0.0986557	NR4A1, EGR3, ITGB1BP1	319	33	19734	5.62382	1	1	1

## Sheet: Table S5
Table S5. The WGCNA analysis used the original parameters (soft threshold = 4, minModuleSize = 100, deepSplit = 4) to calculate the gene stability scores under 100 bootstrap sampling.
Gene	Stability	Module
RFC2	1	turquoise
ESRRA	1	turquoise
SCARB1	1	turquoise
TTLL12	1	turquoise
LINC00152 /// LOC101930489	0.54	turquoise
ATP6V1E2	0.99	turquoise
AFG3L1P	1	turquoise
TMEM106A	0.95	turquoise
ALG10	1	grey
NEXN	0.97	grey
C15orf40	1	turquoise
RAX2	1	turquoise
GIMAP1	0.46	turquoise
CCDC65	1	grey
FAM122C	0.97	turquoise
CENPBD1	0.96	turquoise
CATSPER1	0.56	grey
CRYZL1	1	grey
PRSS33	1	grey
TIRAP	1	turquoise
LEAP2	1	grey
C4orf33	0.61	yellow
FAM71A	1	turquoise
GAPT	0.64	turquoise
FLJ30901 /// SCUBE1	1	turquoise
CLEC12A	1	grey
C10orf25	1	turquoise
ZNF485	0.64	turquoise
MFSD6L	1	grey
LOC653486 /// SCGB1C1	0.95	grey
SLAMF6	1	grey
GPBAR1	0.49	blue
BRSK1	1	turquoise
VTI1A	0.94	grey
LETM2	0.88	grey
BSND	1	grey
CLEC4C	0.69	turquoise
NLRC4	0.89	grey
AF131215.4	0.84	grey
IL12RB1	0.91	grey
FAM223A /// FAM223B	1	grey
SPRR4	0.83	grey
POLR2J /// POLR2J2 /// POLR2J3 /// UPK3BL	0.47	grey
LOC441259 /// POLR2J /// POLR2J2 /// POLR2J3 /// UPK3BL	0.35	brown
HSH2D	1	turquoise
HERPUD2	1	turquoise
ARSG	1	turquoise
ZNF626	0.96	grey
FLCN	0.54	turquoise
ARL11	0.56	blue
CARD16	0.51	yellow
CARD16 /// CASP1	0.82	yellow
CYB5D1	1	grey
SPEF2	0.95	grey
KLHDC1	0.72	blue
KLC3	0.92	turquoise
C9orf66	1	grey
ZNF563	0.57	yellow
CLEC4D	0.61	yellow
ZNF781	0.96	grey
SIGLEC10	0.94	turquoise
B3GNT6	1	turquoise
CACNG6	1	grey
EXOC3L2	1	grey
GCSAML	1	grey
MMEL1	1	grey
NLRP6	1	grey
CNPY3	1	turquoise
LOC142937	0.9	grey
RECQL4	1	turquoise
CD300LF	0.82	blue
H1FOO	1	turquoise
FLJ45513 /// TAC4	0.91	turquoise
TIGD1	1	turquoise
NFX1	0.97	grey
THEM4	1	grey
LOC652276	0.95	turquoise
TAPT1-AS1	1	turquoise
PROSER3	1	turquoise
ZNF777	1	turquoise
SH2D1B	1	grey
RASEF	0.92	grey
ZNF441	1	grey
CCDC7	0.93	grey
ZNF41	1	grey
OXER1	1	grey
ZNF75D	0.99	grey
SYN1	1	turquoise
ZNF718	0.63	turquoise
SNRNP48	1	grey
ZNF555	0.85	brown
SGK494	0.56	blue
CSF3R	1	turquoise
C20orf197	0.96	turquoise
MAB21L3	1	turquoise
ARID2	0.51	brown
PARP15	1	grey
CD200R1	0.9	grey
CCDC13	1	turquoise
CRHR1-IT1 /// MGC57346	1	turquoise
C11orf72	0.53	grey
LINC00304	1	grey
COX1	1	turquoise
ND2	1	turquoise
ATP6	1	grey
COX2	1	turquoise
ND6	1	turquoise
SREK1IP1	1	turquoise
THRSP	1	grey
ND3 /// SH3KBP1	1	turquoise
PDZK1IP1	1	grey
LINC00189	0.93	grey
ZNF354B	0.82	turquoise
EFCAB13	0.61	grey
LOC101929373 /// SLC9B1	1	grey
HUS1B	0.99	grey
METTL6	0.91	turquoise
ZNF569	1	turquoise
ZNF791	1	turquoise
HTRA4	0.96	grey
ZNF548	0.96	grey
GPR97	1	turquoise
FBXL13	0.57	turquoise
TMEM252	1	grey
TCEANC	0.61	brown
APOBEC3D	0.92	grey
BEND2	1	green
P2RY10	1	turquoise
ZNF486	0.69	grey
FGD2	1	turquoise
C9orf84	1	grey
LRRC28	1	turquoise
ALG14	1	grey
PPP1R21	0.43	brown
ZNF564	0.91	turquoise
B3GALT6	1	turquoise
SNX21	1	grey
GATS	0.96	grey
C22orf39	1	turquoise
DPCD	0.89	grey
MEF2BNB	1	grey
ZNF121	0.71	grey
DTYMK	0.64	turquoise
MAPKAPK5-AS1	1	grey
BRICD5	1	turquoise
NBR2	1	turquoise
MED25 /// MIR6800	1	turquoise
ARHGEF28	1	turquoise
USB1	1	turquoise
ASH1L-AS1	1	grey
C12orf66	0.53	grey
DNAJA3	1	grey
DDX51	1	turquoise
SBDS /// SBDSP1	1	turquoise
NBEAL1	0.88	turquoise
PARP11	1	grey
GDAP2	1	turquoise
MCPH1	1	turquoise
CD300LB	0.49	blue
CABP4	0.9	turquoise
COCH	1	grey
STAG3L2 /// STAG3L3 /// TRIM73	0.92	turquoise
HAVCR2	1	grey
DENND4A	0.49	blue
PTPLA	0.65	grey
SNX29P1 /// SNX29P2	0.97	grey
OSGIN2	1	turquoise
FBXO7	0.91	grey
DMWD	1	turquoise
JPX	1	grey
LINS	1	grey
KRBOX4 /// ZNF674	0.88	turquoise
ZNF808	1	turquoise
CARD8	1	turquoise
ATF6B	1	turquoise
TSC22D4	1	turquoise
OSCAR	0.93	turquoise
CEP89	1	turquoise
CNNM2	1	turquoise
YIF1B	1	turquoise
SUV39H2	1	turquoise
BPNT1	1	grey
TTC30B	1	turquoise
SYMPK	1	grey
LOC100287896	0.97	grey
SIRPB1	0.96	turquoise
ASCC1	1	turquoise
ZNF57	1	grey
METTL8	1	grey
SPATA6L	1	turquoise
LOC728175	1	grey
FGF7 /// KGFLP1 /// KGFLP2	1	grey
RP11-690I21.2	0.64	brown
CASS4	1	turquoise
FBXO8	1	turquoise
SLC12A1	1	turquoise
KIAA1257	1	grey
S100Z	0.46	yellow
ERCC8	1	turquoise
MS4A3	0.84	turquoise
PCBD2	1	grey
RHBDL2	1	turquoise
EXOC3L1	0.96	grey
ZNF396	1	turquoise
RBL1	0.99	grey
LOC101927705 /// P4HA2	0.86	turquoise
LINC01126	1	grey
RSPH10B /// RSPH10B2	1	turquoise
CKAP5	1	turquoise
ABCB9	0.47	blue
AQP10	1	grey
LINC00663	1	grey
BD495725	0.6	brown
BAGE2 /// BAGE4	1	grey
BAGE2 /// BAGE3 /// BAGE5 /// KMT2C	1	grey
CCNL1	1	turquoise
TTLL3	1	grey
FBLIM1	0.81	grey
PRR5L	0.97	turquoise
CWC27	1	turquoise
2025-09-06	0.54	turquoise
KDELR1	0.54	blue
FAM71B	0.95	grey
SAE1	1	grey
SLAMF1	0.54	grey
LILRA5	0.29	blue
TREML1	1	green
AP1S3	1	turquoise
ERVH-6	1	grey
CCL5	1	grey
TIMM10	1	grey
CD79A	1	turquoise
LINC00520	1	turquoise
TMEM192 /// ZNF320	1	turquoise
ZFP82	0.64	brown
IRGQ	0.97	turquoise
POLR2B	1	turquoise
MSANTD3	0.9	grey
HNRNPM	1	turquoise
LOC284454 /// MIR23A /// MIR24-2	0.96	grey
SEPW1	1	turquoise
PSMB8-AS1	0.97	grey
THUMPD3-AS1	1	grey
HEXDC	1	turquoise
GLIDR /// LOC728903	0.62	turquoise
GLIDR	1	grey
SPIN3	0.9	grey
KB-431C1.4	1	grey
CRTAP	0.49	blue
LOC101928605 /// OR2A1-AS1 /// OR2A20P /// OR2A9P	0.86	turquoise
ANKRD36C	0.55	brown
TCAIM	0.45	yellow
RPUSD3	0.92	grey
CD55	1	turquoise
HINT1	0.96	grey
B3GNT7	0.96	grey
FBXO28	0.8	grey
ASB16-AS1	1	turquoise
LINC00893	0.93	grey
LINC01138	1	turquoise
MTMR11	0.41	yellow
LINC01089	0.65	turquoise
ZNF451	1	turquoise
LOC284926	1	turquoise
LINC00528	1	turquoise
RP11-16P6.1	0.91	turquoise
LOC389906	0.54	grey
DKFZp451A211 /// LOC101928841	1	grey
RAB11B-AS1	0.78	turquoise
FBF1	1	turquoise
LOC100131170	1	grey
GPR37L1	1	turquoise
LINC00847	0.56	turquoise
CTB-167B5.2	1	turquoise
SRGAP2	0.5	brown
AX748267	1	grey
LOC100310756	1	turquoise
EIF1B-AS1	1	turquoise
LINC00899	1	turquoise
AF520793	0.47	brown
FAM185A	1	turquoise
VASH1	0.97	turquoise
AX747652	1	turquoise
RP11-90P13.1	0.88	turquoise
FLJ38379	0.67	grey
KDM4C	1	turquoise
LINC00868	0.71	grey
FAM229A	1	turquoise
RP11-981G7.6	0.76	turquoise
C15orf37	1	grey
RP11-319G9.3	0.95	grey
LOC284513	1	grey
LOC100507535	0.87	grey
BC043400 /// RP11-875O11.1	0.75	grey
TTC6	1	grey
RP11-425D10.10	1	grey
CTC-471J1.2	1	turquoise
RPPH1	1	grey
LOC101928343	1	grey
LOC153577	1	turquoise
LINC00930	1	turquoise
RP11-874J12.4	1	grey
CTD-2547L24.4	1	grey
CTA-292E10.6	1	turquoise
DLEU2	0.61	turquoise
LOC100289090 /// RP11-23P13.6	1	grey
LOC101927121	1	turquoise
NT5DC2	1	turquoise
LINC01270	1	grey
LOC101928651	1	grey
CDC42-IT1	0.91	grey
ANHX	0.89	turquoise
LOC100134445 /// LOC100288778 /// LOC100653296 /// WASH1 /// WASH2P /// WASH3P /// WASH5P /// WASH7P	1	turquoise
AK055910 /// ZBTB1	0.84	grey
BTBD19	1	grey
LINC01128	0.59	brown
AK096592 /// YLPM1	1	turquoise
TTBK2	1	turquoise
CTA-390C10.10	1	grey
HAR1A	0.96	grey
LOC101929132	0.83	grey
LOC283588	1	turquoise
APOL6	1	turquoise
INTS6-AS1	1	turquoise
AX747140 /// TMEM198B	0.91	grey
AC002310.12 /// AK056973	0.97	grey
PDCD4	1	turquoise
HCG11	0.93	grey
NEK8	1	turquoise
IRAK1BP1	0.93	grey
COX10-AS1	0.58	grey
LOC102724814	1	grey
AX746492 /// TNPO1	0.95	turquoise
LINC00969	1	turquoise
ZNF585B	1	turquoise
RP5-1092A3.4	0.93	turquoise
LOC100506606	0.68	grey
SLC25A43	1	grey
ACSL4	0.98	grey
FAM227B	1	grey
TREML3P	0.62	grey
WHAMMP2	0.8	grey
MOSPD1	1	turquoise
LINC00282	1	grey
AX746823	1	turquoise
CCDC147	1	turquoise
PPP1R12B	1	turquoise
MATN1-AS1	0.53	grey
KIAA1257 /// LOC100132731	0.95	grey
ZNF286A	0.64	turquoise
ASAP1-IT2	1	turquoise
LOC285847	0.64	brown
CHRM3-AS2	1	grey
RP11-432M24.4	1	turquoise
AFG3L2	0.95	grey
FLJ35934	1	turquoise
AK023627 /// TCTE3	1	grey
PHLDB3	1	turquoise
C8orf88	1	turquoise
MTERF4	0.99	turquoise
AC004951.6 /// AX747182	1	grey
LOC441081	1	turquoise
BC041025	1	turquoise
PRR14L	1	turquoise
TNRC6B	1	turquoise
MGC16275	0.89	turquoise
CLLU1 /// LOC100507616	0.91	brown
SLC4A1AP	0.87	grey
SLFN13	1	turquoise
KCNJ2-AS1	1	grey
RP11-350F4.2	1	turquoise
ZNF417 /// ZNF587	0.8	turquoise
MIR1204 /// PVT1	1	turquoise
PIGW	0.86	grey
LOC100132356	0.86	grey
TMEM72	1	grey
LOC439911	0.99	grey
COX17	1	turquoise
PLCG1-AS1	0.62	grey
AHNAK2	1	turquoise
LINC00265 /// LOC101929038	1	turquoise
ORAI2	1	turquoise
DQ592442	1	grey
BC032415	1	turquoise
LOC101928623 /// LOC401320	0.99	grey
ZNF493	1	turquoise
LOC101926918	0.95	turquoise
RP11-819C21.1	0.9	grey
FTX	1	turquoise
AK097453	0.99	grey
AP006222.2	0.72	turquoise
KRBA2	1	turquoise
LOC101060604 /// SLC7A5P1 /// SMG1P1 /// SMG1P3	0.52	grey
AX748417 /// CAMK1	1	turquoise
LOC100131541	1	turquoise
LINC00869 /// LOC100996741	0.62	grey
AX747507	1	turquoise
PLGLB2	1	grey
CTD-2292M16.8	1	turquoise
ZNF621	1	turquoise
CTB-181H17.1	0.95	turquoise
SPATA24	1	grey
AK024134 /// PPM1H	1	turquoise
MALAT1	1	turquoise
MPV17L	1	turquoise
LOC441461	1	grey
FAM13A-AS1	1	turquoise
AX748339	0.52	turquoise
ZNF763	1	grey
RP3-496C20.1	1	grey
PIK3R6	1	turquoise
FRY-AS1	1	grey
NUTM2A-AS1	0.83	grey
RP3-525N10.2	0.95	grey
NNT-AS1	0.85	grey
ZNF831	1	grey
HTATSF1P2	1	grey
LOC100507054	0.95	turquoise
IBA57	0.67	grey
OSER1-AS1	1	turquoise
SLC8A1-AS1	1	grey
RP11-468E2.5	1	turquoise
ZNF765	1	turquoise
CEP164	0.87	turquoise
IFT80	0.89	turquoise
RP5-1180E21.5	0.91	grey
THEMIS	0.99	grey
CTD-2124B8.2	0.91	turquoise
FLJ13773	0.9	grey
SIRPB2	0.97	turquoise
LOC100128288	0.97	grey
HCG27	1	turquoise
[truncated: 12,598 more rows]

## Sheet: Table S6
Table S6. The WGCNA analysis was conducted using the original parameters (soft threshold = 4, minModuleSize = 100, deepSplit = 4) for 100 bootstrap samplings and the proportion of stable core genes of brown modules under different stability scores.
[truncated: 24 more rows]

[truncated: 10 more sheets: Table S7, Table S8, Table S9, Table S10, Table S11, Table S12, Table S13, Table S14, Table S15, Table S16]
